# Supplementary material for: Multi-Omics Profiling of Lipid Variation and Regulatory Mechanisms in Poultry Breast Muscles
Source: Animals (Basel). 2025 Feb 27;15(5):694. doi: 10.3390/ani15050694 (PMC11898432; doi:10.3390/ani15050694)
Supplement: Supplementary file 1 [file animals-15-00694-s001.zip]

Archive with 8 entries (8 files):
- Table S1 Lipids identified in four types of poultry breast muscle under positive and negative ions.xlsx
- Table S2 Orthologous genes identified in the four avian species.xlsx
- Table S3 Differential orthologous genes identified in the four avian species.xlsx
- Table S4 Genes identified as direct homologs subject to positive selection pressure in the four avian species..xlsx
- Table S5  Four avian species under positive selection pressure for lipid metabolism-related genes..xlsx
- Table S6  Co-enrichment pathways of differential genes and lipids in four avian species ..xlsx
- Table S7 Differentially expressed genes related to lipid metabolism under positive selection pressure..xlsx
- Table S8 Pearson correlation coefficient between differential genes related to lipid metabolism subject to positive selection and differential lipids in pectoral muscle in four poultry species..xlsx
