# Supplementary material for: Multi-Omics Profiling of Lipid Variation and Regulatory Mechanisms in Poultry Breast Muscles
Source: Animals (Basel). 2025 Feb 27;15(5):694. doi: 10.3390/ani15050694 (PMC11898432; doi:10.3390/ani15050694)
Supplement: Supplementary file 1 [file animals-15-00694-s001.zip › Table S1 Lipids identified in four types of poultry breast muscle under positive and negative ions.xlsx]

## Sheet: neg
Lipid	LipidIon	Main Class	Class	FattyAcid	FA1	FA2	FA3	FA4	CalcMz	Rt	IonFormula	Mode	KEGG Compound ID	Library ID	CAS ID	AC_1	AC_2	AC_3	AG_1	AG_2	AG_3	A_1	A_2	A_3	D_1	D_2	D_3	QC01	QC02	QC03	rsd	sum
Cer(d18:1/24:1)	Cer(d18:1/24:1)+HCOO	SP	Cer	(d18:1/24:1)	(d18:1)	(24:1)			692.62	9.12478	C43 H82 O5 N1	neg	-	-	-	8.00668	8.29825	8.59928	8.82923	8.80486	8.76316	8.82105	8.65421	8.81323	8.7812	8.75803	8.7383	8.60658	8.60108	8.61748	0.0192825	1.21774e+09
Cer(d18:1/23:0)	Cer(d18:1/23:0)-H	SP	Cer	(d18:1/23:0)	(d18:1)	(23:0)			634.614	9.73942	C41 H80 O3 N1	neg	-	HMDB0000950;LMSP02010021	67605-84-9	7.56861	7.71721	7.92757	7.28967	7.40883	7.43794	7.2502	7.08318	7.00368	7.09833	7.14609	7.16041	7.38445	7.29991	7.36067	0.0982858	6.7128e+07
PE(18:2/18:2)	PE(18:2/18:2)-H	GP	PE	(18:2/18:2)	(18:2)	(18:2)			738.508	5.69293	C41 H73 O8 N1 P1	neg	-	HMDB0009093;HMDB0011442;HMDB0011409	20707-71-5	7.87501	8.16864	8.36294	7.45781	7.84341	7.47503	7.5768	7.19525	7.56493	7.85183	7.69135	7.79549	7.99957	7.80504	7.80348	0.275673	2.27336e+08
PE(18:1e/18:2)	PE(18:1e/18:2)-H	GP	PE	(18:1e/18:2)	(18:1e)	(18:2)			726.544	7.65407	C41 H77 O7 N1 P1	neg	-	-	-	8.55913	8.70384	8.86031	8.79301	8.98204	8.68748	8.73305	8.60746	8.73917	8.29253	8.17188	8.41764	8.56672	8.51998	8.58068	0.0719187	1.08064e+09
PE(18:0/18:1)	PE(18:0/18:1)-H	GP	PE	(18:0/18:1)	(18:0)	(18:1)			744.555	7.85258	C41 H79 O8 N1 P1	neg	-	HMDB0008992;HMDB0008993	6418-95-7	8.6136	8.64171	8.59824	8.96934	8.91637	8.78801	9.03927	8.94257	8.92814	8.54585	8.34044	8.6337	8.66477	8.66655	8.63523	0.0400186	1.35792e+09
PE(18:0/22:5)	PE(18:0/22:5)-H	GP	PE	(18:0/22:5)	(18:0)	(22:5)			792.555	7.36637	C45 H79 O8 N1 P1	neg	-	HMDB0009010;HMDB0009011	-	8.76699	8.81787	8.77208	8.66252	8.52528	8.9021	8.53109	8.54703	8.56181	8.36126	8.24406	8.3619	8.58297	8.51757	8.53024	0.0813464	1.05111e+09
PE(18:2e/22:6)	PE(18:2e/22:6)-H	GP	PE	(18:2e/22:6)	(18:2e)	(22:6)			772.529	6.35478	C45 H75 O7 N1 P1	neg	-	-	-	8.52463	8.38636	8.48773	8.77821	8.91715	9.12575	8.80434	9.01538	8.96458	8.23142	8.09831	7.95333	8.57613	8.52326	8.56703	0.063956	1.07945e+09
PG(18:1/18:2)	PG(18:1/18:2)-H	GP	PG	(18:1/18:2)	(18:1)	(18:2)			771.518	5.48787	C42 H76 O10 N0 P1	neg	-	HMDB0010620;HMDB0010635	-	7.23635	7.50022	7.7231	7.10986	6.82154	6.81504	6.99132	6.97945	7.02937	7.493	7.47101	7.61376	7.35484	7.31392	7.33506	0.0470708	6.48707e+07
Cer(d18:1/20:0)	Cer(d18:1/20:0)-H	SP	Cer	(d18:1/20:0)	(d18:1)	(20:0)			592.567	8.34698	C38 H74 O3 N1	neg	C00195	LMSP02010007;HMDB0004951	7344-02-7	7.84039	7.94089	8.16678	7.70758	7.74474	7.62885	7.85658	7.70974	7.66346	8.44823	8.31293	8.48318	8.10654	8.09345	8.06256	0.0514872	3.67304e+08
PE(18:1e/22:5)	PE(18:1e/22:5)-H	GP	PE	(18:1e/22:5)	(18:1e)	(22:5)			776.56	7.54046	C45 H79 O7 N1 P1	neg	-	-	-	8.76988	8.75215	8.80817	8.92155	8.59414	8.70594	8.90421	8.75892	8.7309	8.51929	8.55937	8.6035	8.67492	8.61629	8.63166	0.0709678	1.3146e+09
PE(16:1/20:4)	PE(16:1/20:4)-H	GP	PE	(16:1/20:4)	(16:1)	(20:4)			736.492	5.37305	C41 H71 O8 N1 P1	neg	C00350	HMDB0011353;HMDB0011352;HMDB0008970;HMDB0008971	97859-69-3	6.93432	6.90567	7.33443	6.86963	7.09961	6.86805	6.95318	6.78525	7.11805	7.20603	7.19896	7.25428	7.06766	7.00849	7.04186	0.067974	3.28949e+07
Cer(d18:1/18:0)	Cer(d18:1/18:0)-H	SP	Cer	(d18:1/18:0)	(d18:1)	(18:0)			564.536	7.39525	C36 H70 O3 N1	neg	C00195	HMDB0004950;LMSP02010006	2304-81-6	8.26487	8.20507	8.1535	8.66594	8.56579	8.67845	8.76867	8.66795	8.6058	7.93998	8.00205	8.24928	8.31621	8.21817	8.27225	0.112236	5.59555e+08
PI(18:1/20:4)	PI(18:1/20:4)-H	GP	PI	(18:1/20:4)	(18:1)	(20:4)			883.534	5.24457	C47 H80 O13 N0 P1	neg	-	HMDB0009832;HMDB0009833;HMDB0009845;HMDB0009844	521942-17-6	7.78723	7.89865	8.15351	8.09937	7.96983	7.66618	7.89274	7.77132	8.09264	7.54781	7.58161	7.47981	7.76469	7.76015	7.76426	0.00575884	1.73844e+08
PE(18:0/20:4)	PE(18:0/20:4)-H	GP	PE	(18:0/20:4)	(18:0)	(20:4)			766.539	7.03138	C43 H77 O8 N1 P1	neg	-	HMDB0009004;HMDB0009003	61216-62-4	10.3098	10.4261	10.3707	9.94615	10.114	10.022	9.82366	9.80719	9.79612	9.83493	9.78997	9.97422	10.1455	10.1068	10.0911	0.0652588	3.91027e+10
PS(20:3e/22:4)	PS(20:3e/22:4)-H	GP	PS	(20:3e/22:4)	(20:3e)	(22:4)			846.565	8.11115	C48 H81 O9 N1 P1	neg	-	-	-	7.43486	7.52254	7.46188	7.9471	7.9852	7.7394	8.08345	8.03011	8.03716	7.49457	7.49922	7.68815	7.63733	7.64284	7.61192	0.0376067	1.28241e+08
PS(18:2/20:4)	PS(18:2/20:4)-H	GP	PS	(18:2/20:4)	(18:2)	(20:4)			806.498	6.1116	C44 H73 O10 N1 P1	neg	-	HMDB0112433;HMDB0012405	-	8.11021	7.98812	7.94265	8.14959	8.16052	8.02362	7.99631	8.05762	8.03623	7.67203	7.71666	7.8709	7.98233	7.98792	7.97942	0.00996333	2.88641e+08
PE(16:1e/22:5)	PE(16:1e/22:5)-H	GP	PE	(16:1e/22:5)	(16:1e)	(22:5)			748.529	6.88031	C43 H75 O7 N1 P1	neg	-	-	-	8.99756	9.08938	8.96989	9.44957	9.29984	9.38443	9.20251	9.27523	9.24497	8.62945	8.70102	8.68758	9.03835	8.96769	8.96853	0.0957478	2.95072e+09
PC(16:1e/22:5)	PC(16:1e/22:5)+HCOO	GP	PC	(16:1e/22:5)	(16:1e)	(22:5)			836.581	6.927	C47 H83 O9 N1 P1	neg	-	-	-	8.49468	8.89117	8.81637	9.40037	9.19032	9.43128	9.17505	9.39112	9.3042	8.88566	8.89442	8.77546	9.04848	8.97957	8.99375	0.0853747	3.05784e+09
PE(18:1e/20:4)	PE(18:1e/20:4)-H	GP	PE	(18:1e/20:4)	(18:1e)	(20:4)			750.544	7.49605	C43 H77 O7 N1 P1	neg	-	-	-	8.86869	8.84386	8.91017	9.30414	9.60104	9.46249	9.74707	9.564	9.52878	8.75153	8.86728	8.92355	9.15278	9.01995	9.1225	0.15386	3.79449e+09
LPE(16:0)	LPE(16:0)-H	GP	LPE	(16:0)	(16:0)				452.278	1.70414	C21 H43 O7 N1 P1	neg	-	LMGP02050036;HMDB0011503;HMDB0011473	53862-35-4	7.69253	8.19848	8.97761	7.34948	7.36305	7.29777	7.21552	6.93852	7.38444	9.15791	8.9105	9.08321	8.74067	8.76246	8.77717	0.0421031	1.72775e+09
PI(18:0/18:2)	PI(18:0/18:2)-H	GP	PI	(18:0/18:2)	(18:0)	(18:2)			861.55	6.05587	C45 H82 O13 N0 P1	neg	C00626	HMDB0009809	-	7.61915	7.8577	8.129	7.99289	8.06987	7.97645	7.85022	7.96487	7.99189	8.40898	8.33754	8.29752	8.12695	8.07703	8.11312	0.0586113	3.83112e+08
PG(18:1/18:1)	PG(18:1/18:1)-H	GP	PG	(18:1/18:1)	(18:1)	(18:1)			773.534	5.56329	C42 H78 O10 N0 P1	neg	-	HMDB0010618;HMDB0010619;HMDB0010634;HMDB0010633	-	8.01064	8.32088	8.50196	7.5359	7.46796	7.33818	7.84914	7.87937	8.00482	8.40905	8.3187	8.3454	8.17572	8.12737	8.13909	0.0587933	4.21703e+08
PE(16:1e/18:1)	PE(16:1e/18:1)-H	GP	PE	(16:1e/18:1)	(16:1e)	(18:1)			700.529	7.3916	C39 H75 O7 N1 P1	neg	-	-	-	8.65732	8.49901	8.75826	9.71281	9.95551	9.84262	9.75723	9.58221	9.61817	8.22859	8.13384	8.31583	9.20253	9.16066	9.18596	0.0483021	4.57625e+09
Cer(d18:1/19:0)	Cer(d18:1/19:0)+HCOO	SP	Cer	(d18:1/19:0)	(d18:1)	(19:0)			624.557	7.87067	C38 H74 O5 N1	neg	-	LMSP02010032	-	7.67582	7.58901	7.91108	7.24751	7.24716	7.31879	7.49907	7.41878	7.25943	7.73492	7.743	7.85909	7.65719	7.55002	7.59276	0.125494	1.20049e+08
PC(16:1e/18:2)	PC(16:1e/18:2)+HCOO	GP	PC	(16:1e/18:2)	(16:1e)	(18:2)			786.565	7.07277	C43 H81 O9 N1 P1	neg	-	-	-	8.30641	8.59022	8.60094	8.98871	9.11233	9.14808	8.57395	8.54511	8.82441	9.10284	9.11894	9.12006	8.99078	8.77109	8.9427	0.247071	2.44571e+09
PE(16:1e/20:4)	PE(16:1e/20:4)-H	GP	PE	(16:1e/20:4)	(16:1e)	(20:4)			722.513	6.54464	C41 H73 O7 N1 P1	neg	-	-	-	8.68589	8.70287	8.84368	9.2803	9.55419	9.31472	9.73576	9.53259	9.5126	8.80434	8.94684	8.96102	9.0987	9.08557	9.07841	0.0237769	3.67082e+09
PE(18:1e/22:6)	PE(18:1e/22:6)-H	GP	PE	(18:1e/22:6)	(18:1e)	(22:6)			774.544	7.25533	C45 H77 O7 N1 P1	neg	-	-	-	9.45183	9.37166	9.25931	9.19714	9.20035	9.401	9.09281	9.1262	9.14194	8.26273	8.16686	8.04459	9.04979	8.99903	9.0205	0.0589117	3.16759e+09
PC(16:0/22:5)	PC(16:0/22:5)+HCOO	GP	PC	(16:0/22:5)	(16:0)	(22:5)			852.576	6.76265	C47 H83 O10 N1 P1	neg	-	HMDB0007990;HMDB0007989;LMGP01010647;LMGP01010645	-	8.78202	8.87064	8.57121	8.75914	8.4497	8.94954	8.68552	8.74311	8.74742	8.33314	8.36509	8.40388	8.61532	8.58738	8.54657	0.0789741	1.15113e+09
PS(18:2/18:2)	PS(18:2/18:2)-H	GP	PS	(18:2/18:2)	(18:2)	(18:2)			782.498	6.22553	C42 H73 O10 N1 P1	neg	-	HMDB0012402	-	6.95292	6.69913	6.92538	7.16633	7.5719	7.38561	7.52395	7.41857	7.67094	7.42939	7.20275	7.53736	7.21788	7.18446	7.29796	0.137274	5.16661e+07
PI(18:0/22:6)	PI(18:0/22:6)-H	GP	PI	(18:0/22:6)	(18:0)	(22:6)			909.55	5.79098	C49 H82 O13 N0 P1	neg	-	HMDB0009821;LMGP06010012	-	6.66645	6.76792	6.88362	6.93237	6.95302	7.5367	6.89227	7.0149	6.83316	6.84122	6.84406	6.3978	6.92447	6.83469	6.86792	0.105724	2.26157e+07
PE(18:1/22:0)	PE(18:1/22:0)-H	GP	PE	(18:1/22:0)	(18:1)	(22:0)			800.617	9.74306	C45 H87 O8 N1 P1	neg	-	HMDB0009039;HMDB0011388;HMDB0009072	-	6.82727	7.23845	7.52429	6.91149	7.58937	7.04392	7.04166	6.9059	6.8743	7.18918	6.84806	7.26287	7.13425	7.07695	7.09218	0.0692544	3.79252e+07
PE(16:0/18:1)	PE(16:0/18:1)-H	GP	PE	(16:0/18:1)	(16:0)	(18:1)			716.524	6.89978	C39 H75 O8 N1 P1	neg	-	LMGP02010009;LMGP02010010;HMDB0008927;HMDB0008926;HMDB0011157;HMDB0011341	26662-94-2	8.12213	8.11416	8.23882	8.69727	8.73124	8.4442	8.82339	8.73822	8.77401	8.15169	8.00641	8.28978	8.3892	8.30912	8.31655	0.104599	6.56058e+08
PG(18:2/18:2)	PG(18:2/18:2)-H	GP	PG	(18:2/18:2)	(18:2)	(18:2)			769.503	4.55196	C42 H74 O10 N0 P1	neg	-	HMDB0010650	-	7.59565	7.89747	7.87448	6.52057	6.71736	6.93554	6.70943	6.77761	6.89565	6.78948	6.54975	6.57399	7.26874	7.23693	7.23773	0.042254	5.31096e+07
FA(20:4)	FA(20:4)-H	FA	FA	(20:4)	(20:4)				303.233	2.21437	O2 H31 C20	neg	-	-	-	9.21189	9.40837	10.0098	9.12367	9.10759	9.02527	8.77872	8.76663	8.97743	10.4017	10.3685	10.282	10.0335	10.0189	10.0389	0.0237565	3.21823e+10
PC(16:1e/20:4)	PC(16:1e/20:4)+HCOO	GP	PC	(16:1e/20:4)	(16:1e)	(20:4)			810.565	6.8649	C45 H81 O9 N1 P1	neg	-	-	-	8.63172	8.8203	8.90843	9.93473	9.83486	9.89048	9.65565	9.70935	9.73952	8.73532	8.87146	8.78984	9.37469	9.32931	9.32825	0.0620784	6.63361e+09
LdMePE(16:0)	LdMePE(16:0)-H	GP	LdMePE	(16:0)	(16:0)				480.31	1.89316	C23 H47 O7 N1 P1	neg	-	-	-	7.89123	8.36389	8.78509	7.90501	7.5177	7.69978	7.39979	6.91564	7.73053	9.14384	9.08438	8.96404	8.71893	8.66	8.68092	0.0694075	1.46025e+09
PE(16:1/18:2)	PE(16:1/18:2)-H	GP	PE	(16:1/18:2)	(16:1)	(18:2)			712.492	5.48619	C39 H71 O8 N1 P1	neg	-	HMDB0008961;HMDB0011343	802981-98-2	6.57029	6.69667	7.21662	6.60383	7.01319	6.52709	6.74999	6.59436	7.12297	7.21009	6.96134	7.14182	6.95329	6.92874	6.92909	0.0327093	2.59606e+07
PE(16:1e/18:2)	PE(16:1e/18:2)-H	GP	PE	(16:1e/18:2)	(16:1e)	(18:2)			698.513	6.70197	C39 H73 O7 N1 P1	neg	-	-	-	8.31494	8.52954	8.74093	8.73386	8.85343	8.66814	8.5767	8.45979	8.72369	8.38386	8.29435	8.67385	8.48296	8.53411	8.53678	0.0683887	9.90301e+08
LPE(20:4)	LPE(20:4)-H	GP	LPE	(20:4)	(20:4)				500.278	1.23557	C25 H43 O7 N1 P1	neg	-	LMGP02050051;LMGP02050052;HMDB0011488;HMDB0011517;HMDB0011518;HMDB0011487;LMGP02050067	652149-09-2	8.48121	8.95122	9.44788	7.77368	7.8438	7.87758	7.60407	7.65888	7.58926	9.64657	9.61151	9.53287	9.26479	9.20471	9.23346	0.0692476	5.15392e+09
PI(16:0/18:2)	PI(16:0/18:2)-H	GP	PI	(16:0/18:2)	(16:0)	(18:2)			833.519	5.27297	C43 H78 O13 N0 P1	neg	-	HMDB0009784	219584-66-4	6.89832	7.29097	7.44209	7.07153	7.19829	6.78571	6.70738	6.84822	7.00225	7.22635	7.06951	7.06377	7.05258	7.03052	7.05238	0.0289503	3.32971e+07
PE(18:0/22:6)	PE(18:0/22:6)-H	GP	PE	(18:0/22:6)	(18:0)	(22:6)			790.539	6.8209	C45 H77 O8 N1 P1	neg	-	HMDB0009012	-	9.24412	9.3651	9.39567	8.69679	8.78226	9.01059	8.74709	8.74736	8.71256	8.62082	8.46306	8.55892	8.93309	8.88453	8.9493	0.076248	2.51358e+09
dMePE(16:0/20:4)	dMePE(16:0/20:4)-H	GP	dMePE	(16:0/20:4)	(16:0)	(20:4)			766.539	6.34157	C43 H77 O8 N1 P1	neg	-	-	-	8.81792	8.77795	8.35597	8.97676	8.52986	8.64494	8.49886	8.52153	8.61357	7.6751	7.82458	7.71355	8.5199	8.51724	8.5049	0.0183473	9.79902e+08
dMePE(16:0/18:1)	dMePE(16:0/18:1)-H	GP	dMePE	(16:0/18:1)	(16:0)	(18:1)			744.555	7.85254	C41 H79 O8 N1 P1	neg	-	-	-	8.6136	8.64171	8.59824	8.96934	8.91637	8.78801	9.03927	8.94257	8.92814	8.54585	8.34044	8.6337	8.66477	8.66655	8.63523	0.0400186	1.35792e+09
PG(18:0/20:4)	PG(18:0/20:4)-H	GP	PG	(18:0/20:4)	(18:0)	(20:4)			797.534	6.15471	C44 H78 O10 N0 P1	neg	-	HMDB0010610;LMGP04010039	-	7.25709	7.15291	7.29065	6.88389	6.90722	7.00324	6.94406	6.92534	6.92394	6.84392	6.98395	6.95162	7.0608	6.99148	6.9991	0.0895245	3.1288e+07
PE(18:0/20:5)	PE(18:0/20:5)-H	GP	PE	(18:0/20:5)	(18:0)	(20:5)			764.524	6.47081	C43 H75 O8 N1 P1	neg	-	HMDB0009005	-	8.52993	8.59563	8.63425	8.24594	8.11619	8.24551	8.25398	8.16112	8.28822	8.31563	8.18447	8.40487	8.32519	8.32738	8.32842	0.00379423	6.3697e+08
PC(16:1e/16:0)	PC(16:1e/16:0)+HCOO	GP	PC	(16:1e/16:0)	(16:1e)	(16:0)			762.565	7.97398	C41 H81 O9 N1 P1	neg	-	-	-	8.72529	8.88615	8.93959	8.54922	6.86564	7.16451	8.13442	8.34478	8.46095	8.06067	8.15293	8.33866	8.48871	8.4342	8.44776	0.0662346	8.60271e+08
LPE(18:1)	LPE(18:1)-H	GP	LPE	(18:1)	(18:1)				478.294	1.78823	C23 H45 O7 N1 P1	neg	-	LMGP02050040;HMDB0011475;HMDB0011476;HMDB0240598;HMDB0011505;HMDB0011506;LMGP02050039;LMGP02050064	89576-29-4;174062-73-8	6.97868	8.08461	8.52512	6.84305	7.13664	6.95554	6.88637	7.05017	7.0175	8.93051	8.68133	8.94686	8.52653	8.38321	8.47792	0.16298	8.78365e+08
PC(18:0/22:6)	PC(18:0/22:6)+HCOO	GP	PC	(18:0/22:6)	(18:0)	(22:6)			878.592	7.11395	C49 H85 O10 N1 P1	neg	-	LMGP01010823;HMDB0013422;HMDB0008057;LMGP01010821	-	8.54236	8.59881	8.3175	7.32776	7.28584	7.75618	7.77031	7.77094	7.44631	7.81107	7.75201	7.57924	8.01208	7.99888	8.02365	0.0285059	3.0816e+08
SM(d18:1/18:0)	SM(d18:1/18:0)+HCOO	SP	SM	(d18:1/18:0)	(d18:1)	(18:0)			775.597	7.15239	C42 H84 O8 N2 P1	neg	C00550	HMDB0001348;PW_C001040;LMSP03010001	58909-84-5;85187-10-6	9.14153	8.95881	8.83436	9.30851	9.2099	9.32234	9.3391	9.43094	9.36777	8.30775	8.30795	8.52511	9.00702	8.9267	8.86832	0.161806	2.59944e+09
LPC(18:1)	LPC(18:1)+HCOO	GP	LPC	(18:1)	(18:1)				566.346	1.95093	C27 H53 O9 N1 P1	neg	C04230	HMDB0061701;HMDB0013122;LMGP01050138;HMDB0010408;HMDB0010385;HMDB0002815	19420-56-5;22248-65-3	7.07441	8.33451	7.61814	7.04151	7.52053	7.59448	7.23	7.20623	7.30655	9.44295	9.33347	9.21535	8.91934	8.88804	8.95388	0.075919	2.5025e+09
dMePE(16:0/18:2)	dMePE(16:0/18:2)-H	GP	dMePE	(16:0/18:2)	(16:0)	(18:2)			742.539	7.15319	C41 H77 O8 N1 P1	neg	-	-	-	9.24221	9.30863	9.3846	9.07969	9.37729	9.19228	9.1529	8.98094	9.24737	9.3674	9.06303	9.32136	9.1879	9.11087	9.20825	0.114704	4.4475e+09
PI(18:0/22:4)	PI(18:0/22:4)-H	GP	PI	(18:0/22:4)	(18:0)	(22:4)			913.581	6.50625	C49 H86 O13 N0 P1	neg	-	HMDB0009818;HMDB0009817	-	6.43961	6.84517	6.71361	7.568	7.52982	7.58039	7.54057	7.69729	7.55558	8.05592	8.05486	7.97222	7.68794	7.73167	7.68603	0.0604255	1.51189e+08
PG(16:0/18:2)	PG(16:0/18:2)-H	GP	PG	(16:0/18:2)	(16:0)	(18:2)			745.503	5.46821	C40 H74 O10 N0 P1	neg	-	HMDB0010575	-	8.12274	8.39622	8.56289	7.48075	7.54608	7.39708	7.18711	7.22635	7.39908	7.84047	7.70183	7.86917	7.96342	7.94119	7.93259	0.0368922	2.64881e+08
PE(18:0/18:2)	PE(18:0/18:2)-H	GP	PE	(18:0/18:2)	(18:0)	(18:2)			742.539	7.15271	C41 H77 O8 N1 P1	neg	-	HMDB0008994	7266-53-7	9.24221	9.30863	9.3846	9.07969	9.37729	9.19228	9.1529	8.98094	9.24737	9.3674	9.06303	9.32136	9.1879	9.11087	9.20825	0.114704	4.4475e+09
PS(18:2/22:6)	PS(18:2/22:6)-H	GP	PS	(18:2/22:6)	(18:2)	(22:6)			830.498	5.91335	C46 H73 O10 N1 P1	neg	-	HMDB0012406	-	7.73132	7.76621	7.73247	7.35612	7.37798	7.39816	7.08278	7.07074	7.32251	6.83081	6.62966	6.8241	7.42626	7.38773	7.50721	0.143258	8.32563e+07
PC(16:0/18:1)	PC(16:0/18:1)+HCOO	GP	PC	(16:0/18:1)	(16:0)	(18:1)			804.576	7.22697	C43 H83 O10 N1 P1	neg	-	HMDB0007972;HMDB0007971;LMGP01010005;LMGP01010578;LMGP01010579;LMGP01010581;LMGP01010575;LMGP01010576	26853-31-6	9.9533	9.86617	9.8274	10.274	10.2425	10.2162	10.421	10.3727	10.3395	9.91967	9.74742	9.90139	10.015	9.95721	9.98124	0.0671415	2.89897e+10
LPC(16:0)	LPC(16:0)+HCOO	GP	LPC	(16:0)	(16:0)				540.331	1.89049	C25 H51 O9 N1 P1	neg	C04230	HMDB0010382;HMDB0240262	66757-27-5;17364-16-8	8.33723	8.74227	9.25604	8.35863	7.96436	8.13237	7.81289	7.70636	8.20389	9.62849	9.4694	9.42193	9.18606	9.15346	9.07638	0.126313	4.15094e+09
PE(18:1/20:4)	PE(18:1/20:4)-H	GP	PE	(18:1/20:4)	(18:1)	(20:4)			764.524	6.15749	C43 H75 O8 N1 P1	neg	-	HMDB0009069;HMDB0009070;HMDB0011386;HMDB0009036;HMDB0009037	-	8.5714	8.61968	8.85007	8.57445	8.59715	8.47031	8.70952	8.57905	8.67533	8.5457	8.49444	8.70953	8.61164	8.57232	8.58524	0.0464828	1.16725e+09
Cer(d18:0/16:0)	Cer(d18:0/16:0)+HCOO	SP	Cer	(d18:0/16:0)	(d18:0)	(16:0)			584.526	6.77239	C35 H70 O5 N1	neg	-	HMDB0011760;LMSP02020001	5966-29-0	7.00202	7.42382	7.6517	7.3425	7.48762	7.09808	7.57231	7.47583	7.50527	7.45233	7.26045	7.43202	7.36463	7.31352	7.33946	0.0587912	6.55882e+07
dMePE(16:0/22:6)	dMePE(16:0/22:6)-H	GP	dMePE	(16:0/22:6)	(16:0)	(22:6)			790.539	6.22665	C45 H77 O8 N1 P1	neg	-	-	-	8.07616	8.21737	7.96581	7.61922	7.59462	7.6998	7.92513	7.82591	7.68281	7.66947	7.58619	7.6591	7.78111	7.76954	7.81475	0.0546765	1.84509e+08
PI(16:0/20:4)	PI(16:0/20:4)-H	GP	PI	(16:0/20:4)	(16:0)	(20:4)			857.519	5.19939	C45 H78 O13 N0 P1	neg	-	HMDB0009789;HMDB0009790	88587-97-7	7.76381	7.72657	7.87688	7.75207	7.83301	7.58591	7.50248	7.64533	7.74658	7.07313	7.29068	7.11415	7.53091	7.45117	7.52897	0.101404	9.60203e+07
SM(d18:1/24:1)	SM(d18:1/24:1)+HCOO	SP	SM	(d18:1/24:1)	(d18:1)	(24:1)			857.675	9.68576	C48 H94 O8 N2 P1	neg	-	-	-	8.48309	8.93735	9.16807	9.02814	9.30381	9.05644	9.07299	9.0181	9.17825	9.05365	9.14016	9.07669	8.98904	8.95888	8.97097	0.0350642	2.82009e+09
LPE(18:0)	LPE(18:0)-H	GP	LPE	(18:0)	(18:0)				480.31	2.50678	C23 H47 O7 N1 P1	neg	-	LMGP02050038;HMDB0011130;HMDB0011129	69747-55-3;899443-67-5	8.67962	9.0471	9.99814	8.22467	8.2466	8.26538	7.97216	7.66807	8.03555	10.1065	9.88378	10.1189	9.78671	9.73846	9.81718	0.0903875	1.81596e+10
PS(20:4/20:4)	PS(20:4/20:4)-H	GP	PS	(20:4/20:4)	(20:4)	(20:4)			830.498	5.5369	C46 H73 O10 N1 P1	neg	-	HMDB0112644;HMDB0112670;HMDB0012438;HMDB0112671	-	7.28383	7.33676	7.48554	6.68781	6.92905	6.86526	6.89378	6.61261	6.81883	6.93544	6.95038	7.11205	6.95354	6.95023	7.05351	0.139964	2.92138e+07
PE(22:4/20:4)	PE(22:4/20:4)-H	GP	PE	(22:4/20:4)	(22:4)	(20:4)			814.539	5.94441	C47 H77 O8 N1 P1	neg	-	HMDB0009597;HMDB0009596	-	7.6959	7.51269	7.64779	7.2264	7.08511	6.97243	7.48763	6.98494	7.39844	7.07506	7.215	7.20339	7.32924	7.29927	7.3189	0.0348659	6.21015e+07
PS(20:3/20:4)	PS(20:3/20:4)-H	GP	PS	(20:3/20:4)	(20:3)	(20:4)			832.513	6.15275	C46 H75 O10 N1 P1	neg	-	HMDB0012427;HMDB0112611;HMDB0112610;HMDB0112629	-	7.13689	6.96345	7.173	7.32151	7.26756	7.23154	7.44201	7.38376	7.49859	7.2742	7.1931	7.45961	7.23702	7.21892	7.21686	0.0257218	5.02899e+07
SM(d18:1/16:0)	SM(d18:1/16:0)+HCOO	SP	SM	(d18:1/16:0)	(d18:1)	(16:0)			747.566	6.26655	C40 H80 O8 N2 P1	neg	-	HMDB0010169;LMSP03010003	6254-89-3	8.56736	8.94266	8.7009	8.49527	8.85311	8.58018	9.08635	9.25063	9.03493	8.71892	8.75692	8.89042	8.8203	8.78929	8.78973	0.0414067	1.89296e+09
Cer(d18:1/21:0)	Cer(d18:1/21:0)+HCOO	SP	Cer	(d18:1/21:0)	(d18:1)	(21:0)			652.589	8.82428	C40 H78 O5 N1	neg	-	LMSP02010121	-	7.2809	7.30528	7.50952	6.7949	6.81087	6.87562	7.07235	7.01338	6.80148	7.25463	7.11071	7.27099	7.17438	7.11859	7.14089	0.0650334	4.1913e+07
PE(18:2/22:6)	PE(18:2/22:6)-H	GP	PE	(18:2/22:6)	(18:2)	(22:6)			786.508	5.36931	C45 H73 O8 N1 P1	neg	-	HMDB0011427;HMDB0011460;HMDB0009111	-	7.81435	7.94769	8.2404	7.15925	7.21254	7.28686	7.14263	7.0026	7.16963	8.01747	8.04615	8.09816	7.80724	7.77879	7.85862	0.0942416	1.96459e+08
PE(18:1e/18:1)	PE(18:1e/18:1)-H	GP	PE	(18:1e/18:1)	(18:1e)	(18:1)			728.56	7.90606	C41 H79 O7 N1 P1	neg	-	-	-	8.08865	8.12176	8.23969	9.05291	9.03532	9.08635	8.68083	8.77074	8.59807	7.82053	7.85342	7.91682	8.50668	8.50287	8.46285	0.0550063	9.29754e+08
PC(18:0/22:4)	PC(18:0/22:4)+HCOO	GP	PC	(18:0/22:4)	(18:0)	(22:4)			882.623	8.26431	C49 H89 O10 N1 P1	neg	-	LMGP01010813;HMDB0008054	-	8.2081	8.45757	8.40327	7.33147	8.22895	8.38996	8.67078	8.69257	8.64889	8.81553	8.83509	8.90895	8.61065	8.58208	8.58285	0.0378799	1.1727e+09
PE(18:1e/16:0)	PE(18:1e/16:0)-H	GP	PE	(18:1e/16:0)	(18:1e)	(16:0)			702.544	8.32358	C39 H77 O7 N1 P1	neg	-	-	-	8.04789	8.15323	8.36643	7.69573	7.68138	7.33561	7.42161	7.43147	7.43303	7.40078	7.06441	7.62277	7.7523	7.70522	7.84871	0.172242	1.77842e+08
Cer(d18:1/22:1)	Cer(d18:1/22:1)+HCOO	SP	Cer	(d18:1/22:1)	(d18:1)	(22:1)			664.589	8.26181	C41 H78 O5 N1	neg	-	-	-	6.53284	6.77984	7.08609	6.97845	7.14822	7.06699	7.43141	7.36779	7.35844	7.54454	7.47543	7.38509	7.23721	7.19393	7.19306	0.0590672	4.8493e+07
PC(18:2/20:4)	PC(18:2/20:4)+HCOO	GP	PC	(18:2/20:4)	(18:2)	(20:4)			850.56	5.89627	C47 H81 O10 N1 P1	neg	-	LMGP01010943;HMDB0011287;HMDB0008147;HMDB0011319;HMDB0011286;HMDB0011320;HMDB0008148	85082-02-6	8.23761	8.3441	8.39936	7.61866	7.26324	6.90089	7.81152	6.97819	7.77565	8.04597	7.94872	7.99425	7.92424	7.9562	7.98101	0.0652317	2.70122e+08
PE(16:1e/22:6)	PE(16:1e/22:6)-H	GP	PE	(16:1e/22:6)	(16:1e)	(22:6)			746.513	6.32043	C43 H73 O7 N1 P1	neg	-	-	-	9.69005	9.62797	9.62416	9.49463	9.54357	9.54144	9.34677	9.50525	9.49395	8.6984	8.63455	8.48322	9.35869	9.31259	9.36892	0.0678418	6.67635e+09
SM(d18:1/24:2)	SM(d18:1/24:2)+HCOO	SP	SM	(d18:1/24:2)	(d18:1)	(24:2)			855.66	8.57075	C48 H92 O8 N2 P1	neg	-	HMDB0240615	2379393-54-9	8.04913	8.46333	8.40816	8.37997	8.54776	7.6271	8.65573	8.57779	8.80113	8.15009	8.26012	8.12873	8.34858	8.32273	8.33721	0.0297829	6.50765e+08
PC(18:1e/22:6)	PC(18:1e/22:6)+HCOO	GP	PC	(18:1e/22:6)	(18:1e)	(22:6)			862.597	7.70149	C49 H85 O9 N1 P1	neg	-	-	-	7.71777	7.91658	7.66182	7.8736	8.07492	8.26709	7.81596	8.01185	7.7498	5.67316	6.20598	6.37283	7.61169	7.54049	7.64719	0.122417	1.1999e+08
PI(18:0/22:5)	PI(18:0/22:5)-H	GP	PI	(18:0/22:5)	(18:0)	(22:5)			911.566	6.00711	C49 H84 O13 N0 P1	neg	-	HMDB0009819;HMDB0009820	-	6.42688	6.68845	6.84978	7.43224	6.94814	7.50805	7.51014	7.53132	7.35788	7.70442	7.77636	7.62695	7.40044	7.38766	7.36937	0.0358496	7.29676e+07
PE(22:0/20:4)	PE(22:0/20:4)-H	GP	PE	(22:0/20:4)	(22:0)	(20:4)			822.602	8.94784	C47 H85 O8 N1 P1	neg	-	HMDB0009498;HMDB0009499	-	7.35084	7.67309	7.76795	7.05687	7.53297	7.28661	7.39513	7.16805	7.22266	7.38142	7.28901	7.47397	7.43068	7.34611	7.43371	0.110503	7.62915e+07
LPE(22:6)	LPE(22:6)-H	GP	LPE	(22:6)	(22:6)				524.278	1.17885	C27 H43 O7 N1 P1	neg	-	HMDB0011496;HMDB0011526;LMGP02050060	-	7.53127	8.25128	8.49828	6.94539	7.02627	7.21126	6.80466	7.06812	6.83493	8.5058	8.25984	8.10823	8.08487	8.04716	8.0632	0.0437036	3.48716e+08
LPE(18:2)	LPE(18:2)-H	GP	LPE	(18:2)	(18:2)				476.278	1.27344	C23 H43 O7 N1 P1	neg	-	HMDB0011477;HMDB0011507;LMGP02050041;HMDB0240599	85046-18-0;1425046-04-3	7.27597	7.91502	8.51542	6.95445	7.06466	7.00759	6.91064	6.79181	7.10535	9.1699	8.8849	8.95522	8.61075	8.56578	8.57852	0.0539049	1.15493e+09
PS(18:0/22:6)	PS(18:0/22:6)-H	GP	PS	(18:0/22:6)	(18:0)	(22:6)			834.529	7.02673	C46 H77 O10 N1 P1	neg	C02737	HMDB0010167;LMGP03010040	-	8.48834	8.37417	8.28339	8.22601	8.28082	8.27303	8.12551	8.13673	8.1595	8.01734	7.90004	8.11527	8.23142	8.21184	8.2159	0.0239293	4.97651e+08
PE(16:1e/16:1)	PE(16:1e/16:1)-H	GP	PE	(16:1e/16:1)	(16:1e)	(16:1)			672.497	6.51848	C37 H71 O7 N1 P1	neg	-	-	-	6.43081	6.88909	7.108	7.2549	7.79824	7.38053	7.29956	7.42242	7.58073	7.09641	6.79775	7.10795	7.22275	7.20164	7.04383	0.209719	4.3672e+07
MLCL(14:2/20:4/20:4)	MLCL(14:2/20:4/20:4)-2H	GP	MLCL	(14:2/20:4/20:4)	(14:2)	(20:4)	(20:4)		588.333	1.33505	C63 H102 O16 P2	neg	-	-	-	7.92246	8.33359	8.56094	7.65652	7.20441	7.42119	7.2367	7.40221	7.50727	8.28432	8.28981	8.07579	8.104	8.10418	8.10439	0.000441019	3.81338e+08
PE(18:2e/22:5)	PE(18:2e/22:5)-H	GP	PE	(18:2e/22:5)	(18:2e)	(22:5)			774.544	6.90576	C45 H77 O7 N1 P1	neg	-	-	-	7.80448	7.69521	7.68605	8.38928	8.31217	8.60043	8.34271	8.38859	8.34677	7.95511	8.01149	7.981	8.05904	8.04864	8.04093	0.020953	3.36294e+08
PI(18:1/18:1)	PI(18:1/18:1)-H	GP	PI	(18:1/18:1)	(18:1)	(18:1)			861.55	5.89517	C45 H82 O13 N0 P1	neg	C00626	HMDB0009837;HMDB0009836;HMDB0009825;HMDB0009824	-	5.99973	6.70723	7.00219	7.12697	6.84943	6.68379	7.06699	7.03314	7.10009	7.36676	6.85753	7.29247	6.80909	6.79532	6.86133	0.0816339	1.99516e+07
PE(16:1e/20:5)	PE(16:1e/20:5)-H	GP	PE	(16:1e/20:5)	(16:1e)	(20:5)			720.497	6.0213	C41 H71 O7 N1 P1	neg	-	-	-	6.79191	6.82632	7.18296	7.6252	7.71376	7.5803	8.43615	8.16429	8.27178	7.81441	7.75029	7.8306	7.71178	7.61609	7.67111	0.109508	1.39702e+08
PI(18:1/18:2)	PI(18:1/18:2)-H	GP	PI	(18:1/18:2)	(18:1)	(18:2)			859.534	5.32225	C45 H80 O13 N0 P1	neg	-	HMDB0009838;HMDB0009826	-	7.1084	7.55804	7.73994	7.30728	7.2853	6.87483	7.373	7.11717	7.5456	7.67836	7.29585	7.5284	7.33952	7.40296	7.46802	0.147687	7.65219e+07
Cer(d18:0/22:0)	Cer(d18:0/22:0)+HCOO	SP	Cer	(d18:0/22:0)	(d18:0)	(22:0)			668.62	9.56882	C41 H82 O5 N1	neg	-	HMDB0011765;LMSP02020010	-	6.95121	7.27204	7.40264	6.8222	7.0827	6.92336	7.41974	7.07651	6.97223	6.62168	6.56663	6.60419	6.93037	6.85631	6.91044	0.0865681	2.38382e+07
LdMePE(18:1)	LdMePE(18:1)-H	GP	LdMePE	(18:1)	(18:1)				506.325	1.9629	C25 H49 O7 N1 P1	neg	-	-	-	6.3072	6.86802	8.08965	6.44188	6.28243	6.2984	6.5597	6.71832	6.50204	8.93747	8.59076	8.54771	8.40584	8.39618	8.42694	0.0364465	7.70843e+08
MLCL(14:2/18:2/18:2)	MLCL(14:2/18:2/18:2)-2H	GP	MLCL	(14:2/18:2/18:2)	(14:2)	(18:2)	(18:2)		564.333	1.3813	C59 H102 O16 P2	neg	-	-	-	8.03328	8.62065	8.93013	7.59376	7.50247	7.61495	7.57783	7.50415	7.9171	9.39029	9.31586	9.20943	8.92212	8.88061	8.88708	0.0520916	2.36653e+09
PG(18:1/20:4)	PG(18:1/20:4)-H	GP	PG	(18:1/20:4)	(18:1)	(20:4)			795.518	5.39575	C44 H76 O10 N0 P1	neg	-	HMDB0010640;HMDB0010625	-	6.41986	6.4976	6.70985	6.55788	6.30385	6.44978	6.46039	6.40007	6.39819	6.39429	6.57977	6.42748	6.44339	6.37556	6.47048	0.109959	8.10472e+06
PC(16:0/22:4)	PC(16:0/22:4)+HCOO	GP	PC	(16:0/22:4)	(16:0)	(22:4)			854.592	7.34734	C47 H85 O10 N1 P1	neg	-	LMGP01010642;HMDB0007988	-	9.92308	9.77152	9.72395	9.51163	9.16359	9.22212	9.34049	9.36572	9.37984	8.85709	8.99654	8.96821	9.52327	9.47393	9.37293	0.170788	8.67445e+09
PI(17:0/20:4)	PI(17:0/20:4)-H	GP	PI	(17:0/20:4)	(17:0)	(20:4)			871.534	5.5731	C46 H80 O13 N0 P1	neg	-	LMGP06010004	-	6.91497	6.84517	6.90083	6.79731	6.90019	6.81407	6.86652	7.08784	6.98256	5.954	6.13799	5.95798	6.66815	6.57612	6.7066	0.149482	1.35141e+07
PC(16:1e/20:5)	PC(16:1e/20:5)+HCOO	GP	PC	(16:1e/20:5)	(16:1e)	(20:5)			808.55	6.30043	C45 H79 O9 N1 P1	neg	-	-	-	5.98701	5.21539	6.51364	7.47068	7.36387	7.61442	8.04935	7.95732	8.04089	7.52241	7.38011	7.3608	7.36351	7.28177	7.35656	0.101118	6.49545e+07
PS(18:3e/22:6)	PS(18:3e/22:6)-H	GP	PS	(18:3e/22:6)	(18:3e)	(22:6)			814.503	6.30984	C46 H73 O9 N1 P1	neg	-	-	-	7.72808	7.64393	7.52589	7.61475	7.90994	7.86452	7.96403	8.02311	8.01921	7.16144	7.01461	6.86567	7.60778	7.59118	7.6188	0.0319112	1.21113e+08
PE(18:1/22:5)	PE(18:1/22:5)-H	GP	PE	(18:1/22:5)	(18:1)	(22:5)			790.539	6.47579	C45 H77 O8 N1 P1	neg	-	HMDB0009043;HMDB0011393;HMDB0009044;HMDB0009076;HMDB0009077;HMDB0011392	-	7.33769	7.30208	7.24886	7.37945	7.32064	7.437	7.43988	7.46317	7.36319	7.17342	6.98311	7.17833	7.31138	7.15882	7.26329	0.173383	5.3233e+07
Cer(d18:0/18:0)	Cer(d18:0/18:0)+HCOO	SP	Cer	(d18:0/18:0)	(d18:0)	(18:0)			612.557	7.70607	C37 H74 O5 N1	neg	-	HMDB0011761;LMSP02020008	2304-80-5	7.38551	7.41248	7.48008	6.98353	7.25035	6.88443	7.60995	7.55568	7.28256	6.82472	6.90481	6.80658	7.07613	7.07264	7.12514	0.0688409	3.70762e+07
CL(22:2/18:0/20:4/20:4)	CL(22:2/18:0/20:4/20:4)-H	GP	CL	(22:2/18:0/20:4/20:4)	(22:2)	(18:0)	(20:4)	(20:4)	1556.06	7.02105	C89 H153 O17 P2	neg	-	-	-	7.64572	7.39371	7.36877	6.84499	7.2002	6.81922	6.79054	6.71302	6.813	6.93534	6.81551	7.02349	7.20096	7.13928	7.16464	0.0717844	4.42749e+07
PC(18:2/18:2)	PC(18:2/18:2)+HCOO	GP	PC	(18:2/18:2)	(18:2)	(18:2)			826.56	6.3453	C45 H81 O10 N1 P1	neg	-	LMGP01010930;LMGP01010921;LMGP01010927;LMGP01010924;HMDB0011277;HMDB0013435;HMDB0011310;HMDB0008138	998-06-1	9.94863	9.83875	9.29331	10.0908	9.55705	9.64111	9.54162	9.72799	9.64609	8.76842	8.97734	9.00319	9.50872	9.47485	9.51269	0.0472352	9.46683e+09
PI(18:0/20:3)	PI(18:0/20:3)-H	GP	PI	(18:0/20:3)	(18:0)	(20:3)			887.566	6.26825	C47 H84 O13 N0 P1	neg	-	HMDB0009813;HMDB0009814	-	6.84046	6.89323	7.1032	7.78509	7.88067	7.97242	8.08175	8.08212	8.23908	8.30579	8.26862	8.20087	7.87953	7.82449	7.87709	0.0700763	2.17881e+08
PC(18:1e/20:4)	PC(18:1e/20:4)+HCOO	GP	PC	(18:1e/20:4)	(18:1e)	(20:4)			838.597	8.03111	C47 H85 O9 N1 P1	neg	-	-	-	6.91574	8.19165	8.24247	7.69563	7.92649	9.12377	7.5241	9.16827	7.63828	8.3665	8.3805	8.31464	8.68042	8.60476	8.6667	0.0905306	1.34578e+09
PE(17:0/20:4)	PE(17:0/20:4)-H	GP	PE	(17:0/20:4)	(17:0)	(20:4)			752.524	6.56676	C42 H75 O8 N1 P1	neg	-	-	-	8.11482	8.2686	8.27597	7.59684	7.66858	7.58807	7.53196	7.60534	7.4799	7.33707	7.30315	7.52432	7.82633	7.75906	7.7561	0.0937224	1.81488e+08
GM3(d18:1/16:0)	GM3(d18:1/16:0)-H	SP	GM3	(d18:1/16:0)	(d18:1)	(16:0)			1151.71	4.94044	C57 H103 O21 N2	neg	-	LMSP0601AJ01	-	5.84246	6.66139	6.57665	6.35157	6.25949	6.12922	6.82602	6.62387	6.7467	6.27145	6.41095	6.26784	6.39176	6.33343	6.36553	0.0670067	6.93981e+06
PE(20:3/20:4)	PE(20:3/20:4)-H	GP	PE	(20:3/20:4)	(20:3)	(20:4)			788.524	5.96699	C45 H75 O8 N1 P1	neg	-	HMDB0009334;HMDB0009333;HMDB0009366;HMDB0009367	-	8.04817	8.01833	8.23619	7.74354	7.75618	7.99088	7.96856	7.89391	8.09062	7.72771	7.48747	7.68505	7.8737	7.90062	7.83879	0.0710103	2.23301e+08
PG(16:0/20:2)	PG(16:0/20:2)-H	GP	PG	(16:0/20:2)	(16:0)	(20:2)			773.534	6.13437	C42 H78 O10 N0 P1	neg	-	-	-	8.19695	8.25474	8.36169	7.78488	7.63936	7.74878	7.70079	7.79485	7.9523	7.01999	7.34892	7.27926	7.81869	7.70849	7.78955	0.12761	1.78574e+08
PC(18:0e/22:4)	PC(18:0e/22:4)+HCOO	GP	PC	(18:0e/22:4)	(18:0e)	(22:4)			868.644	9.44008	C49 H91 O9 N1 P1	neg	-	-	-	7.04948	7.41792	7.40549	5.98885	7.39607	7.47956	8.03573	8.27696	7.7422	7.69547	6.0784	7.87108	7.55407	7.55818	7.52043	0.0470456	1.05117e+08
LPE(22:5)	LPE(22:5)-H	GP	LPE	(22:5)	(22:5)				526.294	1.45665	C27 H45 O7 N1 P1	neg	-	LMGP02050058;LMGP02050059;HMDB0011495;HMDB0011494;HMDB0011525;HMDB0011524;LMGP02050069;LMGP02050070	-	6.81018	7.49588	7.74317	6.70995	6.75621	6.9869	6.46063	6.73537	6.60112	8.29402	8.19939	8.02632	7.81325	7.78924	7.79465	0.0291963	1.88925e+08
PC(18:0/22:5)	PC(18:0/22:5)+HCOO	GP	PC	(18:0/22:5)	(18:0)	(22:5)			880.607	7.87442	C49 H87 O10 N1 P1	neg	-	LMGP01010818;HMDB0008055;LMGP01010816;HMDB0008056	-	8.55945	8.81851	8.42919	7.94993	7.60637	8.30484	7.03419	8.43122	7.11663	8.15067	8.34159	8.3028	8.33749	8.27506	8.27926	0.0820899	5.96125e+08
dMePE(18:0/20:2)	dMePE(18:0/20:2)-H	GP	dMePE	(18:0/20:2)	(18:0)	(20:2)			798.602	9.09939	C45 H85 O8 N1 P1	neg	-	-	-	7.17637	7.48388	7.66571	6.7732	7.27056	6.98174	7.16596	7.00129	7.07521	7.36809	7.1616	7.39294	7.20882	7.2413	7.24189	0.043012	5.10582e+07
PE(18:0/22:4)	PE(18:0/22:4)-H	GP	PE	(18:0/22:4)	(18:0)	(22:4)			794.571	8.00133	C45 H81 O8 N1 P1	neg	-	HMDB0009009	-	8.06899	8.30734	8.18302	7.72809	7.98316	7.73756	7.90641	7.78951	7.6205	7.95486	7.8355	8.03217	7.88273	7.96959	7.88272	0.119056	2.45908e+08
CL(20:2/16:0/20:4/20:4)	CL(20:2/16:0/20:4/20:4)-H	GP	CL	(20:2/16:0/20:4/20:4)	(20:2)	(16:0)	(20:4)	(20:4)	1500	6.1196	C85 H145 O17 P2	neg	-	-	-	7.19882	6.95033	6.97512	7.01313	6.96891	6.83082	6.65428	6.75249	6.72716	6.33714	6.5118	6.66199	6.9618	6.90587	6.91679	0.0693578	2.54658e+07
MLCL(14:2/16:0/16:0)	MLCL(14:2/16:0/16:0)-2H	GP	MLCL	(14:2/16:0/16:0)	(14:2)	(16:0)	(16:0)		540.333	1.90055	C55 H102 O16 P2	neg	-	-	-	8.31723	8.74227	9.2453	8.35826	7.96298	8.13225	7.80604	7.67804	8.20278	9.61405	9.46942	9.40513	9.15685	9.15321	9.07646	0.101228	4.0505e+09
PE(16:1e/18:3)	PE(16:1e/18:3)-H	GP	PE	(16:1e/18:3)	(16:1e)	(18:3)			696.497	6.14064	C39 H71 O7 N1 P1	neg	-	-	-	6.56048	6.92529	7.14922	7.30002	7.42217	7.35966	7.32317	7.23194	7.46211	6.38393	5.82255	6.2063	6.99796	6.86825	6.95614	0.148168	2.63758e+07
PS(18:3e/20:4)	PS(18:3e/20:4)-H	GP	PS	(18:3e/20:4)	(18:3e)	(20:4)			790.503	6.5474	C44 H73 O9 N1 P1	neg	-	-	-	6.84473	6.30843	6.84932	7.42463	7.69196	7.49301	7.98779	7.88989	7.81303	7.0679	7.1365	7.20375	7.33766	7.25113	7.30946	0.0998175	5.99814e+07
dMePE(16:1/18:2)	dMePE(16:1/18:2)-H	GP	dMePE	(16:1/18:2)	(16:1)	(18:2)			740.524	5.89824	C41 H75 O8 N1 P1	neg	-	-	-	6.38634	6.87459	6.56963	6.97049	7.14561	6.50011	7.1888	7.01429	7.48142	7.03007	6.81109	6.86165	7.3213	7.29691	7.18735	0.156888	5.61608e+07
PC(16:1e/20:3)	PC(16:1e/20:3)+HCOO	GP	PC	(16:1e/20:3)	(16:1e)	(20:3)			812.581	7.08085	C45 H83 O9 N1 P1	neg	-	-	-	7.95346	8.13534	8.18209	8.84903	8.92303	8.58482	9.45197	9.56321	9.38718	8.84833	8.82674	8.78858	8.82478	8.80458	8.78879	0.0416266	1.92053e+09
PC(18:0/20:3)	PC(18:0/20:3)+HCOO	GP	PC	(18:0/20:3)	(18:0)	(20:3)			856.607	8.03879	C47 H87 O10 N1 P1	neg	-	HMDB0008046;HMDB0008047;LMGP01010795;LMGP01010796;LMGP01010798;LMGP01010799	-	8.74844	8.85629	8.89288	7.12646	7.16242	6.49809	7.40203	8.67707	8.8531	8.94341	8.90081	9.03063	8.80009	8.75023	8.76342	0.0601907	1.77372e+09
PI(18:1/22:4)	PI(18:1/22:4)-H	GP	PI	(18:1/22:4)	(18:1)	(22:4)			911.566	5.72839	C49 H84 O13 N0 P1	neg	-	-	-	6.05249	6.37538	6.50472	6.98262	6.89785	6.88543	7.08457	6.99138	7.17057	7.4717	7.2589	7.40631	7.06958	6.9908	6.95189	0.140689	3.04795e+07
PE(18:3/20:4)	PE(18:3/20:4)-H	GP	PE	(18:3/20:4)	(18:3)	(20:4)			760.492	5.04239	C43 H71 O8 N1 P1	neg	-	HMDB0009168;HMDB0009169;HMDB0009135;HMDB0009136	-	7.06759	7.05884	7.06104	5.95525	6.31698	6.23687	6.34522	6.07872	6.16049	6.60966	6.31363	6.6046	6.5708	6.50837	6.55706	0.074139	1.05523e+07
PE(18:3e/22:6)	PE(18:3e/22:6)-H	GP	PE	(18:3e/22:6)	(18:3e)	(22:6)			770.513	5.72049	C45 H73 O7 N1 P1	neg	-	-	-	7.37522	7.52465	7.46018	7.47059	7.89151	8.34608	7.47678	7.70863	7.573	6.66366	6.64335	6.15009	7.64492	7.55148	7.53484	0.141108	1.14016e+08
PS(20:3e/20:4)	PS(20:3e/20:4)-H	GP	PS	(20:3e/20:4)	(20:3e)	(20:4)			818.534	7.49603	C46 H77 O9 N1 P1	neg	-	-	-	7.29096	7.0573	7.22949	7.76627	7.99762	7.85732	8.1974	8.07811	8.04786	7.08242	7.14957	7.19409	7.49199	7.3767	7.45085	0.13176	8.309e+07
PE(18:1e/20:3)	PE(18:1e/20:3)-H	GP	PE	(18:1e/20:3)	(18:1e)	(20:3)			752.56	7.94201	C43 H79 O7 N1 P1	neg	-	-	-	7.44751	7.60108	7.66288	7.05467	8.39653	7.60218	8.63699	8.34568	8.07077	8.50583	8.43792	8.64948	8.27108	8.22182	8.2068	0.0786958	5.14318e+08
MLCL(14:2/18:1/18:1)	MLCL(14:2/18:1/18:1)-2H	GP	MLCL	(14:2/18:1/18:1)	(14:2)	(18:1)	(18:1)		566.348	1.94834	C59 H106 O16 P2	neg	-	-	-	7.1236	8.33698	7.68739	7.04151	7.51915	7.59448	7.30242	7.8352	7.30655	9.42864	9.33876	9.18387	8.89694	8.88791	8.90606	0.0209018	2.36677e+09
PI(18:1/22:5)	PI(18:1/22:5)-H	GP	PI	(18:1/22:5)	(18:1)	(22:5)			909.55	5.29064	C49 H82 O13 N0 P1	neg	-	-	-	5.96751	5.94132	6.2044	6.48841	6.17867	6.35083	6.72935	6.58687	6.66064	6.64406	6.62202	6.52067	6.4302	6.33534	6.38389	0.108919	7.27761e+06
LPE(22:4)	LPE(22:4)-H	GP	LPE	(22:4)	(22:4)				528.31	1.65844	C27 H47 O7 N1 P1	neg	-	HMDB0011523;HMDB0011493;LMGP02050057	-	6.36746	7.9499	7.67533	6.62765	7.03324	6.45927	6.69517	7.01583	6.75438	8.08329	7.89869	7.96617	7.72927	7.78164	7.67752	0.119703	1.61688e+08
PC(16:1e/18:1)	PC(16:1e/18:1)+HCOO	GP	PC	(16:1e/18:1)	(16:1e)	(18:1)			788.581	7.91467	C43 H83 O9 N1 P1	neg	-	-	-	9.12561	8.13854	7.63385	10.1434	10.1806	10.1861	9.76932	9.79999	9.29112	7.86227	8.84418	7.99261	9.59903	9.59803	9.5828	0.0208083	1.17617e+10
LdMePE(18:0)	LdMePE(18:0)-H	GP	LdMePE	(18:0)	(18:0)				508.341	2.7927	C25 H51 O7 N1 P1	neg	-	-	-	7.66793	8.14322	8.66409	6.71106	6.89526	6.56228	6.94035	6.29639	7.1402	9.09776	9.10356	8.86393	8.62467	8.60219	8.62354	0.0289131	1.24177e+09
LdMePE(18:2)	LdMePE(18:2)-H	GP	LdMePE	(18:2)	(18:2)				504.31	1.38807	C25 H47 O7 N1 P1	neg	-	-	-	7.44514	8.05919	8.34199	6.99058	6.90019	7.01506	6.95984	6.88693	7.33242	8.80637	8.73321	8.61461	8.33525	8.30626	8.32575	0.0338376	6.30537e+08
dMePE(18:0/22:4)	dMePE(18:0/22:4)-H	GP	dMePE	(18:0/22:4)	(18:0)	(22:4)			822.602	8.26872	C47 H85 O8 N1 P1	neg	-	-	-	6.87924	7.25335	7.22811	7.10064	7.03978	6.67721	7.44841	6.7345	7.30297	7.55671	7.62045	7.68898	7.45637	7.40865	7.36367	0.106752	7.7327e+07
PE(22:0/18:2)	PE(22:0/18:2)-H	GP	PE	(22:0/18:2)	(22:0)	(18:2)			798.602	9.10336	C45 H85 O8 N1 P1	neg	-	HMDB0009489	-	7.17846	7.4843	7.664	6.79622	7.26932	6.92504	7.16384	6.98842	7.06511	7.38383	7.16083	7.39156	7.20276	7.24099	7.24417	0.0522437	5.09135e+07
Cer(d18:1/26:1)	Cer(d18:1/26:1)+HCOO	SP	Cer	(d18:1/26:1)	(d18:1)	(26:1)			720.651	9.9751	C45 H86 O5 N1	neg	-	-	-	5.53166	6.66834	6.66139	7.25473	7.44824	7.23128	6.61657	6.5467	6.79599	6.71346	6.61922	6.70736	6.83744	6.77097	6.79583	0.0780004	1.90285e+07
OAHFA(20:4/20:3)	OAHFA(20:4/20:3)-H	FA	OAHFA	(20:4/20:3)	(20:4)	(20:3)			607.473	2.2121	C40 H63 O4	neg	-	-	-	7.2128	7.51909	8.22075	6.96383	6.92039	6.78936	6.37376	6.36238	6.70652	8.70944	8.6411	8.55783	8.22721	8.2406	8.24292	0.0194206	5.17711e+08
PE(16:0/16:1)	PE(16:0/16:1)-H	GP	PE	(16:0/16:1)	(16:0)	(16:1)			688.492	6.0641	C37 H71 O8 N1 P1	neg	-	HMDB0008924	-	6.00114	6.33302	6.65476	6.57979	7.14511	6.6745	6.98043	7.10927	7.2711	7.13401	7.01134	7.2319	6.98222	6.89531	6.72902	0.28029	2.2815e+07
Cer(t18:0/24:0)	Cer(t18:0/24:0)+HCOO	SP	Cer	(t18:0/24:0)	(t18:0)	(24:0)			712.646	9.69532	C43 H86 O6 N1	neg	-	LMSP02030004	-	6.43326	6.62503	6.7433	6.75613	6.81583	6.79352	6.63953	6.40789	6.58778	6.71637	6.37184	6.93839	6.63957	6.58296	6.57799	0.0804351	1.19731e+07
PE(14:0/20:4)	PE(14:0/20:4)-H	GP	PE	(14:0/20:4)	(14:0)	(20:4)			710.477	5.29618	C39 H69 O8 N1 P1	neg	-	HMDB0008839;HMDB0008838	-	6.53257	6.564	6.75589	6.46734	6.69725	6.46276	6.27294	6.3668	6.55478	5.70505	5.59983	5.59624	6.32783	6.32782	6.29959	0.037115	6.24793e+06
dMePE(18:0/20:4)	dMePE(18:0/20:4)-H	GP	dMePE	(18:0/20:4)	(18:0)	(20:4)			794.571	7.99999	C45 H81 O8 N1 P1	neg	-	-	-	8.06899	8.30734	8.18302	7.72809	7.98316	7.73756	7.90641	7.78951	7.6205	7.95486	7.8355	8.03217	7.88273	7.96959	7.88272	0.119056	2.45908e+08
PE(17:0/18:2)	PE(17:0/18:2)-H	GP	PE	(17:0/18:2)	(17:0)	(18:2)			728.524	6.69788	C40 H75 O8 N1 P1	neg	-	-	-	7.12445	7.26271	7.40991	6.66718	7.05241	6.92934	7.08392	6.94651	7.08657	7.17423	6.76542	7.18948	7.0756	7.01292	7.07205	0.0791077	3.40082e+07
PE(16:1e/20:3)	PE(16:1e/20:3)-H	GP	PE	(16:1e/20:3)	(16:1e)	(20:3)			724.529	7.17726	C41 H75 O7 N1 P1	neg	-	-	-	6.6257	6.4601	7.08277	6.96829	7.5689	7.04768	7.70281	7.3798	7.47309	7.84527	7.75895	7.99265	7.50841	7.55345	7.52262	0.0534821	1.01319e+08
PE(18:2e/22:4)	PE(18:2e/22:4)-H	GP	PE	(18:2e/22:4)	(18:2e)	(22:4)			776.56	7.17171	C45 H79 O7 N1 P1	neg	-	-	-	7.51901	7.6494	7.56858	8.21809	8.31507	8.23721	8.57178	8.34048	8.34254	7.92724	7.7317	8.0421	7.96421	7.84201	7.83303	0.175926	2.29676e+08
PEt(19:0/20:4)	PEt(19:0/20:4)-H	GP	PEt	(19:0/20:4)	(19:0)	(20:4)			765.544	7.04851	C44 H78 O8 N0 P1	neg	-	-	-	6.42681	6.42818	6.33635	7.24007	7.22717	7.17157	7.018	7.014	7.00591	5.60599	5.54286	6.04321	6.76749	6.72647	6.55957	0.235795	1.48086e+07
PE(19:0/20:4)	PE(19:0/20:4)-H	GP	PE	(19:0/20:4)	(19:0)	(20:4)			780.555	7.50811	C44 H79 O8 N1 P1	neg	-	-	-	8.13197	8.11749	8.17148	7.23389	7.50336	7.54249	6.89429	6.94264	6.31244	7.23682	7.10572	7.36156	7.66077	7.61187	7.66899	0.0697059	1.33368e+08
PE(20:4/22:6)	PE(20:4/22:6)-H	GP	PE	(20:4/22:6)	(20:4)	(22:6)			810.508	5.19675	C47 H73 O8 N1 P1	neg	-	HMDB0009408;HMDB0009441	-	6.90287	7.22289	7.64088	6.08654	5.89395	5.90636	5.77533	5.7407	5.7747	7.30221	7.13157	6.97131	7.03439	7.00802	7.01627	0.0312247	3.13923e+07
Cer(d18:1/25:0)	Cer(d18:1/25:0)+HCOO	SP	Cer	(d18:1/25:0)	(d18:1)	(25:0)			708.651	10.6047	C44 H86 O5 N1	neg	C00195	HMDB0004957;LMSP02010013	67492-18-6	6.96082	7.06623	7.37121	7.13372	7.4421	7.25901	6.68908	6.51552	6.53841	6.60108	6.57792	6.72615	6.90867	6.9042	6.92999	0.0319912	2.4635e+07
PS(20:2/22:6)	PS(20:2/22:6)-H	GP	PS	(20:2/22:6)	(20:2)	(22:6)			858.529	6.82111	C48 H77 O10 N1 P1	neg	-	HMDB0116765	-	7.81241	7.77783	7.73663	6.70859	7.10706	7.17894	7.17653	7.15581	7.21739	7.18219	6.80793	7.09858	7.35131	7.3591	7.35068	0.0108267	6.77384e+07
PE(18:0/20:3)	PE(18:0/20:3)-H	GP	PE	(18:0/20:3)	(18:0)	(20:3)			768.555	7.67301	C43 H79 O8 N1 P1	neg	-	HMDB0009001;HMDB0009002	-	7.68799	7.6767	8.04188	7.7557	8.02458	7.77622	8.16742	7.95438	8.10074	8.96718	8.82543	9.11396	8.6056	8.57015	8.60605	0.0467582	1.17863e+09
PI(16:0/22:4)	PI(16:0/22:4)-H	GP	PI	(16:0/22:4)	(16:0)	(22:4)			885.55	5.71651	C47 H82 O13 N0 P1	neg	-	HMDB0009794;HMDB0009793	-	6.04839	6.34591	6.80074	6.73367	6.96608	7.06963	6.97559	6.87829	7.0183	7.49381	7.41286	7.42904	7.12559	7.04262	7.00313	0.146881	3.4457e+07
Cer(d15:0/20:1)	Cer(d15:0/20:1)+HCOO	SP	Cer	(d15:0/20:1)	(d15:0)	(20:1)			596.526	6.92204	C36 H70 O5 N1	neg	-	-	-	6.44498	6.78702	6.88994	6.85119	6.90181	6.59976	7.27228	7.1325	7.03515	6.4984	6.46703	6.56428	6.66137	6.68315	6.76858	0.134215	1.52756e+07
MGDG(18:0e/18:1)	MGDG(18:0e/18:1)+CH3COO	GL	MGDG	(18:0e/18:1)	(18:0e)	(18:1)			829.641	8.37846	C47 H89 O11	neg	-	-	-	6.19891	7.08725	7.24667	6.41474	7.56942	7.34604	7.72686	7.82236	7.80714	7.59063	7.53794	7.44504	7.38977	7.42065	7.26902	0.175458	6.94548e+07
PE(16:1e/16:0)	PE(16:1e/16:0)-H	GP	PE	(16:1e/16:0)	(16:1e)	(16:0)			674.513	7.3573	C37 H73 O7 N1 P1	neg	-	-	-	7.36548	7.55211	7.73779	7.40698	7.59284	6.00713	6.2349	6.58682	7.23739	6.91025	6.52251	7.12551	7.29174	7.27617	7.13982	0.181175	5.22622e+07
PE(22:5/20:4)	PE(22:5/20:4)-H	GP	PE	(22:5/20:4)	(22:5)	(20:4)			812.524	5.4507	C47 H75 O8 N1 P1	neg	-	HMDB0009630;HMDB0009631;HMDB0009663;HMDB0009664	-	7.07613	6.96981	7.16521	6.08758	5.62354	5.62914	6.24059	5.93594	6.17703	7.12302	7.16278	7.11236	6.92384	6.8721	6.88185	0.0642537	2.34586e+07
LPI(20:4)	LPI(20:4)-H	GP	LPI	(20:4)	(20:4)				619.289	0.977028	C29 H48 O12 N0 P1	neg	-	HMDB0061690	1246430-04-5	7.56211	7.58754	8.13119	6.68461	6.35194	6.35533	6.50972	6.12432	6.529	7.02992	7.1246	6.75339	7.37631	7.3176	7.3491	0.0674537	6.69037e+07
PS(20:4/22:6)	PS(20:4/22:6)-H	GP	PS	(20:4/22:6)	(20:4)	(22:6)			854.498	5.37363	C48 H73 O10 N1 P1	neg	-	HMDB0012439;HMDB0112677	-	6.58612	6.72628	7.13156	5.81913	5.86357	5.89677	5.72988	5.7221	5.76701	6.93488	6.96065	6.97328	6.69243	6.6815	6.70716	0.0297097	1.48234e+07
PE(20:0/20:4)	PE(20:0/20:4)-H	GP	PE	(20:0/20:4)	(20:0)	(20:4)			794.571	7.64248	C45 H81 O8 N1 P1	neg	-	HMDB0009234;HMDB0009235	-	8.21807	8.16507	8.12542	8.43703	8.42345	8.40482	8.79689	8.6332	8.64711	8.36502	8.27309	8.52022	8.28815	8.2166	8.29614	0.0978653	5.56578e+08
dMePE(16:0/22:5)	dMePE(16:0/22:5)-H	GP	dMePE	(16:0/22:5)	(16:0)	(22:5)			792.555	6.7845	C45 H79 O8 N1 P1	neg	-	-	-	7.90895	8.047	8.05808	6.95496	6.80675	7.8998	7.54282	7.5292	7.69106	7.43484	7.13825	7.26192	7.60803	7.74614	7.53018	0.257917	1.30189e+08
LPE(20:1)	LPE(20:1)-H	GP	LPE	(20:1)	(20:1)				506.325	2.54707	C25 H49 O7 N1 P1	neg	-	HMDB0011512;LMGP02050020;HMDB0011482;LMGP02050046	-	5.52171	6.87839	7.26254	5.81971	6.32368	5.57876	5.76915	4.89012	6.07216	8.0631	7.81475	7.89569	7.45266	7.46601	7.47551	0.0263705	8.74882e+07
PI(16:0/22:6)	PI(16:0/22:6)-H	GP	PI	(16:0/22:6)	(16:0)	(22:6)			881.519	5.04446	C47 H78 O13 N0 P1	neg	-	LMGP06010011	-	6.26522	6.30365	6.50012	6.26194	6.23822	6.53068	5.86824	6.08831	6.10486	5.71488	5.79399	5.47461	6.14841	6.10423	6.17049	0.0766846	4.1594e+06
OAHFA(18:2/18:1)	OAHFA(18:2/18:1)-H	FA	OAHFA	(18:2/18:1)	(18:2)	(18:1)			559.473	2.35258	C36 H63 O4	neg	-	-	-	6.02365	6.9001	7.26704	5.02458	6.08229	5.66993	5.10912	5.11359	5.1585	7.32076	7.18956	7.11064	6.89129	6.85192	6.87234	0.0452813	2.23496e+07
LPE(20:5)	LPE(20:5)-H	GP	LPE	(20:5)	(20:5)				498.263	1.0094	C25 H41 O7 N1 P1	neg	-	LMGP02050027;HMDB0011519;LMGP02050053;HMDB0011489	-	5.95658	6.70688	7.12733	5.48831	5.11933	5.12112	5.48758	5.19933	5.24424	7.96971	7.64447	7.71155	7.3589	7.31474	7.3474	0.0521399	6.57457e+07
PC(18:1e/22:5)	PC(18:1e/22:5)+HCOO	GP	PC	(18:1e/22:5)	(18:1e)	(22:5)			864.612	8.11884	C49 H87 O9 N1 P1	neg	-	-	-	6.51689	8.09766	6.89313	6.95736	6.06357	6.44185	6.70559	8.46536	7.06544	8.0483	8.14768	7.93305	6.79614	6.81701	6.71193	0.123797	1.79667e+07
PE(22:5/18:2)	PE(22:5/18:2)-H	GP	PE	(22:5/18:2)	(22:5)	(18:2)			788.524	5.74847	C45 H75 O8 N1 P1	neg	-	HMDB0009654;HMDB0009621	-	6.18628	6.61027	6.73058	6.12266	6.47545	6.94746	6.46518	6.2696	6.42623	7.2929	7.29155	7.23933	6.90873	6.89042	7.04761	0.207228	2.70331e+07
PC(18:1/22:5)	PC(18:1/22:5)+HCOO	GP	PC	(18:1/22:5)	(18:1)	(22:5)			878.592	6.40491	C49 H85 O10 N1 P1	neg	C00157	HMDB0008088;LMGP01010846;HMDB0008089;HMDB0011260;HMDB0011261;HMDB0008121;HMDB0008122	-	6.26658	5.97447	5.6904	6.05527	5.98034	6.4359	7.761	7.5683	7.62741	7.73385	7.38926	7.704	7.2743	7.17964	7.06265	0.239267	4.54808e+07
LPI(18:0)	LPI(18:0)-H	GP	LPI	(18:0)	(18:0)				599.32	1.92168	C27 H52 O12 N0 P1	neg	-	HMDB0240261;HMDB0061704	327620-46-2;1913287-87-2	6.39927	6.7045	6.74915	6.16629	6.50536	6.03231	6.11533	5.85474	6.18313	6.93139	6.92718	6.86206	6.66598	6.59766	6.65239	0.0814963	1.30854e+07
LPG(16:0)	LPG(16:0)-H	GP	LPG	(16:0)	(16:0)				483.273	1.42567	C22 H44 O9 N0 P1	neg	-	LMGP04050008;HMDB0240601	116870-26-9	6.4865	7.26231	7.86861	6.3952	6.07872	5.97179	5.73884	5.11883	5.77596	8.04234	8.06365	7.79425	7.61269	7.54534	7.54832	0.0897063	1.11439e+08
PE(18:3e/18:2)	PE(18:3e/18:2)-H	GP	PE	(18:3e/18:2)	(18:3e)	(18:2)			722.513	6.08872	C41 H73 O7 N1 P1	neg	-	-	-	5.95985	6.82151	7.08845	7.30616	7.36265	7.84483	7.41587	7.40634	7.6171	5.29023	6.03389	6.31985	7.16354	7.12718	7.15681	0.0440322	4.23237e+07
LPG(18:2)	LPG(18:2)-H	GP	LPG	(18:2)	(18:2)				507.273	1.15134	C24 H44 O9 N0 P1	neg	-	HMDB0240600	2093174-30-0	6.76575	7.08802	7.51907	6.34753	5.78492	5.98134	5.26604	5.55507	5.93649	8.32622	8.27056	7.95042	7.80811	7.78076	7.80473	0.034005	1.88433e+08
MGDG(20:2e/18:0)	MGDG(20:2e/18:0)+CH3COO	GL	MGDG	(20:2e/18:0)	(20:2e)	(18:0)			855.657	8.55756	C49 H91 O11	neg	-	-	-	7.95957	8.45109	8.39421	8.34792	8.52441	7.61746	8.65122	8.60725	8.769	8.0677	8.24926	8.13358	8.34829	8.30936	8.32312	0.0457278	6.37302e+08
PS(18:0/20:3)	PS(18:0/20:3)-H	GP	PS	(18:0/20:3)	(18:0)	(20:3)			812.545	7.86309	C44 H79 O10 N1 P1	neg	-	HMDB0112377;HMDB0012382	-	7.27313	7.26874	7.14646	7.51146	7.57153	7.19364	7.65329	7.51036	7.53173	7.13183	6.83138	7.24313	7.28439	7.23268	7.1999	0.0989971	5.21811e+07
PE(16:1/18:1)	PE(16:1/18:1)-H	GP	PE	(16:1/18:1)	(16:1)	(18:1)			714.508	6.22991	C39 H73 O8 N1 P1	neg	C00350	HMDB0008960;HMDB0008959;HMDB0011342;HMDB0008985;HMDB0008984	65289-02-3	8.50662	8.5535	8.81405	8.66326	8.90638	8.59801	8.77715	8.70854	8.9109	8.73102	8.51141	8.82122	8.65919	8.60369	8.63248	0.0638061	1.28677e+09
SQDG(18:0/22:2)	SQDG(18:0/22:2)+CH3COO	GL	SQDG	(18:0/22:2)	(18:0)	(22:2)			961.629	2.50686	C51 H93 O14 S1	neg	-	-	-	6.16331	6.95918	8.51727	5.03285	5.18119	5.06403	5.1174	5.12186	5.16677	8.76041	8.4034	8.72271	8.21442	8.15512	8.15492	0.0806822	4.49631e+08
OAHFA(18:1/18:0)	OAHFA(18:1/18:0)-H	FA	OAHFA	(18:1/18:0)	(18:1)	(18:0)			563.504	3.02017	C36 H67 O4	neg	-	-	-	6.08807	6.69878	7.38548	6.12284	6.63102	5.70942	5.02502	5.32649	5.07439	7.61814	7.54882	7.52171	7.08602	7.03969	7.04854	0.0573987	3.43301e+07
PE(18:0e/22:5)	PE(18:0e/22:5)-H	GP	PE	(18:0e/22:5)	(18:0e)	(22:5)			778.576	7.71807	C45 H81 O7 N1 P1	neg	-	-	-	7.75777	7.94936	8.09612	7.18868	7.63627	7.12746	7.87158	8.12227	8.09513	8.14255	7.91365	7.78116	7.73455	7.72192	7.77572	0.0656786	1.66647e+08
FA(22:5)	FA(22:5)-H	FA	FA	(22:5)	(22:5)				329.249	2.54801	O2 H33 C22	neg	-	-	-	7.76614	8.13617	8.38853	7.69676	7.37257	7.86531	7.20263	7.28624	7.43031	8.60097	8.64926	8.3924	8.29737	8.24448	8.24372	0.0721987	5.49178e+08
PG(16:1/18:2)	PG(16:1/18:2)-H	GP	PG	(16:1/18:2)	(16:1)	(18:2)			743.487	4.82104	C40 H72 O10 N0 P1	neg	-	HMDB0010590	-	5.67558	5.79512	6.36968	5.46498	5.40271	4.97653	5.27436	4.86747	5.2905	6.90819	6.75712	6.91982	6.40701	6.39117	6.39324	0.0199273	7.48722e+06
MLCL(14:2/18:0/18:0)	MLCL(14:2/18:0/18:0)-2H	GP	MLCL	(14:2/18:0/18:0)	(14:2)	(18:0)	(18:0)		568.364	2.79684	C59 H110 O16 P2	neg	-	-	-	8.15296	8.66046	9.15218	7.1614	6.83559	7.0432	7.01501	6.83368	7.67049	8.93901	9.57369	9.44143	9.05669	9.0112	9.09831	0.099972	3.41959e+09
Cer(d18:0/20:0)	Cer(d18:0/20:0)+HCOO	SP	Cer	(d18:0/20:0)	(d18:0)	(20:0)			640.589	8.64704	C39 H78 O5 N1	neg	-	HMDB0011764;LMSP02020009	-	6.7675	6.95178	7.16278	6.48345	6.71591	6.47418	7.01135	6.77643	6.68701	6.64544	6.62853	6.52861	6.78395	6.70591	6.71904	0.0984423	1.63976e+07
PG(16:0/20:3)	PG(16:0/20:3)-H	GP	PG	(16:0/20:3)	(16:0)	(20:3)			771.518	5.71589	C42 H76 O10 N0 P1	neg	-	HMDB0010579;HMDB0010578	-	7.1671	7.54397	7.61508	7.11918	7.64704	7.92922	7.07705	7.26746	7.34082	6.85379	6.81847	6.7389	7.45112	7.21418	7.40424	0.26556	6.9997e+07
dMePE(16:0/16:1)	dMePE(16:0/16:1)-H	GP	dMePE	(16:0/16:1)	(16:0)	(16:1)			716.524	6.37739	C39 H75 O8 N1 P1	neg	-	-	-	6.14862	6.01441	6.36988	6.55571	7.16205	7.21688	7.30229	7.55296	7.58859	7.8721	7.74795	7.79451	7.35277	7.26029	7.4238	0.185653	6.72733e+07
LPE(19:0)	LPE(19:0)-H	GP	LPE	(19:0)	(19:0)				494.325	2.76146	C24 H49 O7 N1 P1	neg	-	LMGP02050028	-	5.80248	6.0234	7.10517	4.43028	4.55236	4.42192	4.49566	4.50012	4.54503	6.91946	6.97012	7.29899	6.89585	6.906	6.89109	0.0175891	2.37035e+07
LPE(16:1)	LPE(16:1)-H	GP	LPE	(16:1)	(16:1)				450.263	1.23355	C21 H41 O7 N1 P1	neg	-	HMDB0011152;HMDB0011474;LMGP02050037;HMDB0011504	174062-72-7	6.64869	6.86199	6.53391	6.70507	6.71409	6.71588	6.78962	6.79409	6.839	7.49473	7.19854	7.35608	7.01235	6.91326	6.89128	0.153496	2.62635e+07
PS(20:3e/22:6)	PS(20:3e/22:6)-H	GP	PS	(20:3e/22:6)	(20:3e)	(22:6)			842.534	7.25421	C48 H77 O9 N1 P1	neg	-	-	-	7.69381	7.4166	7.2042	7.23488	7.35396	7.45517	7.14866	7.28638	7.30498	6.20362	5.65606	5.88182	7.21463	7.04047	7.02731	0.254519	3.80176e+07
PE(20:5/20:4)	PE(20:5/20:4)-H	GP	PE	(20:5/20:4)	(20:5)	(20:4)			784.492	4.90822	C45 H71 O8 N1 P1	neg	-	HMDB0009466;HMDB0009465	-	6.01064	6.12099	6.48122	4.65479	4.65757	5.36512	5.42529	5.08368	4.82556	6.73785	6.47484	6.57197	6.20656	6.17626	6.18558	0.0359585	4.64273e+06
SQDG(18:0/25:2)	SQDG(18:0/25:2)+CH3COO	GL	SQDG	(18:0/25:2)	(18:0)	(25:2)			1003.68	2.7	C54 H99 O14 S1	neg	-	-	-	4.18747	5.46777	7.06759	4.24386	4.25287	4.25466	4.3284	4.33286	4.37777	7.7507	7.49111	7.47903	6.86254	6.791	6.76136	0.122193	1.92396e+07
PG(16:1/18:1)	PG(16:1/18:1)-H	GP	PG	(16:1/18:1)	(16:1)	(18:1)			745.503	4.9074	C40 H74 O10 N0 P1	neg	-	HMDB0010588;HMDB0010589	-	5.81809	6.4103	6.66113	5.35125	5.01246	5.01425	5.31977	5.6358	6.07681	7.2862	6.99519	6.92057	6.71143	6.69974	6.59517	0.140896	1.40914e+07
PI(16:0/20:3)	PI(16:0/20:3)-H	GP	PI	(16:0/20:3)	(16:0)	(20:3)			859.534	5.7217	C45 H80 O13 N0 P1	neg	-	HMDB0009788;HMDB0009787	-	6.0173	6.17801	6.54437	6.33923	6.80947	6.0497	6.46421	6.34581	6.65626	7.24064	7.13835	7.12536	6.82095	6.73024	6.71856	0.133254	1.72254e+07
OAHFA(20:4/22:6)	OAHFA(20:4/22:6)-H	FA	OAHFA	(20:4/22:6)	(20:4)	(22:6)			629.458	2.21033	C42 H61 O4	neg	-	-	-	6.34609	6.57318	7.16484	6.09741	6.09755	5.72584	5.86955	5.71042	5.95199	7.67623	7.64086	7.56355	7.209	7.24659	7.29056	0.0942247	5.33483e+07
dMePE(18:1/18:1)	dMePE(18:1/18:1)-H	GP	dMePE	(18:1/18:1)	(18:1)	(18:1)			770.571	7.5312	C43 H81 O8 N1 P1	neg	-	-	-	8.33273	9.13175	7.78665	7.89633	7.96264	8.04123	7.96454	7.58307	7.93591	7.83147	7.82428	7.93974	8.11277	8.1201	8.29797	0.255503	4.601e+08
PC(16:0e/18:1)	PC(16:0e/18:1)+HCOO	GP	PC	(16:0e/18:1)	(16:0e)	(18:1)			790.597	8.29319	C43 H85 O9 N1 P1	neg	-	-	-	7.34455	8.76073	8.77392	6.74958	8.64666	8.60355	9.18475	9.33993	8.19103	8.91717	8.72744	8.86578	8.74554	8.69309	8.69463	0.0700243	1.54489e+09
SQDG(20:4/24:6)	SQDG(20:4/24:6)+CH3COO	GL	SQDG	(20:4/24:6)	(20:4)	(24:6)			1001.57	1.22993	C55 H85 O14 S1	neg	-	-	-	5.69495	6.62024	7.57118	5.75134	5.76035	5.76214	5.83588	5.84035	5.88526	7.92515	7.95058	7.7316	7.23657	7.15957	7.23704	0.0994627	4.8941e+07
PC(18:2/22:6)	PC(18:2/22:6)+HCOO	GP	PC	(18:2/22:6)	(18:2)	(22:6)			874.56	5.71246	C49 H81 O10 N1 P1	neg	-	HMDB0011295;HMDB0008156;LMGP01010947;HMDB0011328	-	7.67924	7.87136	7.76831	6.3579	6.23465	6.68099	6.77931	6.64366	6.79388	7.17813	7.11577	6.99042	7.32105	7.25555	7.27825	0.0773664	5.7933e+07
PE(18:3/18:2)	PE(18:3/18:2)-H	GP	PE	(18:3/18:2)	(18:3)	(18:2)			736.492	5.14593	C41 H71 O8 N1 P1	neg	-	HMDB0009126;HMDB0009159	-	6.42081	6.6342	6.88007	5.43288	6.20123	5.88245	5.82458	5.62427	5.70168	5.44911	5.49339	5.25296	6.17067	6.1162	6.10944	0.0788719	4.07477e+06
PG(18:2/20:4)	PG(18:2/20:4)-H	GP	PG	(18:2/20:4)	(18:2)	(20:4)			793.503	4.87361	C44 H74 O10 N0 P1	neg	-	HMDB0010655;HMDB0116575	-	6.31233	6.43626	6.59452	6.1412	5.86115	5.91781	5.80608	5.60292	5.92091	6.42684	6.36906	6.39811	6.21969	6.18808	6.14243	0.0886336	4.58854e+06
MLCL(14:2/22:4/22:4)	MLCL(14:2/22:4/22:4)-2H	GP	MLCL	(14:2/22:4/22:4)	(14:2)	(22:4)	(22:4)		616.364	1.77164	C67 H110 O16 P2	neg	-	-	-	5.68458	6.63224	6.86383	6.31221	5.87915	6.11163	6.44181	6.71836	6.86973	7.88171	7.86793	7.78083	7.44918	7.41648	7.3983	0.0598157	7.9241e+07
GM3(d18:1/18:0)	GM3(d18:1/18:0)-H	SP	GM3	(d18:1/18:0)	(d18:1)	(18:0)			1179.74	5.68215	C59 H107 O21 N2	neg	-	LMSP0601AJ02	-	5.74353	6.67418	6.99256	6.20808	5.95733	5.34525	6.44483	6.01413	6.40036	6.47878	6.92358	6.95697	6.65498	6.59225	6.57141	0.102175	1.21565e+07
Cer(d18:1/25:1)	Cer(d18:1/25:1)+HCOO	SP	Cer	(d18:1/25:1)	(d18:1)	(25:1)			706.635	9.55165	C44 H84 O5 N1	neg	-	-	-	6.16116	6.51642	6.73585	7.14499	7.21681	7.29058	6.97859	6.84093	6.88197	6.61626	6.57782	6.56882	6.74578	6.74349	6.75969	0.0202939	1.68592e+07
PI(18:0/16:1)	PI(18:0/16:1)-H	GP	PI	(18:0/16:1)	(18:0)	(16:1)			835.534	5.95399	C43 H80 O13 N0 P1	neg	-	HMDB0009806	-	6.08031	5.88086	6.42861	6.37584	6.07221	6.07304	6.26008	5.48961	5.99534	7.73906	7.39177	7.09296	6.71759	6.67319	6.59328	0.141813	1.38508e+07
LPMe(18:2)	LPMe(18:2)-H	GP	LPMe	(18:2)	(18:2)				447.252	1.35477	C22 H40 O7 N0 P1	neg	-	-	-	6.16178	6.71085	7.22588	5.2751	5.28411	5.2859	5.35965	5.36411	5.41119	7.9903	7.99058	7.80501	7.47252	7.43702	7.42526	0.0573209	8.36611e+07
MLCL(14:2/22:5/22:5)	MLCL(14:2/22:5/22:5)-2H	GP	MLCL	(14:2/22:5/22:5)	(14:2)	(22:5)	(22:5)		614.348	1.41414	C67 H106 O16 P2	neg	-	-	-	5.68922	6.69098	6.91549	5.84011	5.75462	5.8376	6.09668	6.68909	6.64436	8.08466	8.0761	7.84224	7.60995	7.56785	7.58237	0.0495792	1.15931e+08
PE(16:1e/17:1)	PE(16:1e/17:1)-H	GP	PE	(16:1e/17:1)	(16:1e)	(17:1)			686.513	6.91835	C38 H73 O7 N1 P1	neg	-	-	-	5.77124	5.19869	6.35615	7.07559	7.14744	7.11777	7.16241	7.11151	7.15378	5.06062	4.97252	5.17666	6.57642	6.46401	6.5878	0.15003	1.05523e+07
LPG(18:1)	LPG(18:1)-H	GP	LPG	(18:1)	(18:1)				509.288	1.38546	C24 H46 O9 N0 P1	neg	-	HMDB0240602	-	6.92878	7.46837	7.66851	6.6347	6.34406	6.31714	6.49263	6.53193	6.64315	7.85955	7.87768	7.62569	7.41281	7.42449	7.40037	0.0277545	7.75869e+07
LPE(20:3)	LPE(20:3)-H	GP	LPE	(20:3)	(20:3)				502.294	1.59573	C25 H45 O7 N1 P1	neg	-	LMGP02050050;LMGP02050022;HMDB0011516;HMDB0011514;HMDB0011515;HMDB0011484;HMDB0011485;HMDB0011486;LMGP02050048;LMGP02050065;LMGP02050049;LMGP02050066	-	5.2607	6.69291	6.51366	5.73523	5.93237	5.64276	5.36894	5.83085	5.71817	8.49203	8.37875	8.36515	7.93366	7.92151	7.93369	0.016099	2.55139e+08
dMePE(16:0e/22:4)	dMePE(16:0e/22:4)-H	GP	dMePE	(16:0e/22:4)	(16:0e)	(22:4)			780.591	8.303	C45 H83 O7 N1 P1	neg	-	-	-	7.55084	7.71605	7.83477	7.5183	7.85004	7.624	8.13891	8.55661	8.47504	8.15533	7.78181	7.85822	7.83842	7.75611	7.74951	0.117475	1.82133e+08
PEt(17:0/20:4)	PEt(17:0/20:4)-H	GP	PEt	(17:0/20:4)	(17:0)	(20:4)			737.513	6.10977	C42 H74 O8 N0 P1	neg	-	-	-	6.77554	6.77088	6.87161	6.30758	5.67317	5.67496	5.7487	5.75317	5.79808	5.81236	6.10424	6.22143	6.5427	6.56674	6.55362	0.027744	1.07544e+07
PC(16:0e/16:1)	PC(16:0e/16:1)+HCOO	GP	PC	(16:0e/16:1)	(16:0e)	(16:1)			762.565	7.14028	C41 H81 O9 N1 P1	neg	-	-	-	6.27352	7.45412	6.6954	6.32991	6.33892	6.34071	7.0729	6.52468	7.33262	7.0955	6.77102	7.42243	7.1923	7.22679	7.02805	0.22739	4.30948e+07
CL(21:0/18:0/18:0/20:4)	CL(21:0/18:0/18:0/20:4)-H	GP	CL	(21:0/18:0/18:0/20:4)	(21:0)	(18:0)	(18:0)	(20:4)	1526.11	7.12218	C86 H159 O17 P2	neg	-	-	-	8.06324	8.25076	8.31867	7.9976	7.87684	7.88594	7.88192	7.85253	7.7001	7.88092	7.75329	7.94589	8.11878	7.95234	7.92015	0.258383	3.0427e+08
LdMePE(20:4)	LdMePE(20:4)-H	GP	LdMePE	(20:4)	(20:4)				528.31	1.33054	C27 H47 O7 N1 P1	neg	-	-	-	7.31018	7.66006	7.98384	6.98572	6.49922	6.69195	6.54058	6.73109	6.89887	7.63298	7.61855	7.43864	7.46239	7.4305	7.41018	0.0609633	8.16606e+07
PG(18:0/18:2)	PG(18:0/18:2)-H	GP	PG	(18:0/18:2)	(18:0)	(18:2)			773.534	6.34944	C42 H78 O10 N0 P1	neg	-	HMDB0010605	-	8.30594	8.20807	8.22144	8.44366	8.63049	8.83043	8.59886	8.72723	8.69564	8.08095	8.0713	7.91276	8.31821	8.33697	8.32208	0.0229323	6.35259e+08
CL(23:0/18:0/18:2/20:4)	CL(23:0/18:0/18:2/20:4)-H	GP	CL	(23:0/18:0/18:2/20:4)	(23:0)	(18:0)	(18:2)	(20:4)	1550.11	7.01161	C88 H159 O17 P2	neg	-	-	-	7.50161	7.45224	7.46046	7.27335	7.18731	7.19505	7.08376	7.00745	7.30933	7.25903	7.0788	7.40518	7.31773	7.25019	7.33394	0.0995522	6.01494e+07
PS(18:1/18:2)	PS(18:1/18:2)-H	GP	PS	(18:1/18:2)	(18:1)	(18:2)			784.513	6.88267	C42 H75 O10 N1 P1	neg	-	HMDB0012391;HMDB0112389	-	6.32836	6.13802	6.49144	6.8317	6.95358	6.26646	7.2216	6.9657	7.23749	6.42696	6.25554	6.64902	6.59014	6.6402	6.67356	0.0956613	1.29748e+07
PC(18:1/22:4)	PC(18:1/22:4)+HCOO	GP	PC	(18:1/22:4)	(18:1)	(22:4)			880.607	7.06945	C49 H87 O10 N1 P1	neg	C00157	HMDB0011259;HMDB0008087;HMDB0008120	-	6.853	7.1822	6.98197	6.49903	6.86519	7.05166	7.97224	8.00052	8.15988	7.26971	7.48161	7.13873	7.44093	7.19257	7.36924	0.274884	6.65829e+07
Cer(t18:0/22:0)	Cer(t18:0/22:0)+HCOO	SP	Cer	(t18:0/22:0)	(t18:0)	(22:0)			684.615	8.77938	C41 H82 O6 N1	neg	-	LMSP02030008	-	6.56776	6.69179	6.79602	6.30002	6.30143	6.48073	6.66915	6.37688	6.38843	6.678	6.2594	6.86842	6.52457	6.48384	6.49169	0.0503443	9.49551e+06
SQDG(18:0/24:5)	SQDG(18:0/24:5)+CH3COO	GL	SQDG	(18:0/24:5)	(18:0)	(24:5)			983.614	2.50809	C53 H91 O14 S1	neg	-	-	-	6.0386	6.77365	7.883	4.88634	4.89535	4.93433	4.97088	4.97535	5.02026	7.89881	7.69996	7.9119	7.78961	7.72005	7.75999	0.0798376	1.71634e+08
BiotinylPE(10:0/18:1)	BiotinylPE(10:0/18:1)-H	GP	BiotinylPE	(10:0/18:1)	(10:0)	(18:1)			858.507	5.57189	C43 H77 O10 N3 S1 P1	neg	-	-	-	6.72256	7.03224	7.11649	6.35847	6.2442	6.04007	6.65827	6.70984	6.8096	7.16288	7.08474	7.0986	6.98352	6.88127	6.95325	0.118004	2.6215e+07
PI(18:1/20:3)	PI(18:1/20:3)-H	GP	PI	(18:1/20:3)	(18:1)	(20:3)			885.55	5.52263	C47 H82 O13 N0 P1	neg	C00626	HMDB0009830;HMDB0009831;HMDB0009843;HMDB0009842	-	6.17455	6.18389	6.50906	6.72274	6.70889	6.5036	6.87001	6.6951	7.19401	7.24928	6.9153	7.1181	6.55325	6.80684	6.72625	0.280306	1.53085e+07
dMePE(18:1/18:2)	dMePE(18:1/18:2)-H	GP	dMePE	(18:1/18:2)	(18:1)	(18:2)			768.555	6.5149	C43 H79 O8 N1 P1	neg	-	-	-	6.94534	7.07359	6.73619	6.59249	6.88802	6.49049	7.72351	7.7458	7.82366	7.57965	8.10622	7.28319	7.22168	7.25387	7.41485	0.250457	6.0595e+07
CL(23:0/18:0/18:1/20:4)	CL(23:0/18:0/18:1/20:4)-H	GP	CL	(23:0/18:0/18:1/20:4)	(23:0)	(18:0)	(18:1)	(20:4)	1552.12	7.35978	C88 H161 O17 P2	neg	-	-	-	7.49507	7.611	7.1766	7.10981	6.81711	7.00482	6.77571	6.88664	6.50938	6.97067	6.81135	6.80272	6.84994	6.98167	6.78641	0.236008	2.27805e+07
PS(20:3e/18:1)	PS(20:3e/18:1)-H	GP	PS	(20:3e/18:1)	(20:3e)	(18:1)			796.55	8.3456	C44 H79 O9 N1 P1	neg	-	-	-	7.25238	7.27046	7.43573	8.10837	8.30531	8.19553	7.99955	7.84904	7.93662	6.71325	6.50224	6.85196	7.63599	7.57044	7.56997	0.0895411	1.17593e+08
dMePE(14:0/18:2)	dMePE(14:0/18:2)-H	GP	dMePE	(14:0/18:2)	(14:0)	(18:2)			714.508	5.90168	C39 H73 O8 N1 P1	neg	-	-	-	6.20127	6.49397	6.40616	6.95501	6.74906	6.18719	6.75835	6.57878	6.73366	5.57987	5.68414	6.19352	6.46346	6.3856	6.49285	0.12407	8.44764e+06
PI(18:2/18:2)	PI(18:2/18:2)-H	GP	PI	(18:2/18:2)	(18:2)	(18:2)			857.519	4.79073	C45 H78 O13 N0 P1	neg	-	HMDB0009850	182509-36-0	6.16005	6.59902	6.71593	5.9313	5.7711	5.60897	5.09657	4.86312	5.59561	5.66982	4.89792	4.91507	6.06221	6.02298	6.04981	0.0457907	3.32987e+06
PIP2(18:2e/19:0)	PIP2(18:2e/19:0)-H	GP	PIP2	(18:2e/19:0)	(18:2e)	(19:0)			1021.52	5.96791	C46 H88 O18 N0 P3	neg	-	-	-	7.1076	6.87421	6.68342	7.21633	7.31515	7.30841	7.42644	7.48955	7.37185	6.63673	6.7292	6.76515	7.02073	6.97587	7.01038	0.053406	3.01902e+07
PE(22:4/18:2)	PE(22:4/18:2)-H	GP	PE	(22:4/18:2)	(22:4)	(18:2)			790.539	6.2376	C45 H77 O8 N1 P1	neg	-	HMDB0009588	-	8.07616	8.21737	7.96581	7.61922	7.59462	7.6998	7.92513	7.82591	7.68281	7.66947	7.58619	7.6591	7.78111	7.76954	7.81475	0.0546765	1.84509e+08
PI(18:2/20:4)	PI(18:2/20:4)-H	GP	PI	(18:2/20:4)	(18:2)	(20:4)			881.519	4.72549	C47 H78 O13 N0 P1	neg	-	-	-	6.42045	6.54227	6.72664	6.01079	6.08482	5.91979	5.1229	5.28154	6.0264	5.88745	6.04933	5.79162	6.19682	6.12718	6.15635	0.0809744	4.34692e+06
CL(18:1/16:0/16:0/24:1)	CL(18:1/16:0/16:0/24:1)-2H	GP	CL	(18:1/16:0/16:0/24:1)	(18:1)	(16:0)	(16:0)	(24:1)	743.541	7.15701	C83 H156 O17 P2	neg	-	-	-	8.88835	8.92646	9.04795	8.71723	8.9834	8.86057	8.76229	8.62141	8.83465	8.97529	8.63607	8.98227	8.83612	8.86713	8.87877	0.0502179	2.17854e+09
LPE(17:0)	LPE(17:0)-H	GP	LPE	(17:0)	(17:0)				466.294	2.0727	C22 H45 O7 N1 P1	neg	-	LMGP02050030	-	6.44619	6.95761	7.8152	5.70369	5.84011	5.76374	5.11559	4.70973	5.5783	7.87736	7.52622	7.73052	7.3903	7.4018	7.43721	0.056969	7.71532e+07
LBPA(16:0/20:3)	LBPA(16:0/20:3)-H	GP	LBPA	(16:0/20:3)	(16:0)	(20:3)			771.518	5.7086	C42 H76 O10 P1	neg	-	-	-	7.1671	7.54397	7.61508	7.11918	7.64704	7.92922	7.07705	7.26746	7.34082	6.85379	6.81847	6.7389	7.45112	7.21418	7.40424	0.26556	6.9997e+07
LPE(22:1)	LPE(22:1)-H	GP	LPE	(22:1)	(22:1)				534.357	3.44957	C27 H53 O7 N1 P1	neg	-	HMDB0011491;LMGP02050068;HMDB0011521;LMGP02050055;LMGP02050023	-	4.52681	5.85539	6.08618	4.5832	5.84115	4.594	4.66774	4.67221	4.71712	7.2238	6.84809	7.02451	6.60786	6.58826	6.5498	0.067262	1.14752e+07
PE(18:3e/20:4)	PE(18:3e/20:4)-H	GP	PE	(18:3e/20:4)	(18:3e)	(20:4)			746.513	5.91933	C43 H73 O7 N1 P1	neg	-	-	-	6.40035	4.99558	6.71782	7.83415	8.01975	8.28641	7.91116	8.10812	7.82439	6.87898	6.81044	6.93298	7.40989	7.24107	7.33443	0.191832	6.47171e+07
PS(20:0e/20:4)	PS(20:0e/20:4)-H	GP	PS	(20:0e/20:4)	(20:0e)	(20:4)			824.581	7.06056	C46 H83 O9 N1 P1	neg	-	-	-	5.55243	5.28867	5.90099	6.98964	7.22634	6.97121	8.00656	6.97592	7.69232	6.28494	6.15915	5.96085	6.39967	6.64101	6.61049	0.274256	1.09637e+07
CL(20:4/16:0/16:0/22:0)	CL(20:4/16:0/16:0/22:0)-2H	GP	CL	(20:4/16:0/16:0/22:0)	(20:4)	(16:0)	(16:0)	(22:0)	741.526	6.26109	C83 H152 O17 P2	neg	-	-	-	7.51352	7.66643	7.95638	7.51785	7.957	7.57994	8.03873	7.74806	8.14284	8.0762	7.80172	8.21178	7.79779	7.86477	7.78442	0.101502	1.96892e+08
CL(23:0/18:0/20:3/20:4)	CL(23:0/18:0/20:3/20:4)-H	GP	CL	(23:0/18:0/20:3/20:4)	(23:0)	(18:0)	(20:3)	(20:4)	1576.12	7.03358	C90 H161 O17 P2	neg	-	-	-	6.7856	6.97321	6.78599	7.60302	7.46668	7.50676	7.65518	7.39019	7.74841	7.13498	7.06542	7.16544	7.40663	7.42664	7.26655	0.188771	7.06867e+07
PC(18:0/22:3)	PC(18:0/22:3)+HCOO	GP	PC	(18:0/22:3)	(18:0)	(22:3)			884.639	9.20944	C49 H91 O10 N1 P1	neg	-	LMGP01010812	-	5.87515	4.86584	6.8488	5.71826	6.1116	5.26663	6.11201	7.2728	7.33868	7.75289	6.27351	7.84146	5.89663	6.03349	6.07568	0.203837	3.0587e+06
PE(16:0e/22:4)	PE(16:0e/22:4)-H	GP	PE	(16:0e/22:4)	(16:0e)	(22:4)			752.56	7.31728	C43 H79 O7 N1 P1	neg	-	-	-	7.65711	7.75812	8.12771	7.56741	7.99413	8.02337	8.22178	8.4941	8.49864	8.1629	8.0962	8.07422	8.01618	8.0355	7.95522	0.0942928	3.02515e+08
MGDG(20:4/14:0)	MGDG(20:4/14:0)-H	GL	MGDG	(20:4/14:0)	(20:4)	(14:0)			749.521	6.33489	C43 H73 O10	neg	-	-	-	7.96833	7.94685	7.83249	7.89791	7.85863	7.88867	7.64668	7.81947	7.82403	6.95029	7.00499	6.77624	7.61004	7.61156	7.67611	0.0888912	1.29063e+08
SM(d20:0/24:2)	SM(d20:0/24:2)+HCOO	SP	SM	(d20:0/24:2)	(d20:0)	(24:2)			885.707	11.1895	C50 H98 O8 N2 P1	neg	-	-	-	4.90885	6.08997	5.54447	5.10159	5.98974	5.93769	5.73258	6.86091	7.03019	5.63471	5.2896	7.04855	5.55031	5.45973	5.67518	0.251864	1.11664e+06
PEt(24:2/20:4)	PEt(24:2/20:4)-H	GP	PEt	(24:2/20:4)	(24:2)	(20:4)			831.591	7.6599	C49 H84 O8 N0 P1	neg	-	-	-	9.83875	8.65701	8.81105	9.30423	9.40833	9.40144	9.3754	9.41615	9.6069	8.58781	9.86109	8.52262	9.78852	9.76323	9.78776	0.0328047	1.80765e+10
PE(16:0e/22:5)	PE(16:0e/22:5)-H	GP	PE	(16:0e/22:5)	(16:0e)	(22:5)			750.544	6.78075	C43 H77 O7 N1 P1	neg	-	-	-	8.23058	8.4217	8.65467	8.86725	8.69975	8.74536	8.39571	8.70996	8.60862	8.56402	8.55978	8.43009	8.52306	8.55784	8.45649	0.11629	9.80829e+08
CL(22:3/18:0/18:0/20:4)	CL(22:3/18:0/18:0/20:4)-H	GP	CL	(22:3/18:0/18:0/20:4)	(22:3)	(18:0)	(18:0)	(20:4)	1534.07	7.018	C87 H155 O17 P2	neg	-	-	-	8.93394	9.00015	8.93615	8.14692	8.37771	8.19999	7.6478	7.65355	7.61708	8.05254	7.99879	8.26798	8.59286	8.46115	8.47512	0.173421	9.7941e+08
MLCL(14:2/20:1/20:1)	MLCL(14:2/20:1/20:1)-2H	GP	MLCL	(14:2/20:1/20:1)	(14:2)	(20:1)	(20:1)		594.38	2.79195	C63 H114 O16 P2	neg	-	-	-	4.5106	5.6701	6.18578	4.56698	4.57599	4.57778	4.65152	4.65599	4.7009	6.95867	7.28894	7.19876	6.81175	6.73331	6.92772	0.228414	2.03608e+07
SQDG(16:0/20:2)	SQDG(16:0/20:2)+CH3COO	GL	SQDG	(16:0/20:2)	(16:0)	(20:2)			905.567	1.7063	C47 H85 O14 S1	neg	-	-	-	4.74895	4.87797	6.84957	4.80534	4.81435	4.81614	4.88988	4.89435	4.93926	7.14992	6.86368	7.00895	6.37463	6.25538	6.33598	0.136529	6.3374e+06
dMePE(18:0/22:5)	dMePE(18:0/22:5)-H	GP	dMePE	(18:0/22:5)	(18:0)	(22:5)			820.586	7.86431	C47 H83 O8 N1 P1	neg	-	-	-	7.23957	7.6452	7.29051	6.85762	7.21821	7.2158	7.27256	7.07354	7.2188	7.40993	7.51957	7.55107	7.37114	7.34883	7.34143	0.035882	6.77802e+07
PG(16:0/22:6)	PG(16:0/22:6)-H	GP	PG	(16:0/22:6)	(16:0)	(22:6)			793.503	5.21487	C44 H74 O10 N0 P1	neg	-	LMGP04010041;HMDB0010584	-	6.35015	6.4949	6.3945	5.70784	5.74784	6.31424	5.45694	5.20476	5.00401	5.62009	5.71226	5.05463	5.8969	5.95227	6.0462	0.176793	2.79684e+06
MLCL(14:2/22:6/22:6)	MLCL(14:2/22:6/22:6)-2H	GP	MLCL	(14:2/22:6/22:6)	(14:2)	(22:6)	(22:6)		612.333	1.27417	C67 H102 O16 P2	neg	-	-	-	7.16277	7.60795	7.71601	5.74677	6.00849	6.43567	5.56879	6.3375	6.23265	7.5101	7.45825	6.98171	7.28286	7.12316	7.26223	0.188081	5.07496e+07
Cer(d18:1/24:0+O)	Cer(d18:1/24:0+O)-H	SP	Cer	(d18:1/24:0+O)	(d18:1)	(24:0+O)			664.625	9.77623	C42 H82 O4 N1	neg	-	-	-	6.47013	6.89134	7.06508	6.32036	6.51107	6.67357	6.1346	6.05282	6.17736	6.4124	6.35297	6.52624	6.50192	6.43787	6.46618	0.0741666	8.84235e+06
LBPA(16:0/16:1)	LBPA(16:0/16:1)-H	GP	LBPA	(16:0/16:1)	(16:0)	(16:1)			719.487	5.30811	C38 H72 O10 P1	neg	-	-	-	5.96439	5.93649	6.47712	5.73702	6.08005	5.49963	5.48443	5.40136	5.77402	6.49664	6.24834	6.26748	6.13009	6.06417	6.13655	0.0897188	3.87793e+06
PS(18:3e/22:5)	PS(18:3e/22:5)-H	GP	PS	(18:3e/22:5)	(18:3e)	(22:5)			816.518	6.89123	C46 H75 O9 N1 P1	neg	-	-	-	7.48131	7.48708	7.24866	7.69039	7.53499	7.702	7.63965	7.68597	7.64342	7.10509	7.08251	7.1902	7.339	7.30908	7.30109	0.0464999	6.22046e+07
Cer(d18:1/26:0)	Cer(d18:1/26:0)+HCOO	SP	Cer	(d18:1/26:0)	(d18:1)	(26:0)			722.667	10.9994	C45 H88 O5 N1	neg	C00195	HMDB0004955;LMSP02010011	-	6.21988	6.53285	6.53588	6.95372	7.31208	6.91545	6.20048	6.22065	6.27323	6.16561	5.99352	6.27373	6.57234	6.58922	6.53234	0.0663968	1.10256e+07
PG(18:0/20:2)	PG(18:0/20:2)-H	GP	PG	(18:0/20:2)	(18:0)	(20:2)			801.565	6.97076	C44 H82 O10 N0 P1	neg	-	-	-	7.42407	7.21124	7.23429	5.97532	6.25326	5.97668	6.68751	6.3802	6.66232	5.69302	5.83997	6.03246	6.7263	6.5933	6.61871	0.168366	1.34012e+07
Cer(d18:1/22:2)	Cer(d18:1/22:2)+HCOO	SP	Cer	(d18:1/22:2)	(d18:1)	(22:2)			662.573	7.51443	C41 H76 O5 N1	neg	-	-	-	6.17338	6.23746	6.62231	6.60541	6.6012	6.62874	7.36938	7.37484	7.29662	6.48764	6.56865	6.54864	6.57342	6.61227	6.69118	0.140805	1.27509e+07
PI(24:1/20:4)	PI(24:1/20:4)-H	GP	PI	(24:1/20:4)	(24:1)	(20:4)			967.628	2.21638	C53 H92 O13 N0 P1	neg	-	-	-	5.81982	6.31326	7.14862	4.80681	0.0703183	0.0705864	0.0824792	0.0832545	0.091431	7.59271	7.59552	7.50132	7.19432	7.1763	7.23333	0.0678477	4.77636e+07
LPG(18:0)	LPG(18:0)-H	GP	LPG	(18:0)	(18:0)				511.304	2.09844	C24 H48 O9 N0 P1	neg	-	LMGP04050009	-	6.18378	6.53856	7.0764	4.90226	5.08718	5.15734	4.9868	4.99127	5.03618	7.02327	7.05731	6.83384	6.56332	6.50966	6.53628	0.0617641	1.03299e+07
CL(23:0/18:0/20:4/20:4)	CL(23:0/18:0/20:4/20:4)-H	GP	CL	(23:0/18:0/20:4/20:4)	(23:0)	(18:0)	(20:4)	(20:4)	1574.11	7.00155	C90 H159 O17 P2	neg	-	-	-	7.11285	6.97705	6.84577	5.7234	5.85674	1.00589	5.87812	6.18946	5.69423	6.3035	6.17971	6.24608	6.36979	6.53538	6.46358	0.187959	8.68169e+06
PG(18:3/18:2)	PG(18:3/18:2)-H	GP	PG	(18:3/18:2)	(18:3)	(18:2)			767.487	4.10622	C42 H72 O10 N0 P1	neg	-	HMDB0010665;HMDB0010680	-	6.3982	6.50104	6.6465	5.06455	5.39473	5.59988	4.70964	4.9068	4.87211	5.15594	4.2813	4.42071	5.89011	6.00676	5.87125	0.175784	2.53556e+06
SQDG(16:0/23:2)	SQDG(16:0/23:2)+CH3COO	GL	SQDG	(16:0/23:2)	(16:0)	(23:2)			947.614	1.79172	C50 H91 O14 S1	neg	-	-	-	4.63519	4.74995	6.01241	4.76444	4.70058	4.81422	4.77612	4.78058	4.82549	6.75228	7.02851	6.89861	6.24588	6.24639	6.22517	0.0276456	5.20453e+06
PE(18:0e/18:1)	PE(18:0e/18:1)-H	GP	PE	(18:0e/18:1)	(18:0e)	(18:1)			730.576	8.29637	C41 H81 O7 N1 P1	neg	-	-	-	6.15676	6.40586	6.2526	7.62858	7.75688	7.83875	8.1622	6.5175	6.91838	7.98126	6.86079	7.11648	7.76873	7.69042	7.66796	0.124941	1.54291e+08
MLCL(14:2/20:3/20:3)	MLCL(14:2/20:3/20:3)-2H	GP	MLCL	(14:2/20:3/20:3)	(14:2)	(20:3)	(20:3)		590.348	1.57355	C63 H106 O16 P2	neg	-	-	-	6.32721	6.64268	7.28214	6.25421	5.48133	6.13911	6.33944	6.08331	6.73714	8.05784	7.88835	7.74072	7.51443	7.4598	7.47565	0.0654652	9.14164e+07
Hex2Cer(d18:1/24:1)	Hex2Cer(d18:1/24:1)+HCOO	SP	Hex2Cer	(d18:1/24:1)	(d18:1)	(24:1)			1016.73	8.18157	C55 H102 O15 N1	neg	-	-	-	5.776	6.597	6.46356	5.12957	6.1497	5.46158	6.16004	6.13145	5.85331	6.76311	6.97118	6.8016	6.5712	6.547	6.48206	0.103705	1.02836e+07
SQDG(18:1/25:3)	SQDG(18:1/25:3)+CH3COO	GL	SQDG	(18:1/25:3)	(18:1)	(25:3)			999.645	1.78498	C54 H95 O14 S1	neg	-	-	-	5.95374	5.89249	5.83896	6.01013	6.01914	6.02093	6.09467	6.09914	6.14405	7.1571	6.85879	6.86747	6.21213	6.25733	6.22781	0.0532324	5.12801e+06
Cer(t18:0/24:1)	Cer(t18:0/24:1)+HCOO	SP	Cer	(t18:0/24:1)	(t18:0)	(24:1)			710.63	8.62395	C43 H84 O6 N1	neg	-	-	-	5.6363	6.00252	6.07256	6.61159	6.45404	6.67746	6.79955	6.49999	6.80836	6.88166	6.47757	7.12534	6.59485	6.62503	6.5035	0.140696	1.13393e+07
FA(20:5)	FA(20:5)-H	FA	FA	(20:5)	(20:5)				301.217	1.76365	O2 H29 C20	neg	-	-	-	6.6347	6.80186	7.88991	6.61664	6.52673	6.62192	6.63819	6.47959	6.77504	9.11002	8.7735	8.70479	8.38619	8.3197	8.32784	0.0853085	6.64845e+08
Cer(t18:0/23:1)	Cer(t18:0/23:1)-H	SP	Cer	(t18:0/23:1)	(t18:0)	(23:1)			650.609	9.38552	C41 H80 O4 N1	neg	-	-	-	6.46426	6.92825	6.98101	5.60878	5.98815	5.96731	5.8804	5.57853	5.75108	6.04943	6.05061	6.02177	6.32561	6.31598	6.31294	0.015278	6.24208e+06
PE(14:0/18:2)	PE(14:0/18:2)-H	GP	PE	(14:0/18:2)	(14:0)	(18:2)			686.477	5.38957	C37 H69 O8 N1 P1	neg	-	HMDB0008829	-	5.92329	6.17902	6.41322	5.86635	6.36658	6.0433	6.0882	6.04608	6.57959	5.92351	5.23341	5.81038	6.11226	6.02464	6.08826	0.101929	3.57868e+06
SQDG(20:4/26:9)	SQDG(20:4/26:9)+CH3COO	GL	SQDG	(20:4/26:9)	(20:4)	(26:9)			1023.55	1.23871	C57 H83 O14 S1	neg	-	-	-	4.3831	6.1394	7.03696	4.43948	5.07066	4.45028	4.52403	4.52849	4.5734	7.22536	7.26256	7.13071	6.76742	6.68271	6.81389	0.149452	1.71843e+07
OAHFA(20:3/20:2)	OAHFA(20:3/20:2)-H	FA	OAHFA	(20:3/20:2)	(20:3)	(20:2)			611.504	2.8183	C40 H67 O4	neg	-	-	-	6.35563	6.29438	6.24086	6.41202	6.42103	6.42282	6.49656	6.50103	6.54594	7.29611	7.13959	7.0212	6.31586	6.26133	6.2491	0.0834245	5.66933e+06
PS(20:2/22:4)	PS(20:2/22:4)-H	GP	PS	(20:2/22:4)	(20:2)	(22:4)			862.56	7.63806	C48 H81 O10 N1 P1	neg	-	HMDB0112588	-	6.43244	6.47897	6.44973	6.92681	6.93296	6.83564	7.26344	7.20536	7.21294	6.83173	6.77597	6.99853	6.80843	6.81185	6.70491	0.133906	1.79861e+07
PG(16:0/17:0)	PG(16:0/17:0)-H	GP	PG	(16:0/17:0)	(16:0)	(17:0)			735.518	2.34744	C39 H76 O10 N0 P1	neg	-	LMGP04010909	-	5.94068	6.44338	6.88111	5.91493	6.08626	6.01632	5.56944	5.66623	5.64343	7.14013	7.0368	6.8865	6.24898	6.28977	6.32465	0.0868327	5.83468e+06
Cer(t17:0/25:1)	Cer(t17:0/25:1)+HCOO	SP	Cer	(t17:0/25:1)	(t17:0)	(25:1)			710.63	9.79974	C43 H84 O6 N1	neg	-	-	-	6.36515	6.75755	6.95343	6.20133	6.44634	6.59551	6.02068	5.90766	6.01309	6.30357	6.27037	6.40584	6.39023	6.30775	6.31731	0.106639	6.56358e+06
CL(23:0/20:0/20:4/20:4)	CL(23:0/20:0/20:4/20:4)-H	GP	CL	(23:0/20:0/20:4/20:4)	(23:0)	(20:0)	(20:4)	(20:4)	1602.14	6.87134	C92 H163 O17 P2	neg	-	-	-	5.27366	5.7787	6.02184	7.01363	7.23393	7.64714	6.93259	6.96318	7.06077	6.27501	6.5005	6.16798	6.80047	6.81738	6.68843	0.153732	1.77636e+07
DLCL(11:2/16:0)	DLCL(11:2/16:0)-H	GP	DLCL	(11:2/16:0)	(11:2)	(16:0)			801.396	2.35173	C36 H67 O15 P2	neg	-	-	-	6.45789	6.66026	6.51699	6.4493	6.52317	6.70881	6.17837	6.38822	6.59886	5.9568	5.92405	6.2824	6.25278	6.23978	6.31714	0.0975716	5.60218e+06
LdMePE(22:5)	LdMePE(22:5)-H	GP	LdMePE	(22:5)	(22:5)				554.325	1.40365	C29 H49 O7 N1 P1	neg	-	-	-	4.88564	5.87378	6.11877	0.222961	0.226602	0.227331	0.25891	4.93563	5.46311	7.4021	7.41003	7.16176	6.70091	6.89209	6.90917	0.243768	2.09351e+07
DGDG(18:0/20:4)	DGDG(18:0/20:4)-H	GL	DGDG	(18:0/20:4)	(18:0)	(20:4)			967.636	2.21231	C53 H91 O15	neg	-	-	-	5.838	6.31414	7.13094	4.90403	0.124256	0.124702	0.144313	0.14558	0.158851	7.54801	7.58998	7.48649	7.20505	7.17081	7.23422	0.0728233	4.8001e+07
LPI(18:2)	LPI(18:2)-H	GP	LPI	(18:2)	(18:2)				595.289	0.997619	C27 H48 O12 N0 P1	neg	-	HMDB0240597	1425501-10-5	5.6682	6.33777	7.14907	5.72459	5.7336	5.73539	5.80913	5.8136	5.85851	6.64238	6.5042	6.21732	6.42639	6.32104	6.39357	0.121214	7.23854e+06
CerG3GNAc2(d20:0/18:0)	CerG3GNAc2(d20:0/18:0)-H	SP	CerG3GNAc2	(d20:0/18:0)	(d20:0)	(18:0)			1486.9	2.49661	C72 H132 O28 N3	neg	-	-	-	0.076943	0.0675677	6.87376	0.0866103	0.0882538	0.0885836	0.103166	0.104114	0.114084	6.60682	6.71905	6.84494	6.70461	6.65493	6.63084	0.0877333	1.38571e+07
SQDG(18:1/20:6)	SQDG(18:1/20:6)+HCOO	GL	SQDG	(18:1/20:6)	(18:1)	(20:6)			909.504	5.56517	C48 H77 O14 S1	neg	-	-	-	6.09668	6.54977	6.62577	5.53914	5.26346	5.26525	5.78103	6.04816	6.12884	6.56041	6.51585	6.63824	6.39591	6.41141	6.40494	0.0178957	7.60767e+06
PE(18:1/24:0)	PE(18:1/24:0)-H	GP	PE	(18:1/24:0)	(18:1)	(24:0)			828.649	10.6377	C47 H91 O8 N1 P1	neg	-	HMDB0009079;HMDB0011395;HMDB0009046	-	6.26283	6.72795	6.31111	5.49381	6.82414	6.17942	6.04761	5.67837	5.64445	5.71878	5.55266	5.9487	6.29675	6.30453	6.36065	0.0819526	6.29085e+06
dMePE(14:0/20:4)	dMePE(14:0/20:4)-H	GP	dMePE	(14:0/20:4)	(14:0)	(20:4)			738.508	5.68051	C41 H73 O8 N1 P1	neg	-	-	-	7.86933	8.16588	8.21208	7.39356	7.85008	7.50481	7.5785	7.2574	7.58209	7.85725	7.70265	7.80469	7.85822	7.89117	7.79811	0.106842	2.12803e+08
CerG2GNAc1(d16:1/16:0)	CerG2GNAc1(d16:1/16:0)-H	SP	CerG2GNAc1	(d16:1/16:0)	(d16:1)	(16:0)			1035.66	1.87295	C52 H95 O18 N2	neg	-	-	-	4.82558	6.14986	7.11514	4.88196	4.89098	4.89277	4.96651	4.97097	5.01588	7.83137	7.78282	7.44513	6.96216	6.92896	6.93663	0.0403741	2.6299e+07
MLCL(18:2/16:0/18:0)	MLCL(18:2/16:0/18:0)-2H	GP	MLCL	(18:2/16:0/18:0)	(18:2)	(16:0)	(18:0)		582.38	2.78818	C61 H114 O16 P2	neg	-	-	-	5.5287	5.99582	7.0887	4.63712	4.64614	4.64793	4.72167	4.72613	4.77104	7.28701	7.41133	7.30008	6.87185	6.75493	6.93173	0.199469	2.16778e+07
PC(22:5/18:2)	PC(22:5/18:2)+HCOO	GP	PC	(22:5/18:2)	(22:5)	(18:2)			876.576	5.93627	C49 H83 O10 N1 P1	neg	C00157	HMDB0008697;HMDB0008664	-	6.44534	6.39438	6.29372	5.45688	4.52483	4.52662	6.21353	6.13535	6.35124	6.53881	7.01599	7.1075	6.4779	6.54278	6.27243	0.297557	8.36754e+06
MGDG(16:0e/16:0)	MGDG(16:0e/16:0)-H	GL	MGDG	(16:0e/16:0)	(16:0e)	(16:0)			715.573	7.15944	C41 H79 O9	neg	-	-	-	8.34454	8.18005	8.07844	8.60747	8.32096	8.53012	8.49927	8.5211	8.59447	7.54771	7.5928	7.80649	8.19252	8.1605	8.16934	0.0383547	4.48179e+08
LPE(22:0)	LPE(22:0)-H	GP	LPE	(22:0)	(22:0)				536.372	4.51005	C27 H55 O7 N1 P1	neg	-	LMGP02050025;HMDB0011520;LMGP02050054;HMDB0011490	-	4.48653	5.79312	6.21382	4.54292	4.97575	4.55372	4.62746	4.63193	4.67684	6.5264	5.68671	6.31975	5.95595	5.87947	6.00155	0.139229	2.66477e+06
CL(20:4/16:0/20:0/20:4)	CL(20:4/16:0/20:0/20:4)-H	GP	CL	(20:4/16:0/20:0/20:4)	(20:4)	(16:0)	(20:0)	(20:4)	1504.03	6.16054	C85 H149 O17 P2	neg	-	-	-	7.14344	7.08774	7.36995	6.85973	6.93073	6.60192	6.65003	6.56581	6.72721	6.56608	6.65347	6.96863	6.93455	6.90748	6.95618	0.0559853	2.57225e+07
DLCL(9:0/20:4)	DLCL(9:0/20:4)-H	GP	DLCL	(9:0/20:4)	(9:0)	(20:4)			825.396	6.3152	C38 H67 O15 P2	neg	-	-	-	6.92415	6.65317	6.35453	5.96754	5.84989	5.85168	5.92543	5.92989	5.99103	5.58518	5.49707	5.63649	6.50328	6.45821	6.52713	0.0795736	9.42455e+06
PE(18:1/22:1)	PE(18:1/22:1)-H	GP	PE	(18:1/22:1)	(18:1)	(22:1)			798.602	8.70449	C45 H85 O8 N1 P1	neg	-	HMDB0009040;HMDB0011389;HMDB0009073	-	6.72973	7.1249	7.17595	6.84116	7.50395	6.93076	7.35318	7.25257	7.32212	7.37394	7.24348	7.53358	7.22454	7.17406	7.20869	0.0588184	4.78697e+07
SQDG(20:4/25:4)	SQDG(20:4/25:4)+CH3COO	GL	SQDG	(20:4/25:4)	(20:4)	(25:4)			1019.61	1.33818	C56 H91 O14 S1	neg	-	-	-	4.81487	5.96342	6.72121	4.87126	4.88027	4.88206	4.9558	4.96027	5.00518	7.42245	7.3652	7.0605	6.63314	6.50625	6.51586	0.169366	1.07847e+07
PI(18:0/20:2)	PI(18:0/20:2)-H	GP	PI	(18:0/20:2)	(18:0)	(20:2)			889.581	6.76426	C47 H86 O13 N0 P1	neg	-	HMDB0009812	-	5.7455	5.68425	5.63072	5.80188	5.83895	5.81269	5.92318	6.2462	6.09976	7.11212	6.94945	7.12528	6.55177	6.34845	6.52011	0.233203	9.10553e+06
PE(18:0e/22:4)	PE(18:0e/22:4)-H	GP	PE	(18:0e/22:4)	(18:0e)	(22:4)			780.591	9.3123	C45 H83 O7 N1 P1	neg	-	-	-	7.13778	7.29164	7.40975	7.29571	7.24079	7.25144	7.27787	7.00718	7.05353	6.646	6.44445	6.55218	7.14083	6.98702	6.93751	0.25473	3.21957e+07
LPMe(16:0)	LPMe(16:0)-H	GP	LPMe	(16:0)	(16:0)				423.252	1.71605	C20 H40 O7 N0 P1	neg	-	-	-	5.8913	6.51223	7.07118	4.79268	4.80169	4.80348	4.87723	4.88169	4.9266	6.86963	6.92186	6.89283	6.50683	6.49902	6.59255	0.123191	1.02809e+07
CL(23:1/18:0/18:2/20:4)	CL(23:1/18:0/18:2/20:4)-H	GP	CL	(23:1/18:0/18:2/20:4)	(23:1)	(18:0)	(18:2)	(20:4)	1548.09	7.01814	C88 H157 O17 P2	neg	-	-	-	7.31694	7.14028	6.62939	7.01251	6.41634	6.63025	6.43527	5.8578	6.26724	5.63695	5.33389	5.64738	6.59108	6.80063	6.75816	0.237245	1.5949e+07
SQDG(18:1/23:2)	SQDG(18:1/23:2)+CH3COO	GL	SQDG	(18:1/23:2)	(18:1)	(23:2)			973.629	1.80692	C52 H93 O14 S1	neg	-	-	-	4.7884	4.9669	6.59257	4.84478	4.85379	4.85558	4.92933	4.93379	4.9787	7.63769	7.18529	7.09034	6.49774	6.39436	6.43557	0.121019	8.35158e+06
SQDG(18:2/25:4)	SQDG(18:2/25:4)+CH3COO	GL	SQDG	(18:2/25:4)	(18:2)	(25:4)			995.614	1.34221	C54 H91 O14 S1	neg	-	-	-	0.0470257	5.12236	6.20359	0.0531611	0.0542092	0.0544197	0.063784	0.0643964	0.0708683	7.28915	7.0523	6.86845	6.14572	6.20214	6.16664	0.066169	4.45909e+06
CL(21:0/18:0/18:1/20:4)	CL(21:0/18:0/18:1/20:4)-H	GP	CL	(21:0/18:0/18:1/20:4)	(21:0)	(18:0)	(18:1)	(20:4)	1524.09	6.98306	C86 H157 O17 P2	neg	-	-	-	7.79227	7.77654	7.71742	7.38634	7.60557	7.57077	7.28306	7.26486	7.34539	7.33541	7.23084	7.52906	7.51513	7.50436	7.48116	0.0396828	9.49657e+07
CL(24:0/16:0/20:3/20:4)	CL(24:0/16:0/20:3/20:4)-2H	GP	CL	(24:0/16:0/20:3/20:4)	(24:0)	(16:0)	(20:3)	(20:4)	780.549	7.5171	C89 H158 O17 P2	neg	-	-	-	8.12771	8.10871	8.13954	7.20177	7.49461	7.52817	6.6884	6.91452	6.27493	7.18267	7.0313	7.31136	7.67439	7.59482	7.64268	0.0912926	1.30509e+08
PS(18:0/22:5)	PS(18:0/22:5)-H	GP	PS	(18:0/22:5)	(18:0)	(22:5)			836.545	7.67822	C46 H79 O10 N1 P1	neg	C02737	HMDB0010166;HMDB0112383	-	6.14481	5.59084	6.38525	5.84366	6.20293	6.66179	6.65389	6.72582	6.52608	7.43261	7.36275	7.58779	7.15308	7.15337	7.11169	0.0543131	4.13939e+07
PS(20:4/21:1)	PS(20:4/21:1)-H	GP	PS	(20:4/21:1)	(20:4)	(21:1)			850.56	5.97535	C47 H81 O10 N1 P1	neg	-	-	-	8.23761	6.62755	8.39936	7.61866	7.26324	6.74681	7.81152	6.91998	7.77565	8.04597	7.94872	7.99425	7.93505	7.9562	7.98101	0.0530703	2.72238e+08
LdMePE(22:6)	LdMePE(22:6)-H	GP	LdMePE	(22:6)	(22:6)				552.31	1.27371	C29 H47 O7 N1 P1	neg	-	-	-	6.4126	6.92487	7.04163	5.09138	5.10039	5.10218	5.17593	5.34394	5.2253	6.98883	6.74543	6.05416	6.58225	6.58129	6.57502	0.00902311	1.13935e+07
SQDG(20:4/27:6)	SQDG(20:4/27:6)+CH3COO	GL	SQDG	(20:4/27:6)	(20:4)	(27:6)			1043.61	1.29311	C58 H91 O14 S1	neg	-	-	-	5.10822	6.04302	6.76068	5.1646	5.17362	5.17541	5.24915	5.25361	5.29852	6.62944	6.75317	6.21242	6.11536	6.02914	6.06253	0.101058	3.5285e+06
SQDG(20:3/25:4)	SQDG(20:3/25:4)+CH3COO	GL	SQDG	(20:3/25:4)	(20:3)	(25:4)			1021.63	1.4788	C56 H93 O14 S1	neg	-	-	-	4.32929	4.26805	4.30026	4.41223	4.39469	4.39648	4.47022	4.47468	4.51959	7.11986	6.99815	6.60529	5.92213	5.78981	5.9581	0.193117	2.36022e+06
PS(18:0/20:4)	PS(18:0/20:4)-H	GP	PS	(18:0/20:4)	(18:0)	(20:4)			810.529	7.1562	C44 H77 O10 N1 P1	neg	C02737	HMDB0010165;HMDB0012383;LMGP03010039	132014-80-3	7.50972	7.23748	7.43296	6.62659	7.38473	7.11215	7.07956	6.70807	7.39877	7.50123	7.04462	7.49329	7.41438	7.29116	7.37686	0.141264	6.93304e+07
PS(20:3e/22:5)	PS(20:3e/22:5)-H	GP	PS	(20:3e/22:5)	(20:3e)	(22:5)			844.55	7.84849	C48 H79 O9 N1 P1	neg	-	-	-	7.47962	7.46245	7.20951	7.61307	7.53836	7.74952	7.61595	7.53146	7.58418	6.89931	7.07481	6.99257	7.3115	7.31846	7.33838	0.0323331	6.31028e+07
SQDG(20:4/15:1)	SQDG(20:4/15:1)+HCOO	GL	SQDG	(20:4/15:1)	(20:4)	(15:1)			871.488	5.37012	C45 H75 O14 S1	neg	-	-	-	6.61643	6.7581	7.0527	5.88596	6.01437	6.0548	5.67191	5.81251	6.00541	6.92446	6.9179	6.94508	6.68337	6.70692	6.67042	0.0428532	1.45978e+07
dMePE(20:0/18:1)	dMePE(20:0/18:1)-H	GP	dMePE	(20:0/18:1)	(20:0)	(18:1)			800.617	9.7666	C45 H87 O8 N1 P1	neg	-	-	-	6.82727	7.23845	7.52429	6.91149	7.58937	7.04392	7.04166	6.9059	6.8743	7.18918	6.84806	7.26287	7.13425	7.07695	7.09218	0.0692544	3.79252e+07
OAHFA(18:1/20:3)	OAHFA(18:1/20:3)-H	FA	OAHFA	(18:1/20:3)	(18:1)	(20:3)			585.489	3.014	C38 H65 O4	neg	-	-	-	5.23972	5.86739	6.66346	5.2961	5.91546	5.3069	5.38065	5.38511	5.43002	6.93237	6.83633	6.7811	6.33347	6.28333	6.38459	0.116452	6.49953e+06
LPE(20:2e)	LPE(20:2e)-H	GP	LPE	(20:2e)	(20:2e)				490.33	2.93083	C25 H49 O6 N1 P1	neg	-	-	-	4.75427	5.34753	6.60828	5.97452	6.41398	6.0545	6.29979	6.02503	6.01922	7.49817	7.5	7.38902	6.94655	6.91819	6.75158	0.225057	2.27689e+07
LPI(20:3)	LPI(20:3)-H	GP	LPI	(20:3)	(20:3)				621.305	1.16765	C29 H50 O12 N0 P1	neg	-	LMGP06050021	-	5.28938	5.67108	6.41633	5.34577	5.35478	5.35657	5.43031	5.43478	5.47969	6.91769	6.56451	6.62069	6.24841	6.27154	6.2576	0.0268942	5.45017e+06
LBPA(16:0/16:0)	LBPA(16:0/16:0)-H	GP	LBPA	(16:0/16:0)	(16:0)	(16:0)			721.503	6.01481	C38 H74 O10 P1	neg	-	-	-	6.82097	6.85369	7.04305	7.29277	7.32583	7.19297	8.08166	7.83265	7.92686	7.47681	7.46347	7.51712	7.42493	7.37442	7.37899	0.0654372	7.42176e+07
dMePE(16:2e/20:5)	dMePE(16:2e/20:5)-H	GP	dMePE	(16:2e/20:5)	(16:2e)	(20:5)			746.513	6.05002	C43 H73 O7 N1 P1	neg	-	-	-	5.69394	6.62681	6.67721	7.02816	7.34691	7.83316	8.09374	7.16438	8.24148	7.2585	7.18251	7.25135	7.04947	6.91856	6.90566	0.191474	2.75441e+07
PEt(20:1e/22:5)	PEt(20:1e/22:5)-H	GP	PEt	(20:1e/22:5)	(20:1e)	(22:5)			789.58	7.23944	C47 H82 O7 N0 P1	neg	-	-	-	7.38261	7.26354	7.28195	6.53268	7.09171	6.05612	7.35911	7.37291	8.15406	8.54934	8.51463	7.71678	8.23518	8.15772	8.15406	0.108481	4.5823e+08
dMePE(20:5/18:2)	dMePE(20:5/18:2)-H	GP	dMePE	(20:5/18:2)	(20:5)	(18:2)			788.524	5.96916	C45 H75 O8 N1 P1	neg	-	-	-	8.04817	8.01833	8.23619	7.74354	7.75618	7.99088	7.96856	7.89391	8.09062	7.72771	7.48747	7.68505	7.8737	7.90062	7.83879	0.0710103	2.23301e+08
PC(30:1/18:1)	PC(30:1/18:1)-CH3	GP	PC	(30:1/18:1)	(30:1)	(18:1)			938.758	10.7396	C55 H105 O8 N1 P1	neg	-	-	-	4.58773	4.76313	5.16788	6.31678	6.77459	6.52685	6.04971	6.88411	6.08287	4.5436	5.25735	4.3719	6.06944	5.90885	6.07748	0.203829	3.17935e+06
CL(23:0/18:0/20:4/22:6)	CL(23:0/18:0/20:4/22:6)-H	GP	CL	(23:0/18:0/20:4/22:6)	(23:0)	(18:0)	(20:4)	(22:6)	1598.11	6.80115	C92 H159 O17 P2	neg	-	-	-	6.78754	6.90319	6.64739	5.56378	5.5728	5.57459	5.64833	5.65279	5.6977	5.87458	5.21997	5.35939	5.42568	5.55019	5.40087	0.191889	873148
PS(18:0/20:5)	PS(18:0/20:5)-H	GP	PS	(18:0/20:5)	(18:0)	(20:5)			808.513	6.25469	C44 H75 O10 N1 P1	neg	-	HMDB0112378	-	5.87976	5.71097	5.78208	6.19772	6.77459	6.16909	6.99568	6.82663	7.11428	7.03521	6.74239	7.21253	6.57947	6.36723	6.47156	0.243046	9.08848e+06
MLCL(18:2/14:0/20:4)	MLCL(18:2/14:0/20:4)-2H	GP	MLCL	(18:2/14:0/20:4)	(18:2)	(14:0)	(20:4)		578.348	1.36303	C61 H106 O16 P2	neg	-	-	-	4.96431	6.19259	6.68254	5.02069	5.02971	5.0315	5.10524	5.1097	5.28013	7.19408	7.07702	6.98071	6.6168	6.66574	6.68392	0.0785659	1.35994e+07
PE(16:0/22:4)	PE(16:0/22:4)-H	GP	PE	(16:0/22:4)	(16:0)	(22:4)			766.539	6.36745	C43 H77 O8 N1 P1	neg	-	HMDB0008943	-	8.81792	8.77795	8.21567	8.97676	8.52986	8.64494	8.49886	8.52153	8.61357	7.6751	7.82458	7.71355	8.5199	8.51724	8.5049	0.0183473	9.79902e+08
PG(19:1/16:0)	PG(19:1/16:0)-H	GP	PG	(19:1/16:0)	(19:1)	(16:0)			761.534	6.38419	C41 H78 O10 N0 P1	neg	-	-	-	6.48738	6.91312	7.22126	5.9143	5.92331	5.9251	5.99885	6.38799	6.17521	5.97798	6.15796	6.23199	6.32647	6.17227	6.26363	0.174967	5.44251e+06
CL(23:0/18:0/18:1/22:5)	CL(23:0/18:0/18:1/22:5)-H	GP	CL	(23:0/18:0/18:1/22:5)	(23:0)	(18:0)	(18:1)	(22:5)	1578.14	7.37113	C90 H163 O17 P2	neg	-	-	-	6.50573	7.07247	7.10113	5.13522	5.14423	5.9483	5.21976	5.22423	5.26914	6.89224	6.51791	6.75314	6.78804	6.65931	6.64529	0.189222	1.51204e+07
LPG(16:1)	LPG(16:1)-H	GP	LPG	(16:1)	(16:1)				481.257	1.04926	C22 H42 O9 N0 P1	neg	-	-	-	5.22717	5.16592	5.1124	5.28356	5.29257	5.29436	5.3681	5.37257	5.41748	6.85278	6.69077	6.46242	6.10853	6.03104	6.07348	0.0888811	3.54233e+06
PI(16:0/16:1)	PI(16:0/16:1)-H	GP	PI	(16:0/16:1)	(16:0)	(16:1)			807.503	5.14399	C41 H76 O13 N0 P1	neg	C00626	HMDB0009779	-	0.177237	4.76134	5.26545	5.04669	5.34769	5.1915	0.229722	0.231561	0.250688	6.24929	6.09986	6.07386	5.67717	5.59292	5.60657	0.106738	1.27136e+06
LPI(22:4)	LPI(22:4)-H	GP	LPI	(22:4)	(22:4)				647.32	1.25354	C31 H52 O12 N0 P1	neg	-	-	-	5.68449	5.62324	5.56971	5.74087	5.74989	5.75168	5.82542	5.82988	5.87479	6.73558	6.70554	6.35354	6.06002	6.05287	6.09005	0.0459157	3.50807e+06
PE(16:0/16:0)	PE(16:0/16:0)-H	GP	PE	(16:0/16:0)	(16:0)	(16:0)			690.508	6.82517	C37 H73 O8 N1 P1	neg	C00350	LMGP02010037;HMDB0008923;PW_C004971	923-61-5	6.40141	6.87309	6.81294	5.71977	6.24708	5.73057	6.00472	6.41246	6.34585	6.39424	6.17632	6.71024	6.36339	6.43109	6.41302	0.0793175	7.59549e+06
Cer(d18:1/23:1)	Cer(d18:1/23:1)+HCOO	SP	Cer	(d18:1/23:1)	(d18:1)	(23:1)			678.604	8.69268	C42 H80 O5 N1	neg	-	-	-	6.17806	6.44781	6.61687	6.65798	6.51031	6.76437	6.96636	6.92451	6.78852	6.49693	6.42819	6.39662	6.58028	6.51193	6.53697	0.0803619	1.0498e+07
PE(20:5/18:2)	PE(20:5/18:2)-H	GP	PE	(20:5/18:2)	(20:5)	(18:2)			760.492	5.19486	C43 H71 O8 N1 P1	neg	-	HMDB0009456	-	6.42388	6.29011	6.47044	6.18162	6.22521	6.31167	6.12553	6.07413	6.4302	6.3973	6.17084	6.05297	6.07913	6.07548	6.2277	0.209985	4.07892e+06
SQDG(16:0/25:4)	SQDG(16:0/25:4)+CH3COO	GL	SQDG	(16:0/25:4)	(16:0)	(25:4)			971.614	1.70361	C52 H91 O14 S1	neg	-	-	-	4.6494	4.91669	6.10939	4.47676	4.48577	4.48756	4.56131	4.97755	4.61068	6.76761	6.51648	6.44036	5.70115	5.73173	5.65894	0.083527	1.49766e+06
dMePE(20:4/14:2)	dMePE(20:4/14:2)-H	GP	dMePE	(20:4/14:2)	(20:4)	(14:2)			734.477	5.37275	C41 H69 O8 N1 P1	neg	-	-	-	6.4582	6.46393	6.49075	4.70087	5.21792	4.65386	4.72627	0.133637	5.10245	0.0655476	0.0542299	0.0731119	5.83842	5.84044	5.91903	0.108856	2.21176e+06
PG(20:3/18:2)	PG(20:3/18:2)-H	GP	PG	(20:3/18:2)	(20:3)	(18:2)			795.518	5.15884	C44 H76 O10 N0 P1	neg	-	HMDB0116578;HMDB0116581	-	5.13958	5.46762	5.84561	4.68264	4.77505	4.71464	5.18146	4.82221	5.46572	5.93362	6.04097	5.91955	5.5791	5.48605	5.52856	0.107595	1.02335e+06
PEt(24:2/22:6)	PEt(24:2/22:6)-H	GP	PEt	(24:2/22:6)	(24:2)	(22:6)			855.591	7.04905	C51 H84 O8 N0 P1	neg	-	-	-	7.28746	7.96197	8.01689	8.32905	8.1945	8.04991	8.59091	8.16991	8.60817	8.22612	8.10316	7.34371	8.11441	8.11699	8.05367	0.0804677	3.74209e+08
LPE(22:2)	LPE(22:2)-H	GP	LPE	(22:2)	(22:2)				532.341	2.74824	C27 H51 O7 N1 P1	neg	-	HMDB0011522;HMDB0011492;LMGP02050056;LMGP02050024	-	4.45512	6.51571	5.7868	4.5115	4.59568	4.52231	4.59605	4.60051	4.64542	6.79993	6.62373	6.33977	6.2646	6.21913	6.21507	0.0643991	5.13619e+06
CL(23:1/18:1/20:4/20:4)	CL(23:1/18:1/20:4/20:4)-H	GP	CL	(23:1/18:1/20:4/20:4)	(23:1)	(18:1)	(20:4)	(20:4)	1570.07	6.17265	C90 H155 O17 P2	neg	-	-	-	6.72922	6.81569	6.7987	5.32074	5.32976	5.33155	5.40529	5.40975	5.45466	5.06504	5.47862	5.11636	5.97143	6.02849	6.17022	0.244185	3.48401e+06
MGDG(14:0e/16:0)	MGDG(14:0e/16:0)+CH3COO	GL	MGDG	(14:0e/16:0)	(14:0e)	(16:0)			747.563	6.23734	C41 H79 O11	neg	-	-	-	8.59881	8.91755	8.76151	8.4661	8.85104	8.55141	9.08597	9.24533	9.06513	8.6891	8.79656	8.93317	8.8197	8.74269	8.66247	0.179957	1.67289e+09
Cer(d18:1/24:3)	Cer(d18:1/24:3)+HCOO	SP	Cer	(d18:1/24:3)	(d18:1)	(24:3)			688.589	7.7806	C43 H78 O5 N1	neg	-	-	-	5.42308	6.25499	6.50567	6.68727	6.71846	6.65582	7.24807	6.99287	7.06593	6.47801	6.71437	6.4198	6.67377	6.63337	6.70047	0.07712	1.40344e+07
PS(22:6/22:6)	PS(22:6/22:6)-H	GP	PS	(22:6/22:6)	(22:6)	(22:6)			878.498	5.19319	C50 H73 O10 N1 P1	neg	-	HMDB0012450;LMGP03010985	-	5.64293	6.08476	6.48549	5.69932	5.70833	5.71012	5.78387	5.78833	5.83324	6.17169	6.01327	5.79523	5.80396	5.7605	5.64557	0.18049	1.655e+06
CL(17:0/15:1/20:4/24:1)	CL(17:0/15:1/20:4/24:1)-2H	GP	CL	(17:0/15:1/20:4/24:1)	(17:0)	(15:1)	(20:4)	(24:1)	753.526	6.57744	C85 H152 O17 P2	neg	-	-	-	7.83277	7.93638	7.92344	7.12042	7.2919	7.22294	6.99728	7.20582	6.71063	6.94046	6.88968	7.13257	7.42952	7.43988	7.43204	0.0124771	8.14623e+07
PS(16:1e/20:3)	PS(16:1e/20:3)-H	GP	PS	(16:1e/20:3)	(16:1e)	(20:3)			768.518	7.41101	C42 H75 O9 N1 P1	neg	-	-	-	6.71176	6.61484	6.60488	8.15444	8.25313	8.15856	8.10655	8.01773	8.09833	5.4331	5.32273	5.65201	7.5289	7.47981	7.4824	0.0647205	9.4352e+07
CL(21:0/18:0/18:0/18:2)	CL(21:0/18:0/18:0/18:2)-H	GP	CL	(21:0/18:0/18:0/18:2)	(21:0)	(18:0)	(18:0)	(18:2)	1502.11	7.16343	C84 H159 O17 P2	neg	-	-	-	7.49527	7.68469	7.85534	7.57851	7.80222	7.59765	7.61857	7.51117	7.64674	7.81252	7.42735	7.77541	7.74789	7.526	7.5997	0.268134	1.29318e+08
phSM(d18:0/20:4)	phSM(d18:0/20:4)-CH3	SP	phSM	(d18:0/20:4)	(d18:0)	(20:4)			753.555	6.76607	C42 H78 O7 N2 P1	neg	-	-	-	6.67233	6.90366	7.01592	7.15057	6.45308	6.82779	6.72399	6.94633	7.02462	6.84146	6.71525	6.80279	6.74181	6.76472	6.73659	0.0347457	1.6788e+07
PMe(18:2/23:0)	PMe(18:2/23:0)-H	GP	PMe	(18:2/23:0)	(18:2)	(23:0)			783.591	9.31192	C45 H84 O8 N0 P1	neg	-	-	-	5.93721	6.12216	6.20418	6.06966	6.02852	6.10285	6.13346	6.00776	5.91715	5.69531	5.59739	5.61909	6.02774	5.86985	5.9182	0.191422	2.63534e+06
BiotinylPE(10:1/16:0)	BiotinylPE(10:1/16:0)-H	GP	BiotinylPE	(10:1/16:0)	(10:1)	(16:0)			830.476	5.469	C41 H73 O10 N3 S1 P1	neg	-	-	-	6.7808	7.0723	7.12052	6.20696	6.19677	5.98577	5.69867	6.01685	5.97186	6.45268	6.33989	6.5963	6.6429	6.71859	6.62411	0.11814	1.38339e+07
CL(20:4/16:0/16:0/20:1)	CL(20:4/16:0/16:0/20:1)-H	GP	CL	(20:4/16:0/16:0/20:1)	(20:4)	(16:0)	(16:0)	(20:1)	1454.01	6.161	C81 H147 O17 P2	neg	-	-	-	6.22147	6.22087	6.6982	6.36938	6.66279	6.22402	6.25009	6.29539	6.38813	6.28685	6.1954	6.49846	6.43289	6.3364	6.50652	0.192968	8.08937e+06
CL(18:2/16:0/18:2/22:2)	CL(18:2/16:0/18:2/22:2)-2H	GP	CL	(18:2/16:0/18:2/22:2)	(18:2)	(16:0)	(18:2)	(22:2)	739.51	5.705	C83 H148 O17 P2	neg	-	-	-	7.51675	7.82639	8.0282	7.15943	7.45537	7.21542	7.25468	7.11448	7.39273	7.3442	7.35453	7.50205	7.55717	7.44885	7.59933	0.171754	1.03931e+08
CL(20:2/16:0/18:1/20:4)	CL(20:2/16:0/18:1/20:4)-H	GP	CL	(20:2/16:0/18:1/20:4)	(20:2)	(16:0)	(18:1)	(20:4)	1478.01	6.1072	C83 H147 O17 P2	neg	-	-	-	7.70295	7.64634	7.84797	7.40442	7.33669	7.03299	6.90047	6.99281	6.96713	6.8294	6.93403	7.11673	7.35634	7.36749	7.40235	0.0559104	7.12793e+07
CL(21:0/18:0/18:1/18:2)	CL(21:0/18:0/18:1/18:2)-H	GP	CL	(21:0/18:0/18:1/18:2)	(21:0)	(18:0)	(18:1)	(18:2)	1500.09	7.101	C84 H157 O17 P2	neg	-	-	-	7.02296	7.42962	7.52339	5.93528	6.722	6.02277	6.27082	6.43598	6.37504	6.91675	6.70138	7.0745	6.94263	6.91688	6.80456	0.16127	2.33967e+07
CL(20:4/16:0/20:1/20:4)	CL(20:4/16:0/20:1/20:4)-H	GP	CL	(20:4/16:0/20:1/20:4)	(20:4)	(16:0)	(20:1)	(20:4)	1502.01	6.128	C85 H147 O17 P2	neg	-	-	-	6.94056	6.86476	6.93005	6.69166	6.73711	6.42316	6.12421	6.38777	6.07121	6.1678	6.21521	6.38398	6.69597	6.65778	6.67957	0.0439567	1.42947e+07
CL(23:1/18:1/18:2/18:2)	CL(23:1/18:1/18:2/18:2)-H	GP	CL	(23:1/18:1/18:2/18:2)	(23:1)	(18:1)	(18:2)	(18:2)	1522.07	6.322	C86 H155 O17 P2	neg	-	-	-	7.07173	7.27044	7.3534	6.75678	6.36255	5.75371	6.30424	6.11887	6.14287	6.56973	6.49579	6.76632	6.70484	6.83839	6.85358	0.177648	1.90988e+07
CL(21:0/22:6/16:0/18:1)	CL(21:0/22:6/16:0/18:1)-H	GP	CL	(21:0/22:6/16:0/18:1)	(21:0)	(22:6)	(16:0)	(18:1)	1520.06	6.28604	C86 H153 O17 P2	neg	-	-	-	7.41953	7.20074	7.16716	6.65181	6.61699	6.85314	6.32941	6.50579	6.75675	6.11314	6.3461	6.10536	6.90336	6.7959	6.7361	0.199244	1.97015e+07
CL(18:2/24:1/18:0/18:1)	CL(18:2/24:1/18:0/18:1)-H	GP	CL	(18:2/24:1/18:0/18:1)	(18:2)	(24:1)	(18:0)	(18:1)	1540.12	6.907	C87 H161 O17 P2	neg	-	-	-	5.92667	6.07963	5.8119	7.04749	6.93213	7.02894	6.69233	7.00098	6.78493	6.13653	6.38015	6.10815	6.50563	6.33534	6.38059	0.210222	7.77006e+06
CL(24:0/18:2/18:2/18:2)	CL(24:0/18:2/18:2/18:2)-2H	GP	CL	(24:0/18:2/18:2/18:2)	(24:0)	(18:2)	(18:2)	(18:2)	767.541	6.987	C87 H156 O17 P2	neg	-	-	-	9.96542	10.0671	10.0063	9.63424	9.73535	9.65231	9.39787	9.41845	9.39837	9.47288	9.39894	9.58795	9.80173	9.70783	9.7164	0.123238	1.66425e+10
CL(18:2/18:0/20:0/22:6)	CL(18:2/18:0/20:0/22:6)-2H	GP	CL	(18:2/18:0/20:0/22:6)	(18:2)	(18:0)	(20:0)	(22:6)	765.526	6.165	C87 H152 O17 P2	neg	-	-	-	8.30687	8.31648	8.49893	8.28056	8.28314	8.13912	8.3575	8.2202	8.42329	8.21908	8.17073	8.43465	8.30963	8.26201	8.27498	0.0573096	5.75169e+08
CL(21:1/22:6/18:2/18:2)	CL(21:1/22:6/18:2/18:2)-2H	GP	CL	(21:1/22:6/18:2/18:2)	(21:1)	(22:6)	(18:2)	(18:2)	769.51	4.549	C88 H148 O17 P2	neg	-	-	-	7.32061	7.72493	7.70276	6.35157	6.51121	6.76518	6.47798	6.4996	6.70961	6.62373	6.39692	6.38198	7.04657	7.08784	7.06127	0.0484604	3.48886e+07
CL(21:0/18:0/18:0/22:6)	CL(21:0/18:0/18:0/22:6)-2H	GP	CL	(21:0/18:0/18:0/22:6)	(21:0)	(18:0)	(18:0)	(22:6)	774.549	7.259	C88 H158 O17 P2	neg	-	-	-	9.2877	9.23452	9.1255	8.97814	8.94324	9.19441	8.94157	8.87544	8.99161	8.19021	8.08552	7.91759	8.87975	8.88355	8.88491	0.00614472	2.29015e+09
CL(21:0/18:0/18:1/22:6)	CL(21:0/18:0/18:1/22:6)-H	GP	CL	(21:0/18:0/18:1/22:6)	(21:0)	(18:0)	(18:1)	(22:6)	1548.09	6.81	C88 H157 O17 P2	neg	-	-	-	7.48152	7.59585	7.54899	6.2624	6.64139	6.76169	6.76483	6.83765	6.7236	6.9264	6.67809	6.92132	7.05715	7.02909	7.09114	0.071746	3.44344e+07
CL(23:1/16:0/20:4/20:4)	CL(23:1/16:0/20:4/20:4)-H	GP	CL	(23:1/16:0/20:4/20:4)	(23:1)	(16:0)	(20:4)	(20:4)	1544.06	6.172	C88 H153 O17 P2	neg	-	-	-	7.39964	7.41692	7.20473	6.01814	5.62245	5.9777	5.42681	5.7549	5.47618	5.65591	5.68398	5.59866	6.69402	6.61888	6.71806	0.115772	1.4326e+07
CL(20:2/16:0/22:6/22:6)	CL(20:2/16:0/22:6/22:6)-H	GP	CL	(20:2/16:0/22:6/22:6)	(20:2)	(16:0)	(22:6)	(22:6)	1548	5.912	C89 H145 O17 P2	neg	-	-	-	6.26726	6.32155	6.56228	5.52264	5.53165	5.53344	5.60718	5.61165	5.65656	5.26694	5.17883	5.31825	5.53687	5.33517	5.39739	0.245633	810281
CL(22:4/16:0/18:1/24:1)	CL(22:4/16:0/18:1/24:1)-2H	GP	CL	(22:4/16:0/18:1/24:1)	(22:4)	(16:0)	(18:1)	(24:1)	781.557	7.534	C89 H160 O17 P2	neg	-	-	-	7.85297	7.86136	7.84473	6.93771	7.18337	7.15272	6.64611	6.68694	6.39409	6.92942	6.84051	7.08886	7.39034	7.33602	7.3955	0.0741985	7.11043e+07
CL(24:0/18:2/20:0/20:0)	CL(24:0/18:2/20:0/20:0)-2H	GP	CL	(24:0/18:2/20:0/20:0)	(24:0)	(18:2)	(20:0)	(20:0)	799.604	9.11	C91 H172 O17 P2	neg	-	-	-	6.91262	7.17732	7.35381	6.44613	6.99114	6.68766	6.55016	6.70572	6.38384	7.04877	6.79129	7.11847	6.88221	6.97267	6.96546	0.111759	2.62501e+07
CL(24:0/18:0/20:4/20:4)	CL(24:0/18:0/20:4/20:4)-2H	GP	CL	(24:0/18:0/20:4/20:4)	(24:0)	(18:0)	(20:4)	(20:4)	793.557	7.358	C91 H160 O17 P2	neg	-	-	-	8.47292	8.53818	8.47546	8.37291	8.21105	8.59912	8.23307	8.25401	8.25601	8.04978	7.94241	8.09536	8.2992	8.23337	8.23056	0.0916076	5.4035e+08
CL(24:0/18:1/20:4/24:1)	CL(24:0/18:1/20:4/24:1)-2H	GP	CL	(24:0/18:1/20:4/24:1)	(24:0)	(18:1)	(20:4)	(24:1)	823.604	8.933	C95 H172 O17 P2	neg	-	-	-	7.05138	7.38754	7.4526	6.83268	7.23555	7.01011	7.06033	6.84515	6.83311	7.11518	6.98336	7.2122	7.08401	7.09338	7.14457	0.0764594	3.8483e+07
Cer(d18:1/14:0)	Cer(d18:1/14:0)+HCOO	SP	Cer	(d18:1/14:0)	(d18:1)	(14:0)			554.479	5.584	C33 H64 O5 N1	neg	C13916	HMDB0011773;LMSP02010001	-	5.84127	6.41088	6.57176	5.98094	6.14613	5.97433	6.62376	6.53046	6.48448	6.35698	6.18004	6.35133	6.2021	6.22446	6.18244	0.0484708	4.79137e+06
Cer(d18:1/22:0+O)	Cer(d18:1/22:0+O)-H	SP	Cer	(d18:1/22:0+O)	(d18:1)	(22:0+O)			636.594	8.883	C40 H78 O4 N1	neg	-	-	-	6.35824	6.89057	6.65801	6.07398	6.27169	6.54588	6.18698	5.92849	5.86554	6.42876	6.39845	6.43723	6.41179	6.3005	6.33523	0.133737	6.74247e+06
Cer(d18:1/25:2)	Cer(d18:1/25:2)+HCOO	SP	Cer	(d18:1/25:2)	(d18:1)	(25:2)			704.62	8.836	C44 H82 O5 N1	neg	-	-	-	4.12514	5.65191	5.86083	6.38107	6.48928	6.86424	6.42332	6.2402	6.39528	5.73982	5.55946	5.45384	6.1036	5.96668	6.08441	0.162219	3.41008e+06
Cer(d18:1/26:2)	Cer(d18:1/26:2)+HCOO	SP	Cer	(d18:1/26:2)	(d18:1)	(26:2)			718.635	9.236	C45 H84 O5 N1	neg	-	-	-	5.35163	6.46796	6.29054	6.82422	7.10569	7.10545	6.62825	6.47431	6.72606	6.25749	6.29522	6.16847	6.53155	6.45296	6.51615	0.093518	9.5203e+06
Cer(t18:0/22:1)	Cer(t18:0/22:1)-H	SP	Cer	(t18:0/22:1)	(t18:0)	(22:1)			636.594	8.916	C40 H78 O4 N1	neg	-	-	-	6.44711	6.7743	6.77723	6.06593	6.24473	6.52278	6.17232	5.89481	5.63473	6.26892	6.37267	6.26384	6.17668	6.35978	6.44281	0.293026	6.56384e+06
Cer(t18:0/23:0+O)	Cer(t18:0/23:0+O)-H	SP	Cer	(t18:0/23:0+O)	(t18:0)	(23:0+O)			668.62	8.947	C41 H82 O5 N1	neg	-	-	-	6.67348	6.69752	6.83039	6.32385	6.3414	6.34436	6.25146	6.04956	6.24255	5.93559	5.80586	5.92381	6.35561	6.28847	6.3345	0.0779185	6.37103e+06
Cer(t18:1/24:1)	Cer(t18:1/24:1)-H	SP	Cer	(t18:1/24:1)	(t18:1)	(24:1)			662.609	8.752	C42 H80 O4 N1	neg	-	-	-	5.13606	5.92156	6.38594	5.86744	6.10289	6.13693	6.4053	6.21984	6.57546	6.55783	6.54307	6.51558	6.33573	6.28731	6.28472	0.0673622	6.03041e+06
CerG3GNAc2(d20:2/20:4)	CerG3GNAc2(d20:2/20:4)-H	SP	CerG3GNAc2	(d20:2/20:4)	(d20:2)	(20:4)			1502.84	1.231	C74 H124 O28 N3	neg	-	-	-	5.26961	5.20837	6.03892	5.326	5.33501	5.3368	5.41055	5.41501	5.45992	6.60436	6.66364	6.34244	5.16459	5.28602	5.42388	0.298136	604673
FA(22:4)	FA(22:4)-H	FA	FA	(22:4)	(22:4)				331.264	2.84874	O2 H35 C22	neg	-	-	-	7.13417	7.48874	7.91715	7.33626	7.2084	7.16924	7.39656	7.33582	7.51412	8.21045	8.17103	8.16359	7.80304	7.75546	7.752	0.066843	1.76979e+08
GM2(d16:0/18:1)	GM2(d16:0/18:1)-H	SP	GM2	(d16:0/18:1)	(d16:0)	(18:1)			1354.79	4.879	C65 H116 O26 N3	neg	-	-	-	4.68598	6.47304	5.83431	0.0943922	0.0961677	0.0965239	0.112253	0.113274	0.124003	0.0548967	0.045323	0.0613167	5.26959	5.45526	5.33557	0.221693	687860
Hex1Cer(d16:0/18:1)	Hex1Cer(d16:0/18:1)+HCOO	SP	Hex1Cer	(d16:0/18:1)	(d16:0)	(18:1)			744.563	5.856	C41 H78 O10 N1	neg	-	-	-	6.39451	7.07698	6.84612	5.99268	6.7915	6.10566	6.38651	6.36081	6.25046	6.44595	6.43303	6.57484	6.60488	6.52845	6.47952	0.147311	1.04191e+07
Hex1Cer(d22:0/18:0)	Hex1Cer(d22:0/18:0)+HCOO	SP	Hex1Cer	(d22:0/18:0)	(d22:0)	(18:0)			830.673	8.893	C47 H92 O10 N1	neg	-	-	-	5.88371	6.80954	7.29586	5.6731	7.53514	6.33284	6.11961	6.49206	6.86075	5.522	5.96637	6.22722	6.73876	6.6947	6.73689	0.056396	1.58871e+07
Hex1Cer(d24:2/18:0)	Hex1Cer(d24:2/18:0)+HCOO	SP	Hex1Cer	(d24:2/18:0)	(d24:2)	(18:0)			854.673	8.416	C49 H92 O10 N1	neg	-	-	-	7.10524	7.66028	8.03197	7.45256	8.59434	7.29109	7.00888	7.40268	7.58879	7.17559	7.15807	7.2886	7.78549	7.69654	7.6956	0.122652	1.60357e+08
Hex2Cer(d16:0/26:1)	Hex2Cer(d16:0/26:1)+HCOO	SP	Hex2Cer	(d16:0/26:1)	(d16:0)	(26:1)			1018.74	9.221	C55 H104 O15 N1	neg	-	-	-	6.3287	6.90691	6.60959	5.76657	6.39545	5.7672	5.97909	5.93672	5.2606	6.53362	6.55599	6.55399	6.42458	6.42174	6.40869	0.0194229	7.86161e+06
LPE(18:3)	LPE(18:3)-H	GP	LPE	(18:3)	(18:3)				474.263	1.103	C23 H41 O7 N1 P1	neg	-	LMGP02050043;LMGP02050042;HMDB0011479;HMDB0011478;LMGP02050017;LMGP02050029;HMDB0011509;HMDB0011508	-	0.0942228	5.5649	6.51283	0.10581	0.107775	0.108169	0.125537	0.126662	0.138469	6.86212	6.45027	6.521	6.28455	6.15229	6.2195	0.151643	5.00322e+06
LPE(24:1)	LPE(24:1)-H	GP	LPE	(24:1)	(24:1)				562.388	4.368	C29 H57 O7 N1 P1	neg	-	HMDB0011528;LMGP02050062;LMGP02050072;HMDB0011498	-	4.57092	5.39797	5.26349	4.62731	4.63632	4.63811	4.71185	4.71632	4.76123	6.4437	5.84648	6.08426	5.69445	5.71964	5.73442	0.0462551	1.56172e+06
LPEt(18:2)	LPEt(18:2)-H	GP	LPEt	(18:2)	(18:2)				461.267	1.465	C23 H42 O7 N0 P1	neg	-	-	-	6.1944	6.13315	6.24115	6.25078	6.2598	6.26159	6.33533	6.33979	6.3847	6.4552	6.17479	7.1091	6.14367	6.16989	6.15063	0.0314766	4.2854e+06
LdMePE(16:0e)	LdMePE(16:0e)-H	GP	LdMePE	(16:0e)	(16:0e)				466.33	2.401	C23 H49 O6 N1 P1	neg	-	-	-	5.7585	7.24802	7.01581	5.43312	5.43326	5.88684	6.19471	6.80591	6.34471	8.21682	8.26588	7.8757	7.73812	7.70875	7.72587	0.0338658	1.59051e+08
LdMePE(18:1e)	LdMePE(18:1e)-H	GP	LdMePE	(18:1e)	(18:1e)				492.346	2.581	C25 H51 O6 N1 P1	neg	-	-	-	4.57207	5.77238	5.00626	4.79658	4.63746	4.63925	5.09218	5.21566	5.41712	6.17591	7.176	6.37432	6.24224	6.24245	6.43461	0.271183	6.21468e+06
MGDG(16:0e/20:4)	MGDG(16:0e/20:4)-H	GL	MGDG	(16:0e/20:4)	(16:0e)	(20:4)			763.573	8.063	C45 H79 O9	neg	-	-	-	8.27384	8.5088	8.53299	7.1313	6.62637	7.79766	6.95893	6.86415	8.09664	7.74648	7.75399	7.9607	8.08126	8.0574	8.02172	0.068495	3.39837e+08
MGDG(20:1e/18:0)	MGDG(20:1e/18:0)+CH3COO	GL	MGDG	(20:1e/18:0)	(20:1e)	(18:0)			857.672	9.739	C49 H93 O11	neg	-	-	-	8.31082	8.89263	9.11667	8.78185	9.14204	8.8452	8.91064	9.01318	9.12332	8.98247	9.08714	9.0279	8.98451	8.774	8.91286	0.235546	2.37745e+09
MLCL(11:4/16:0/18:1)	MLCL(11:4/16:0/18:1)-2H	GP	MLCL	(11:4/16:0/18:1)	(11:4)	(16:0)	(18:1)		530.301	1.88616	C54 H94 O16 P2	neg	-	-	-	6.11369	6.50792	7.21988	6.28168	5.34856	5.66915	4.92606	4.93052	6.0151	7.4171	7.2929	7.26525	7.11728	7.06805	6.85001	0.296458	3.18762e+07
MLCL(18:2/14:0/16:0)	MLCL(18:2/14:0/16:0)-2H	GP	MLCL	(18:2/14:0/16:0)	(18:2)	(14:0)	(16:0)		554.348	2.201	C57 H106 O16 P2	neg	-	-	-	5.05936	5.77242	6.44185	4.32746	4.84752	4.33826	4.412	4.41647	4.92761	6.43583	6.13064	6.42937	6.30623	6.20814	6.19788	0.142557	5.21613e+06
MLCL(11:1/18:0/20:4)	MLCL(11:1/18:0/20:4)-2H	GP	MLCL	(11:1/18:0/20:4)	(11:1)	(18:0)	(20:4)		558.333	2.80051	C58 H102 O16 P2	neg	-	-	-	5.94782	6.76857	7.27872	4.86839	4.51978	4.52157	4.59531	4.59978	5.1186	7.60162	7.59256	7.3883	7.11566	7.19868	7.19779	0.106105	4.46209e+07
PC(11:0/22:5)	PC(11:0/22:5)+Cl	GP	PC	(11:0/22:5)	(11:0)	(22:5)			772.469	6.204	C41 H72 O8 N1 P1 Cl1	neg	-	-	-	5.77732	5.71607	5.66254	5.8337	6.47173	6.41307	6.53546	6.16665	6.6518	6.25957	6.04776	6.41116	6.06908	6.01655	6.15399	0.162027	3.63682e+06
PC(16:0e/22:3)	PC(16:0e/22:3)+HCOO	GP	PC	(16:0e/22:3)	(16:0e)	(22:3)			842.628	8.867	C47 H89 O9 N1 P1	neg	-	-	-	5.25607	5.86016	4.60933	5.45849	5.38397	5.76804	6.83256	6.09593	5.84369	7.93911	6.54831	6.55851	5.96621	5.95944	5.94627	0.0232543	2.71961e+06
PC(18:3/20:4)	PC(18:3/20:4)+HCOO	GP	PC	(18:3/20:4)	(18:3)	(20:4)			848.545	5.587	C47 H79 O10 N1 P1	neg	-	HMDB0008213;HMDB0008181;HMDB0008180;HMDB0008214	-	7.4484	6.64128	7.51021	6.78558	6.60861	7.02768	6.53214	6.5697	6.7877	7.12189	6.89854	6.70837	6.98526	7.00578	6.93685	0.0802033	2.84469e+07
PC(18:3/22:5)	PC(18:3/22:5)+Cl	GP	PC	(18:3/22:5)	(18:3)	(22:5)			864.532	8.338	C48 H80 O8 N1 P1 Cl1	neg	-	HMDB0008220;HMDB0008221;HMDB0008187;HMDB0008188	-	6.59302	6.31042	6.45891	7.29263	7.39179	7.36474	7.20568	7.10516	7.07515	5.42373	5.03288	5.1723	6.77086	6.71076	6.69366	0.0952563	1.5977e+07
PC(30:1/20:4)	PC(30:1/20:4)-CH3	GP	PC	(30:1/20:4)	(30:1)	(20:4)			960.743	9.974	C57 H103 O8 N1 P1	neg	-	-	-	4.82927	4.76802	4.71449	5.80949	6.36184	6.15144	6.12714	6.85056	5.87571	5.45688	4.9711	5.23717	5.82291	5.87274	5.71386	0.180281	1.92857e+06
PE(18:1e/18:3)	PE(18:1e/18:3)-H	GP	PE	(18:1e/18:3)	(18:1e)	(18:3)			724.529	6.73497	C41 H75 O7 N1 P1	neg	-	-	-	7.91552	8.12626	8.38115	8.60579	8.72351	8.5925	8.19516	8.60794	8.49401	7.93204	7.78011	8.06804	8.1347	8.16052	8.10522	0.0635493	4.08496e+08
PE(18:2e/22:1)	PE(18:2e/22:1)-H	GP	PE	(18:2e/22:1)	(18:2e)	(22:1)			782.607	9.163	C45 H85 O7 N1 P1	neg	-	-	-	4.83256	6.05118	6.35177	5.97405	7.75442	5.79065	5.70853	5.69933	5.9614	5.10482	5.36905	4.37958	5.96679	6.22145	6.07154	0.298735	3.77056e+06
PE(18:1/22:4)	PE(18:1/22:4)-H	GP	PE	(18:1/22:4)	(18:1)	(22:4)			792.555	6.734	C45 H79 O8 N1 P1	neg	-	HMDB0009075;HMDB0009042;HMDB0011391	-	7.90722	8.02538	7.73139	7.65449	7.58995	7.90159	8.10266	7.5694	7.72794	7.421	7.37496	7.60016	7.63427	7.75056	7.52417	0.259382	1.32818e+08
PE(20:2/20:4)	PE(20:2/20:4)-H	GP	PE	(20:2/20:4)	(20:2)	(20:4)			790.539	6.57897	C45 H77 O8 N1 P1	neg	-	HMDB0009300;HMDB0009301	-	6.85468	6.50436	6.63552	7.19557	7.03213	7.09221	6.93923	7.30142	7.13753	6.84637	6.43727	6.91768	7.10872	7.07158	6.88568	0.253005	3.23218e+07
PE(18:1/24:1)	PE(18:1/24:1)-H	GP	PE	(18:1/24:1)	(18:1)	(24:1)			826.633	9.525	C47 H89 O8 N1 P1	neg	-	HMDB0011396;HMDB0009080;HMDB0009047	-	5.39902	6.26843	6.33683	5.79763	6.97696	5.97282	6.08423	6.02104	6.02379	6.18258	6.05248	6.31569	6.18121	6.2079	6.20203	0.0320392	4.72408e+06
PE(18:2e/24:1)	PE(18:2e/24:1)-H	GP	PE	(18:2e/24:1)	(18:2e)	(24:1)			810.638	10.071	C47 H89 O7 N1 P1	neg	-	-	-	4.4613	5.65366	6.25451	4.51769	7.09631	4.52849	4.6914	4.6067	5.59624	4.33961	4.4754	4.8714	5.7685	5.85257	5.77124	0.113234	1.88948e+06
PE(20:1e/22:6)	PE(20:1e/22:6)-H	GP	PE	(20:1e/22:6)	(20:1e)	(22:6)			802.576	8.235	C47 H81 O7 N1 P1	neg	-	-	-	7.14599	7.05641	7.19371	6.59448	6.92965	7.16102	6.57428	6.77654	6.55852	6.65957	6.43876	6.07681	6.80637	6.63456	6.83536	0.231272	1.75584e+07
PE(22:6/22:6)	PE(22:6/22:6)-H	GP	PE	(22:6/22:6)	(22:6)	(22:6)			834.508	5.017	C49 H73 O8 N1 P1	neg	-	HMDB0009705	-	5.4505	5.80431	6.47748	4.67156	4.68057	4.68236	4.7561	4.76057	4.80548	6.05836	5.59193	4.587	5.78812	5.6296	5.6911	0.186833	1.53114e+06
PE(24:1/20:4)	PE(24:1/20:4)-H	GP	PE	(24:1/20:4)	(24:1)	(20:4)			848.617	8.777	C49 H87 O8 N1 P1	neg	-	HMDB0009762;HMDB0009763	-	5.9611	5.78615	6.46795	6.41816	6.96291	6.41926	6.01429	5.53239	5.50573	6.46785	6.22695	6.31538	6.1629	6.2536	6.15023	0.134023	4.66149e+06
PEt(22:2/22:6)	PEt(22:2/22:6)-H	GP	PEt	(22:2/22:6)	(22:2)	(22:6)			827.56	6.385	C49 H80 O8 N0 P1	neg	-	-	-	9.62624	9.34783	8.80691	9.72525	9.32249	9.41014	9.34097	9.38479	9.27483	8.56745	8.42253	8.66417	9.16538	9.2116	9.1514	0.0736814	4.50835e+09
PG(16:0/16:0)	PG(16:0/16:0)-H	GP	PG	(16:0/16:0)	(16:0)	(16:0)			721.503	6.003	C38 H74 O10 N0 P1	neg	C00344	LMGP04010986;HMDB0010570;PW_C006578	-	6.83534	6.85369	7.05405	7.29283	7.32595	7.19292	8.08168	7.83267	7.92689	7.41846	7.46349	7.51712	7.42909	7.37453	7.37896	0.071084	7.44776e+07
PI(18:1/22:6)	PI(18:1/22:6)-H	GP	PI	(18:1/22:6)	(18:1)	(22:6)			907.534	5.094	C49 H80 O13 N0 P1	neg	-	LMGP06010013	-	5.59699	5.83432	5.90624	6.04191	5.88675	6.34877	5.92221	5.86133	5.83778	5.32963	5.31136	4.71614	5.8222	5.71945	5.70897	0.149332	1.69983e+06
PS(18:0/18:2)	PS(18:0/18:2)-H	GP	PS	(18:0/18:2)	(18:0)	(18:2)			786.529	6.356	C42 H77 O10 N1 P1	neg	-	HMDB0012380	132014-81-4	5.39548	5.33423	5.2807	6.27248	6.52943	6.54025	6.21225	6.52846	6.20249	6.23873	6.0674	5.45754	5.29045	5.2644	5.28895	0.0333537	573519
PS(16:1e/20:4)	PS(16:1e/20:4)-H	GP	PS	(16:1e/20:4)	(16:1e)	(20:4)			766.503	6.663	C42 H73 O9 N1 P1	neg	-	-	-	6.50128	6.79698	6.98253	6.77118	7.19559	6.45424	6.62948	6.65121	6.71235	6.80383	6.67354	7.06125	6.91501	6.82597	6.86214	0.103943	2.22011e+07
PS(18:1e/20:4)	PS(18:1e/20:4)-H	GP	PS	(18:1e/20:4)	(18:1e)	(20:4)			794.534	7.432	C44 H77 O9 N1 P1	neg	-	-	-	6.03636	5.97512	5.92159	6.73204	6.84862	6.965	6.91588	6.79247	7.00226	5.83705	5.74894	5.88836	5.93134	5.94951	5.93966	0.0209581	2.61429e+06
PS(16:1e/22:6)	PS(16:1e/22:6)-H	GP	PS	(16:1e/22:6)	(16:1e)	(22:6)			790.503	5.602	C44 H73 O9 N1 P1	neg	-	-	-	5.64316	5.72414	5.39102	6.48869	6.3136	6.50501	4.97826	5.54353	5.34673	5.00267	4.54991	5.10227	5.81753	5.63764	5.74386	0.203314	1.64554e+06
PS(18:1/21:0)	PS(18:1/21:0)-H	GP	PS	(18:1/21:0)	(18:1)	(21:0)			830.592	7.651	C45 H85 O10 N1 P1	neg	-	-	-	10.0665	10.103	9.1125	9.66332	9.50918	9.77854	9.66784	9.76358	9.93787	8.89302	10.1579	10.0563	10.0861	10.0593	10.013	0.0841541	3.3961e+10
PS(20:2/22:5)	PS(20:2/22:5)-H	GP	PS	(20:2/22:5)	(20:2)	(22:5)			860.545	7.375	C48 H79 O10 N1 P1	neg	-	HMDB0112590;HMDB0112589	-	6.98764	6.90667	6.72682	6.81545	6.20586	6.84118	6.23319	6.73183	6.56833	6.1715	6.08376	6.38854	6.79695	6.84339	6.77785	0.0786696	1.92337e+07
PS(22:6/21:0)	PS(22:6/21:0)-H	GP	PS	(22:6/21:0)	(22:6)	(21:0)			876.576	6.307	C49 H83 O10 N1 P1	neg	-	-	-	7.61225	7.39719	7.06476	6.97536	7.04656	7.52084	7.06225	7.76907	7.76406	7.48227	7.51265	7.32982	7.49787	7.45948	7.51708	0.066775	9.31645e+07
SQDG(16:1e/20:4)	SQDG(16:1e/20:4)-H	GL	SQDG	(16:1e/20:4)	(16:1e)	(20:4)			825.519	6.438	C45 H77 O11 S1	neg	-	-	-	6.984	6.08795	5.70688	6.76893	6.54438	5.33348	5.40722	5.41168	5.45659	5.06697	5.66207	5.11829	6.41459	6.42309	6.54351	0.173015	8.74227e+06
SQDG(18:2/22:4)	SQDG(18:2/22:4)+CH3COO	GL	SQDG	(18:2/22:4)	(18:2)	(22:4)			953.567	1.286	C51 H85 O14 S1	neg	-	-	-	0.0726915	0.063797	5.07993	0.0818733	0.0834353	0.0837488	0.0976214	5.06987	0.108022	6.8527	6.44605	6.73694	5.84189	5.80141	5.71493	0.145182	1.84657e+06
dMePE(16:0e/18:1)	dMePE(16:0e/18:1)-H	GP	dMePE	(16:0e/18:1)	(16:0e)	(18:1)			730.576	8.343	C41 H81 O7 N1 P1	neg	-	-	-	5.9246	5.2653	6.70679	7.62858	7.75688	7.83875	8.1622	7.04268	6.54172	7.98126	6.89322	6.88304	7.76873	7.69042	7.66796	0.124941	1.54291e+08
dMePE(16:1e/18:2)	dMePE(16:1e/18:2)-H	GP	dMePE	(16:1e/18:2)	(16:1e)	(18:2)			726.544	6.859	C41 H77 O7 N1 P1	neg	-	-	-	6.96828	7.17459	7.86879	6.78022	7.19217	6.78577	6.5743	7.08265	7.22228	7.00833	7.06769	7.12912	7.05119	6.94104	6.93216	0.15862	2.85354e+07
dMePE(20:4/14:3)	dMePE(20:4/14:3)-H	GP	dMePE	(20:4/14:3)	(20:4)	(14:3)			732.461	5.025	C41 H67 O8 N1 P1	neg	-	-	-	6.40774	6.30449	6.33231	5.11568	5.72759	5.12648	5.20022	5.43129	5.2496	4.85998	4.77187	4.91129	5.63394	5.68897	5.46323	0.252487	1.20964e+06
dMePE(14:0e/22:4)	dMePE(14:0e/22:4)-H	GP	dMePE	(14:0e/22:4)	(14:0e)	(22:4)			752.56	7.302	C43 H79 O7 N1 P1	neg	-	-	-	7.65536	7.75814	8.12765	7.56314	7.99467	7.9149	8.21912	8.49407	8.49841	8.16285	8.09728	8.07422	8.01432	8.03615	7.95547	0.0940985	3.02289e+08
dMePE(16:1/20:4)	dMePE(16:1/20:4)-H	GP	dMePE	(16:1/20:4)	(16:1)	(20:4)			764.524	5.924	C43 H75 O8 N1 P1	neg	-	-	-	7.51035	7.58392	7.63202	6.92391	6.85607	6.9683	6.97268	6.41724	7.21468	6.78295	6.45128	6.79551	7.01458	7.09005	7.17691	0.187431	3.76738e+07
dMePE(16:0/20:5)	dMePE(16:0/20:5)-H	GP	dMePE	(16:0/20:5)	(16:0)	(20:5)			764.524	6.474	C43 H75 O8 N1 P1	neg	-	-	-	8.52993	8.59563	8.63425	8.24594	8.11619	8.24551	8.25398	8.16112	8.28822	8.31563	8.18447	8.40487	8.32519	8.32738	8.32842	0.00379423	6.3697e+08
dMePE(16:0/22:4)	dMePE(16:0/22:4)-H	GP	dMePE	(16:0/22:4)	(16:0)	(22:4)			794.571	7.046	C45 H81 O8 N1 P1	neg	-	-	-	6.62013	7.02837	7.1017	7.49729	7.23563	7.45757	7.44518	7.25981	7.78559	7.32269	6.7004	6.71145	7.14027	7.19913	7.14922	0.0743703	4.37299e+07
dMePE(16:1e/22:5)	dMePE(16:1e/22:5)-H	GP	dMePE	(16:1e/22:5)	(16:1e)	(22:5)			776.56	7.195	C45 H79 O7 N1 P1	neg	-	-	-	7.86865	7.6494	7.56858	8.21809	8.31507	8.23721	8.57178	8.34048	8.34254	7.92724	7.7317	8.0421	7.96421	7.84201	7.83303	0.175926	2.29676e+08
dMePE(16:1e/22:6)	dMePE(16:1e/22:6)-H	GP	dMePE	(16:1e/22:6)	(16:1e)	(22:6)			774.544	6.612	C45 H77 O7 N1 P1	neg	-	-	-	8.03722	8.1199	8.2367	8.50516	8.20525	8.39069	8.42095	8.4457	8.40385	8.27312	8.22065	8.33313	8.23539	8.21834	8.22894	0.019774	5.06684e+08
dMePE(22:6/22:6)	dMePE(22:6/22:6)-H	GP	dMePE	(22:6/22:6)	(22:6)	(22:6)			862.539	8.131	C51 H77 O8 N1 P1	neg	-	-	-	6.89118	7.03014	7.03531	7.39281	7.4648	7.23628	7.4469	7.47216	7.50878	7.07142	7.03878	7.18725	7.18154	7.13146	7.13491	0.0655339	4.23671e+07

## Sheet: pos
Table S1. Lipids identified in four types of poultry breast muscle under positive and negative ions
Lipid	Main Class	Class	AC_1	AC_2	AC_3	AG_1	AG_2	AG_3	A_1	A_2	A_3	D_1	D_2	D_3
TG(18:0e/16:0/18:1)	GL	TG	8.53171	9.23614	8.91242	8.99145	9.3705	8.78343	7.09115	8.28659	8.11025	9.12619	9.28748	9.27327
TG(16:0/17:0/18:1)	GL	TG	9.64855	9.73654	9.49892	9.55481	9.85111	9.57633	9.57242	9.81769	9.55963	9.65127	9.72345	9.76914
PE(16:0/20:5)	GP	PE	8.48776	8.41631	8.43107	7.99803	7.88541	7.99921	8.46977	8.2131	8.34194	8.30614	8.29097	8.42679
Cer(d18:1/24:0)	SP	Cer	8.78769	8.98395	9.17672	9.29225	9.23787	9.207	8.88228	8.67005	8.73045	8.74137	8.71727	8.7827
Cer(d16:0/18:0)	SP	Cer	9.63094	9.58666	9.41185	9.51372	9.5735	9.66035	9.75679	9.67066	9.79874	9.41951	9.38683	9.46944
PE(16:0p/22:5)	GP	PE	9.4466	9.42975	9.52611	9.70878	9.42518	9.52838	9.90532	9.82014	9.79922	9.50255	9.5761	9.58941
DG(18:0/16:0)	GL	DG	8.41071	8.4852	8.46766	8.28111	8.50279	8.28353	8.4157	8.30423	8.33589	8.56633	8.65941	8.67921
PC(16:1/14:0)	GP	PC	8.01736	8.3171	8.19578	8.0396	8.2273	8.22911	8.38378	8.50717	8.80681	8.13898	8.16478	8.07708
PC(16:0/18:2)	GP	PC	9.30185	9.0791	8.90867	8.9664	9.07179	8.95079	9.15608	9.32979	9.37088	9.12951	9.07401	9.21907
TG(16:0/12:0/16:1)	GL	TG	8.6602	8.96386	8.80639	8.8824	9.42362	8.81937	8.81515	9.019	8.74653	8.49183	8.64894	8.40419
Cer(d18:1/22:0)	SP	Cer	8.87214	9.08934	9.20544	8.95135	8.81304	8.97398	9.13048	8.91398	8.9122	8.88209	8.79459	8.85683
TG(16:0/14:0/16:1)	GL	TG	9.14002	9.43193	9.19778	9.40886	9.71722	9.43907	9.42265	9.58337	9.41612	9.36156	9.11899	9.24539
DG(18:0/18:0)	GL	DG	7.86046	7.92163	7.83885	7.84382	7.84736	7.8402	7.93913	7.87408	8.03412	7.76107	7.78136	7.82873
PC(14:0e/22:5)	GP	PC	10.2444	10.206	10.1388	11.1151	10.982	11.0955	11.0012	11.0256	11.0566	10.0973	10.3081	10.1998
DG(18:2e/18:2)	GL	DG	9.19987	9.13057	9.00845	9.2379	9.13084	9.24885	9.45383	9.38957	9.37512	9.00477	8.9703	9.15459
Cer(d18:1/24:2)	SP	Cer	8.09957	8.31863	8.3981	8.81402	8.64442	8.86616	9.09719	8.87853	9.11168	8.29977	8.42533	8.30112
LPC(18:2)	GP	LPC	9.25159	9.85714	10.1027	8.87257	8.60816	8.83844	8.88265	8.71442	9.11419	10.6607	10.656	10.5293
SM(d20:0/16:1)	SP	SM	10.1607	9.86279	9.67499	10.2781	10.049	10.294	10.3759	10.3695	10.3866	9.26253	9.34389	9.5276
PC(14:1e/18:1)	GP	PC	8.43065	8.38513	8.54932	8.79821	8.96932	8.99203	8.72722	8.76532	8.90123	8.99227	8.83118	9.02664
TG(18:1e/16:0/18:1)	GL	TG	8.63884	9.20556	9.00482	8.94345	9.1204	8.77576	8.59543	8.42722	8.04793	9.26311	9.02622	9.38195
PE(18:0p/22:4)	GP	PE	9.04992	9.18466	8.99192	9.55997	9.50413	9.33941	9.76537	9.66287	9.72587	9.05574	9.17404	9.32616
Cer(d16:0/14:0)	SP	Cer	8.24185	8.11959	7.95986	8.15489	8.17688	8.22724	8.48484	8.30789	8.35409	7.98073	7.9743	8.01538
PE(18:0p/22:5)	GP	PE	9.31449	9.34476	9.02641	9.43775	9.15489	9.49723	9.43874	9.35968	9.36269	8.72293	8.98597	8.8621
DG(18:1/18:1)	GL	DG	9.02711	9.16701	9.74195	9.08383	9.36256	8.89379	8.98392	8.80904	8.86714	10.0385	9.95552	10.0295
ChE(0:0)	ST	ChE	8.76949	8.71654	8.45508	8.89724	8.86905	8.89918	9.11784	9.09888	9.02678	8.7161	8.84817	8.8426
Cer(d16:0/18:1)	SP	Cer	8.10826	8.10362	7.75035	7.9944	7.97278	7.95068	8.10793	8.00555	8.18227	7.75742	7.85079	8.01057
TG(15:0/16:0/18:1)	GL	TG	9.40392	9.37045	9.30928	9.30534	9.62474	9.25242	9.39944	9.55071	9.36927	9.50789	9.43224	9.39232
Cer(d14:0/16:0)	SP	Cer	8.26436	8.259	7.99735	8.19132	8.2004	8.21712	8.46551	8.28019	8.50894	8.09153	8.05844	8.13271
TG(15:0/16:0/16:1)	GL	TG	8.53317	8.60197	8.55132	8.60002	8.78632	8.56721	8.73272	8.82773	8.75849	8.89408	8.49636	8.80361
PC(16:1/18:2)	GP	PC	9.58961	9.71663	9.93076	9.96653	9.98771	9.87777	10.0895	9.77415	10.158	10.4721	10.3901	10.5113
LPC(20:4)	GP	LPC	9.18406	9.58138	9.80768	8.8736	8.28629	8.63778	8.5744	8.66337	8.81034	9.61999	9.68069	9.48503
TG(16:0/18:2/18:3)	GL	TG	8.7128	8.77512	8.83501	8.51336	9.11357	8.76183	8.17357	8.32983	7.9248	8.35965	8.28976	7.69455
DG(18:1/18:2)	GL	DG	8.85367	9.37745	9.6006	8.87965	9.182	8.89175	8.64729	8.69892	8.63931	9.5222	9.36645	9.32647
Cer(d12:0/18:0)	SP	Cer	8.11972	8.14818	7.84539	8.06777	8.03552	8.05645	8.29553	8.10124	8.3726	7.92565	7.8816	7.9812
PC(16:1e/22:6)	GP	PC	10.2802	10.2871	9.94865	10.2025	10.1406	10.3767	10.0443	10.2845	10.1926	9.5375	9.54909	9.21848
Co(Q10)	FA	Co	10.1292	10.2821	10.0478	10.1509	9.69856	10.1289	10.0743	10.0947	10.0333	10.2477	10.2824	10.428
PE(18:2/20:4)	GP	PE	8.94081	9.22567	9.07022	8.3579	8.35366	8.36754	8.47041	8.20225	8.39861	8.7084	8.68092	8.68545
TG(6:0/12:0/18:1)	GL	TG	8.18859	8.13931	8.09255	8.15442	8.12082	8.37278	8.36864	8.39579	8.41959	8.19199	8.06751	8.21301
PG(16:0/18:1)	GP	PG	8.23557	8.29364	8.1818	8.19116	7.96807	7.95975	8.03881	8.06629	8.10603	8.39793	8.40586	8.48439
Cer(t18:0/16:0)	SP	Cer	8.93323	8.82832	8.76261	8.90739	8.93835	8.96076	9.17281	8.99761	9.09219	8.78035	8.72166	8.82472
TG(16:0/14:0/18:1)	GL	TG	9.80013	9.76287	9.73586	9.87896	10.0647	9.81751	9.91674	9.97293	9.92633	9.89361	9.8789	9.79708
SPH(d16:1)	SP	SPH	8.51755	8.54122	8.31849	8.4279	8.42217	8.4208	8.73574	8.57485	8.65644	8.37387	8.25855	8.45117
SM(d18:0/16:1)	SP	SM	9.7119	10.0657	9.78349	9.44563	9.80501	9.63284	10.3113	10.4391	10.2724	10.0876	10.0937	10.2175
PC(18:1/22:6)	GP	PC	9.18869	9.24149	9.02547	8.65254	8.51406	8.97414	9.17483	9.22302	9.23364	9.29147	9.30453	9.22296
DG(18:0/20:4)	GL	DG	9.4264	9.42265	9.12512	8.82095	8.89668	9.0061	9.39341	9.34241	9.25072	8.92944	8.99662	9.00513
PC(16:0/22:6)	GP	PC	10.581	10.5695	10.2518	9.93367	9.75069	10.2131	9.93389	10.0241	10.0143	9.61947	9.62015	9.38441
TG(16:1/18:2/18:2)	GL	TG	8.94342	8.73102	9.12456	8.35713	9.02946	8.60495	8.04793	8.38987	7.6864	8.85659	8.81782	8.59995
Cer(d18:1/16:0)	SP	Cer	7.83241	8.09007	8.1253	7.79358	7.89666	7.55498	8.68885	8.54591	8.51165	8.35904	8.25941	8.34228
PE(16:0p/18:2)	GP	PE	8.75336	8.85576	8.95243	8.90843	9.05256	8.74421	9.00369	8.83365	9.06398	8.86487	8.79557	9.08611
Cer(d16:0/20:0+O)	SP	Cer	8.105	8.06778	7.82841	8.21253	8.31929	8.03906	8.53283	8.22109	8.43337	7.86297	8.00762	7.8983
PE(18:1/18:2)	GP	PE	9.23962	9.02083	9.06451	7.95136	8.13415	8.15763	8.34339	8.09148	8.3294	8.40712	8.4347	8.4581
Cer(t18:0/18:0)	SP	Cer	8.70895	8.63977	8.51251	8.55438	8.55907	8.65693	8.76638	8.81923	8.98312	8.48909	8.36993	8.54294
TG(18:1/18:1/18:2)	GL	TG	8.07166	8.43937	8.42884	8.53926	8.60478	8.54676	8.49919	7.91001	8.46964	8.42732	8.59703	8.77767
TG(15:0/18:2/18:2)	GL	TG	9.45	9.47849	9.61597	9.04948	9.58289	9.31405	8.90571	9.08548	8.73786	9.0414	9.26459	9.16795
PC(18:2e/22:6)	GP	PC	8.67318	8.52268	8.45561	9.12629	9.09719	9.46197	9.14328	9.30934	9.20118	8.62295	8.51605	8.14109
TG(15:0/16:0/18:2)	GL	TG	9.48496	9.39509	9.49389	9.17554	9.63766	9.32551	9.19647	9.36677	9.197	9.58664	9.42048	9.44605
PC(16:1/19:0)	GP	PC	9.25721	9.35547	8.3474	8.00642	6.50647	9.18159	9.80809	9.76421	9.72979	9.13396	8.95057	9.15154
TG(18:1/18:2/20:4)	GL	TG	9.71458	9.86774	9.74679	10.1387	9.85074	10.0907	9.39778	9.58692	9.27337	8.9806	9.23709	9.46559
TG(18:1/18:1/20:4)	GL	TG	9.56597	9.80673	9.85064	10.3334	9.88597	10.1458	9.79888	9.69526	9.58728	10.0698	9.84061	9.81337
LPC(16:1e)	GP	LPC	8.39734	8.78017	8.9808	8.95952	8.58265	9.05206	8.68806	8.50918	8.86674	10.4524	10.5672	9.98618
PC(14:0/18:2)	GP	PC	8.23604	8.52402	8.47303	8.32628	8.4106	8.43855	8.33772	8.28342	8.59004	8.37702	8.17822	8.24784
SPH(t16:0)	SP	SPH	8.70813	8.66061	8.37458	8.96723	8.78035	8.7608	9.11324	9.12835	9.13289	8.52668	8.44488	8.52681
DG(18:2/18:2)	GL	DG	8.79354	8.8249	9.22525	8.20004	8.83407	8.44526	8.1438	8.14136	7.88122	8.96519	8.85959	8.76874
DG(18:0/18:1)	GL	DG	8.37134	8.59102	8.86944	8.46723	8.7834	8.42022	8.50718	8.28848	8.29902	9.13955	9.14772	9.13727
PC(16:0/20:4)	GP	PC	11.1985	11.0403	10.9069	11.223	10.7774	10.9468	11.0488	11.0258	11.0766	10.1537	10.3735	10.3758
TG(18:0/18:0/18:1)	GL	TG	8.59419	8.98882	8.68555	9.02208	8.79501	8.89832	8.1157	8.96304	8.88109	8.89255	8.63165	8.93151
Cer(d16:0/16:0)	SP	Cer	9.81612	9.76439	9.60647	9.72235	9.75655	9.77329	9.96197	9.91071	10.0005	9.59762	9.57665	9.65505
TG(18:0/17:0/18:1)	GL	TG	9.34368	9.48773	9.23865	9.20942	9.56001	9.23572	9.20316	9.33602	9.29454	9.40931	9.3629	9.41366
PE(18:1p/22:6)	GP	PE	8.83172	8.59815	8.61296	9.0921	9.15728	9.45369	9.3757	9.4809	9.38982	8.65668	8.54846	8.42408
TG(18:2/17:1/18:2)	GL	TG	9.43398	9.44403	9.538	8.85264	9.42121	9.15327	8.84544	9.03385	8.69387	8.8875	8.81482	8.71085
PE(16:0p/22:4)	GP	PE	8.52848	8.60977	8.51354	9.31723	9.22049	8.91887	9.40502	9.40273	9.49422	8.94265	8.96492	9.11711
PE(18:0p/18:1)	GP	PE	8.71704	8.79647	8.93222	9.58609	9.69312	9.68689	9.56239	9.41097	9.4439	8.32595	8.22087	8.49612
TG(18:2/18:2/18:2)	GL	TG	10.9134	10.8361	10.9304	10.3503	11.0325	10.7206	10.1598	10.3795	10.0789	10.3803	10.4181	10.0419
BisMePA(16:0/20:5)	GP	BisMePA	10.0287	10.0003	9.99405	9.85455	9.72163	9.66736	9.75409	9.82576	9.79049	9.54812	9.5819	9.69071
DG(16:0/18:2)	GL	DG	8.7867	8.7593	9.15722	8.69137	9.03383	8.73179	8.34672	8.32413	8.50542	9.15583	9.03159	8.90561
PC(18:3e/16:0)	GP	PC	9.63231	9.82333	9.74544	10.1907	10.3781	10.4148	9.85786	9.79678	10.1142	10.2337	10.3077	10.4801
TG(18:0/18:1/20:1)	GL	TG	9.54985	9.55726	9.56397	9.69023	10.0129	9.47747	8.99314	9.53862	9.41681	10.0339	9.77387	9.90777
PE(16:0/22:6)	GP	PE	9.73278	9.76703	9.78137	9.23052	9.06133	9.1749	9.06216	9.01813	9.14379	8.84136	8.75516	8.75412
DG(18:2e/18:1)	GL	DG	8.09165	7.94987	7.83298	8.20253	8.03618	8.17103	8.31785	8.24636	8.33847	8.17	7.74682	7.88538
PC(16:0/16:0)	GP	PC	10.0119	10.0478	9.94005	9.71078	9.77716	9.64543	10.0933	10.2397	10.3698	9.75614	9.91329	10.0145
TG(16:0/16:0/18:2)	GL	TG	10.0059	10.2846	10.2632	10.1345	10.4411	10.1349	10.3208	9.75375	10.2825	10.4189	10.4109	10.4818
TG(15:0/18:1/18:2)	GL	TG	9.88293	9.71573	9.88357	9.50365	9.973	9.58658	9.46831	9.68187	9.46118	9.8346	9.63811	9.71176
PE(16:0p/20:4)	GP	PE	9.03961	8.99973	9.10527	9.62009	9.69524	9.60334	10.0796	9.91764	9.86602	9.26133	9.44263	9.3262
TG(18:0/16:0/18:1)	GL	TG	10.5561	10.6608	10.4635	10.714	10.7951	10.6222	10.5696	10.661	10.6448	10.6538	10.7316	10.7067
TG(19:1/18:0/18:1)	GL	TG	9.37272	9.50465	9.48021	8.98863	9.425	9.00422	9.06296	9.27423	8.70833	9.35393	9.25517	9.3571
TG(18:1/18:1/18:3)	GL	TG	9.08998	9.21979	9.32485	9.02349	8.94673	9.13086	8.61873	9.10995	8.9555	9.11064	9.07373	8.99186
PE(16:0/18:2)	GP	PE	8.96442	8.95757	9.0695	9.04025	9.26805	9.08783	9.32896	9.18212	9.42071	9.33243	9.15077	9.43182
PC(15:0/18:2)	GP	PC	8.49432	8.57689	8.29938	8.84691	8.99321	9.10895	9.03008	9.03016	9.13425	8.74683	8.5714	8.78134
TG(16:0/17:1/18:1)	GL	TG	9.94183	9.63301	9.60955	9.38101	9.74515	9.33977	9.52016	9.30737	9.52052	9.92353	9.67601	9.6743
TG(17:0/18:1/18:1)	GL	TG	10.024	10.158	10.0513	9.51903	10.0058	9.4787	9.42774	9.9357	9.50417	9.83137	9.87041	9.94081
TG(18:0/18:1/22:6)	GL	TG	8.28804	8.58764	8.26179	9.10536	8.64204	9.08961	8.75105	8.37752	8.5275	8.40204	8.60677	8.33552
TG(18:0/18:1/20:0)	GL	TG	8.1989	9.04042	8.89773	8.85488	9.40815	8.72126	7.97785	8.70883	8.74621	9.20021	8.89832	9.15428
TG(18:2/18:2/20:4)	GL	TG	9.38307	9.45976	9.42477	9.69873	9.73948	9.83834	9.0034	9.10334	8.76747	6.39592	8.62545	8.22017
TG(16:0e/16:0/18:1)	GL	TG	8.91036	9.43511	9.21149	9.15105	9.4167	8.97136	8.35477	8.45153	8.11963	9.17232	9.25757	9.31931
TG(18:1/18:2/22:6)	GL	TG	8.67572	8.99991	8.92445	9.50204	8.99109	9.3441	8.48085	8.60501	8.33171	8.53199	8.73149	8.38971
PE(18:0p/20:4)	GP	PE	9.15269	9.12836	9.07772	9.60974	9.73195	9.73708	10.1409	9.91445	9.89825	9.06258	9.20192	9.27857
PC(16:0/14:0)	GP	PC	8.4282	8.55644	8.4004	8.17492	8.41612	8.32552	9.03089	9.25007	9.30154	8.36044	8.39675	8.39506
PI(18:0/20:4)	GP	PI	8.48432	8.2772	7.92185	8.71978	8.58508	8.65004	8.7704	8.84738	8.82591	8.11929	8.20649	8.13193
DG(16:1e/18:1)	GL	DG	8.983	8.92711	8.8806	9.0699	8.88031	9.00499	9.2186	9.19369	9.18547	8.79012	8.70873	8.86741
PC(17:0/18:2)	GP	PC	9.2623	9.32142	9.20991	8.84877	8.83465	8.93824	9.3265	9.22558	9.36811	9.10992	9.03407	9.18374
TG(16:0/16:0/18:1)	GL	TG	10.7098	10.7208	10.3864	10.6295	10.7149	10.7123	10.6535	10.6562	10.504	10.5272	10.6785	10.747
LPC(15:0)	GP	LPC	9.0096	9.264	10.0799	8.52244	8.47766	8.56658	8.31515	7.94936	8.36665	10.3737	10.1239	10.3696
PC(22:5/13:0)	GP	PC	8.94411	8.92305	8.8752	8.54825	8.34292	8.54545	8.7063	8.57957	8.69443	8.76571	8.63092	8.82227
TG(16:0/12:3/14:4)	GL	TG	7.9771	7.95214	8.06103	7.85447	7.76373	7.94424	7.97773	8.03034	8.10783	8.17353	8.17327	8.07887
PC(18:1/13:0)	GP	PC	8.51809	8.51045	8.49558	8.99203	8.9294	8.73564	9.25387	9.09293	9.1383	8.53433	8.43149	8.71692
TG(18:1/18:1/22:5)	GL	TG	8.99977	9.12489	9.1862	9.67839	9.27941	9.55362	9.27244	9.32539	9.06176	9.44288	9.43848	9.40549
TG(16:0/14:0/16:0)	GL	TG	8.27645	8.40201	7.79988	8.67456	8.22707	8.88068	9.15429	8.75647	8.82365	7.62418	7.81145	8.07564
TG(16:0/14:0/14:0)	GL	TG	8.09832	8.62925	7.79598	8.75385	8.5374	8.72818	8.60987	8.7903	8.47286	7.66175	7.56598	7.71097
PE(16:0p/22:6)	GP	PE	10.0264	9.93667	9.79313	9.83595	9.78107	9.86072	9.87796	9.93145	9.93329	9.18185	9.15913	8.96221
PC(15:0/20:4)	GP	PC	10.7129	10.62	10.4885	10.2819	10.2633	10.2482	10.1871	10.1813	10.195	10.1504	10.1236	10.3064
PE(16:0/20:4)	GP	PE	8.51903	8.26501	8.15469	8.58147	8.47239	8.49651	8.61709	8.6072	8.58904	8.17376	8.26034	8.34308
PE(16:0p/18:1)	GP	PE	8.88652	8.81238	8.808	10.0155	10.0212	10.0028	10.0675	9.99064	9.94769	8.37714	8.3424	8.51312
PC(15:0/18:1)	GP	PC	8.86517	8.94438	8.8037	9.04467	9.01755	8.81299	9.32824	9.1311	9.1605	8.83962	8.62824	8.93807
PC(17:1/20:4)	GP	PC	9.14522	9.17331	8.97278	8.96708	8.6471	9.21808	8.93221	8.88378	8.88054	8.72019	8.64062	8.72834
PC(15:0/22:6)	GP	PC	9.84907	9.8967	9.75686	8.9919	9.03081	9.34072	9.28202	9.19822	9.11737	9.20357	9.02203	9.14418
Cer(d16:0/12:0)	SP	Cer	7.7177	7.68916	7.49627	7.62214	7.67932	7.69984	7.88837	7.7809	7.92423	7.41102	7.38025	7.49467
TG(15:0/16:0/16:0)	GL	TG	8.4225	8.31651	7.97512	8.14406	8.15661	8.42578	8.33999	8.60985	8.55963	8.02473	7.89622	8.055
TG(16:0/16:1/16:1)	GL	TG	10.1033	9.85416	10.1401	9.77916	10.3403	9.69897	9.99927	10.1622	10.0345	10.3741	10.2317	10.2757
Cer(t18:0/14:0)	SP	Cer	7.27683	7.35899	7.09413	7.33552	7.2173	7.33551	7.53887	7.37099	7.53331	7.06879	7.15649	7.16762
TG(16:0/18:1/22:6)	GL	TG	8.86173	9.3439	9.0466	9.6577	9.14134	9.61215	9.0067	8.98882	8.72433	9.07718	9.2746	8.99923
PE(18:1p/18:2)	GP	PE	8.42786	8.51165	8.59965	8.7946	8.96658	8.91563	8.69002	8.71509	9.1092	8.37973	8.28716	8.48937
PC(16:0e/18:2)	GP	PC	9.56172	10.4586	10.2207	11.4397	11.3269	11.4368	11.1542	11.1957	11.0921	10.0642	10.2045	10.2397
Co(Q6)	FA	Co	8.22912	8.33534	8.07735	8.23324	7.63621	8.19187	8.1795	8.1939	8.10312	8.35857	8.35129	8.50688
TG(16:0/18:2/22:6)	GL	TG	8.95776	9.41206	9.09244	9.55232	9.11481	9.58351	8.5686	8.68985	8.21188	8.65749	9.10793	8.77428
TG(16:1/18:2/18:3)	GL	TG	9.05736	8.93336	8.86186	8.36575	9.11791	8.87342	8.01668	8.33705	7.99274	8.73696	8.81364	8.27907
TG(16:0/16:0/22:6)	GL	TG	8.77661	9.30038	8.80716	9.47644	9.06302	9.43596	8.67063	8.72286	8.4119	8.63578	8.95693	8.57077
TG(18:2e/16:0/16:0)	GL	TG	8.72691	9.38061	9.02637	8.784	9.12653	8.82264	8.13837	8.17447	7.96942	8.67586	8.73728	8.84985
TG(16:0/16:0/18:3)	GL	TG	8.44641	8.29877	8.09727	8.53356	8.41055	8.47931	8.58835	8.51911	8.61578	8.25309	8.44547	8.48104
LPC(22:6)	GP	LPC	8.42182	8.91525	8.95049	7.50311	7.30436	7.75734	7.37607	7.65128	7.61385	8.99912	8.95494	8.56578
PC(18:1/20:4)	GP	PC	9.03269	9.85646	9.77522	9.86518	9.43023	9.66626	10.3082	10.2851	10.3409	10.0489	10.0413	10.055
TG(16:1/13:0/18:1)	GL	TG	8.04773	8.26257	8.64904	7.87095	8.37754	8.16182	8.6399	7.81803	8.60686	7.91293	8.70563	7.64688
TG(18:3/18:2/18:2)	GL	TG	9.23254	9.05632	8.84542	8.29056	9.238	9.10211	8.3846	8.5539	8.2865	8.15195	8.32518	8.21374
TG(18:0/16:0/16:0)	GL	TG	9.46342	9.40197	9.23615	9.50563	8.71615	9.50062	9.55382	9.47684	10.2006	9.04017	8.88358	9.17371
MePC(14:1e/22:6)	GP	MePC	9.17641	8.34627	8.24053	9.29062	9.11459	9.21745	9.65032	9.43828	9.65926	8.74229	8.5033	8.66393
TG(18:1/14:2/18:2)	GL	TG	8.78182	8.83043	9.25163	9.62881	9.81766	9.34681	6.88904	8.44746	7.64727	8.8933	9.02051	8.45782
PC(17:1/18:2)	GP	PC	8.37939	8.54677	8.4315	8.00243	8.10523	8.13029	8.87975	8.80302	9.0393	8.43739	8.26646	8.52178
PC(14:1e/22:5)	GP	PC	7.9133	7.88814	7.95408	8.90383	8.83562	8.98123	9.58048	9.40809	9.47086	8.80771	8.89907	8.74627
PC(20:4/13:0)	GP	PC	10.0541	10.0005	9.99421	9.85522	9.72185	9.70629	9.75427	9.82576	9.79048	9.54812	9.57056	9.69047
PE(18:1p/22:5)	GP	PE	8.18008	8.11205	8.02806	8.71102	8.59165	8.97814	8.81028	8.77865	8.8607	8.49469	8.50484	8.4943
TG(18:1/18:1/22:1)	GL	TG	8.4138	8.45037	8.83977	8.38013	9.0514	8.56867	8.43981	8.66744	7.96958	9.52806	9.29266	9.59774
TG(19:1/18:1/18:2)	GL	TG	9.27363	9.56572	9.25256	8.91024	9.12983	8.82398	8.8876	9.10003	8.81678	8.78349	8.98025	8.8248
PC(14:0e/20:4)	GP	PC	7.52163	7.70766	7.66672	6.93243	8.23869	7.68746	6.74773	7.24426	7.82339	8.0498	7.95324	8.06475
PC(17:0/20:4)	GP	PC	8.38598	8.49961	8.37517	8.80075	8.68658	8.67549	9.19782	9.05966	9.03707	8.8793	8.78135	9.01024
Co(Q8)	FA	Co	8.25084	8.35851	8.10708	8.22396	7.68851	8.19835	8.20928	8.22644	8.19183	8.35071	8.36854	8.51885
DG(16:1e/18:3)	GL	DG	9.14205	9.10843	9.20661	8.77468	9.35625	9.07686	8.60209	8.77065	8.51467	8.71223	8.62135	8.3607
PE(18:0p/18:2)	GP	PE	8.93137	9.02372	9.09221	9.06599	9.12351	8.97218	9.1314	8.84399	9.15817	8.62941	8.58257	8.81891
DG(18:2e/20:1)	GL	DG	8.44786	8.623	8.60083	8.60471	9.04001	8.53041	7.90241	8.49207	8.37983	8.94469	8.78766	8.92751
PC(18:0/18:1)	GP	PC	9.3058	9.4172	9.33745	9.11598	8.90415	8.39651	9.49581	9.44521	9.3019	9.62561	9.5188	8.11877
PC(16:1/20:4)	GP	PC	8.02845	8.18392	8.6835	8.39928	7.97026	8.06805	8.562	8.40323	8.40613	8.53556	8.4298	8.26748
TG(16:0/14:1/16:1)	GL	TG	9.39212	9.53969	9.61064	9.32334	9.5962	9.38288	8.6701	9.36745	9.12892	9.55684	9.59013	9.28642
SM(d20:0/18:1)	SP	SM	10.0815	10.0744	10.1398	8.76898	8.71859	9.55444	9.8066	9.74643	8.94897	9.95647	9.97038	10.0738
TG(16:0/10:0/18:2)	GL	TG	8.6276	8.99326	9.21783	8.62442	9.48369	8.78129	8.5585	8.81722	8.37215	7.75459	8.0221	8.40153
Cer(d12:0/16:0)	SP	Cer	8.27114	8.31527	8.03343	8.20455	8.17343	8.2129	8.47599	8.31006	8.52494	8.09163	8.01055	8.0864
PE(20:4/20:4)	GP	PE	8.41041	8.46501	8.71285	7.7927	7.70493	7.86935	7.79892	7.64481	7.8393	8.66068	8.7548	8.73261
PE(18:2p/22:6)	GP	PE	8.73867	8.54237	8.38891	8.79965	8.94131	9.52626	8.89878	9.06031	8.97783	7.45976	7.64963	7.3548
TG(16:1/18:1/18:1)	GL	TG	8.55496	8.62365	8.34571	8.32903	8.2056	8.57249	8.37061	8.90719	8.34216	8.51342	7.45373	8.58993
TG(6:0/12:2/18:1)	GL	TG	7.99468	7.21951	7.35755	8.50752	8.49316	8.47664	8.79795	8.79683	8.79368	8.53238	8.5681	8.4006
PC(18:3e/21:0)	GP	PC	8.30464	8.56188	8.59255	8.14686	7.86069	8.01313	7.57333	7.78912	7.79977	8.90748	8.91504	8.85011
TG(16:0/16:1/18:3)	GL	TG	9.09475	9.33708	9.26389	9.7358	9.89082	9.69133	8.91615	9.01921	8.7128	9.2814	9.40875	9.17391
PE(18:0p/22:6)	GP	PE	9.72676	9.60961	9.36644	9.44824	9.36459	9.65275	9.39479	9.46045	9.42883	8.57188	8.52896	8.36409
SPHP(d18:0)	SP	SPHP	7.75788	7.86169	7.64585	8.08392	8.07031	7.93669	7.97282	7.87518	8.29003	7.8526	7.95485	7.75957
TG(18:0/18:1/19:0)	GL	TG	8.39778	7.61864	7.79518	7.58198	8.59958	7.66249	8.23097	7.8181	7.86811	7.87511	8.4636	7.66332
TG(16:0/18:1/24:1)	GL	TG	8.76283	8.54954	8.74542	8.71225	9.49374	8.3888	7.79003	8.06392	8.22497	9.60438	9.44423	9.31844
MePC(16:1/18:3)	GP	MePC	8.56505	8.36943	8.19025	8.58285	8.3496	8.41472	8.33972	8.37652	8.50804	8.20107	8.05705	8.38941
TG(18:1/18:1/24:2)	GL	TG	8.13105	8.52732	8.32406	8.10942	8.6272	8.321	7.52299	8.11308	7.59339	9.25148	9.03708	9.06283
TG(18:1/18:2/22:5)	GL	TG	8.32214	8.39494	8.2849	8.98922	8.44154	8.33857	8.48193	8.47765	8.32762	8.14496	8.85754	8.19453
PC(24:2/14:2)	GP	PC	10.1635	10.0736	8.19368	9.65528	9.25833	9.61812	9.92254	9.84543	9.75051	9.87786	9.8792	8.73636
PC(16:0e/16:0)	GP	PC	9.6056	10.194	9.6868	8.97842	9.19374	7.39154	9.70894	9.85284	9.84886	9.40107	9.44493	9.50554
TG(16:1/16:1/18:3)	GL	TG	9.74352	9.78186	10.2273	8.77803	9.36125	9.62139	8.21351	9.09932	8.38651	9.68224	9.67901	9.03182
PC(18:0/20:4)	GP	PC	11.0575	10.962	10.7818	10.0877	9.65278	9.89893	10.5491	10.5538	10.5862	10.0053	10.1712	10.1896
TG(16:1/14:1/18:2)	GL	TG	8.61076	8.63609	8.86912	7.87145	8.84217	8.34797	7.70409	8.1102	7.48929	8.683	8.32056	8.19577
AcCa(14:0)	FA	AcCa	8.05639	8.47046	8.4126	7.73539	8.07232	8.2213	9.08893	8.53326	8.56356	6.6509	7.42537	7.51084
DG(16:0/16:0)	GL	DG	8.38462	8.32487	8.51643	8.02108	8.28126	7.98965	8.00394	7.83269	8.04912	8.56688	8.62036	8.60015
TG(18:0/18:0/18:0)	GL	TG	7.58004	7.94195	7.78403	8.10042	7.65057	8.14343	7.9726	8.03346	8.93038	7.68662	7.12796	7.84793
AcCa(16:0)	FA	AcCa	8.21001	8.88447	9.0137	7.64848	8.67491	8.91541	9.5902	8.87477	8.91759	7.41482	8.09418	8.15254
LPE(16:1e)	GP	LPE	7.34584	7.71461	8.08014	7.51646	7.36782	7.69708	7.32316	7.04121	7.2257	8.38143	8.38864	8.37492
TG(18:0e/16:0/16:0)	GL	TG	8.2753	8.5957	8.28665	8.22187	8.3917	8.07939	6.99043	7.53181	7.63717	8.18705	8.38701	8.41249
Cer(d18:0/24:1)	SP	Cer	7.29592	7.80705	8.12199	7.66976	8.0144	7.65416	8.33273	8.05477	8.17752	8.02516	7.99882	7.97539
DG(18:0/22:4)	GL	DG	7.57451	7.69235	7.64756	7.82487	7.84792	8.12393	8.47294	8.38474	8.26227	8.58178	8.51066	8.59152
AcCa(20:1)	FA	AcCa	9.08937	9.09954	9.24926	8.24597	8.72743	8.49918	8.33011	8.21048	8.06077	7.19584	8.28443	8.05783
TG(16:0e/16:0/22:5)	GL	TG	8.27797	8.46231	8.44164	8.62945	8.21915	8.32002	7.85265	7.97794	7.9422	8.3864	8.39338	8.50618
DG(16:0/22:4)	GL	DG	7.53905	7.38246	7.66867	7.71759	7.59941	7.73002	8.03416	7.82737	8.10045	8.26722	8.18614	8.07305
Cer(d16:0/18:0+O)	SP	Cer	9.00889	8.93757	8.78662	8.91309	8.94135	8.97663	9.17648	9.09669	9.09294	8.78543	8.72365	8.82472
TG(16:0e/16:0/16:0)	GL	TG	8.43724	8.78764	8.47836	8.27589	8.36922	8.22284	7.57918	7.57954	7.50823	8.17108	8.15519	8.29023
DG(18:0/20:3)	GL	DG	7.66953	7.71898	7.91221	7.77081	7.76427	8.01113	8.41275	8.32939	8.44214	8.42366	8.258	8.25318
PC(14:0e/18:1)	GP	PC	8.09826	8.68445	8.0119	7.53647	7.92195	7.67713	8.40236	8.46789	8.516	8.79634	8.67126	8.72991
TG(18:0e/18:1/18:1)	GL	TG	8.45012	8.80461	8.68801	8.71438	9.32566	8.43877	7.3885	8.37343	7.64707	8.88432	9.11486	9.02085
TG(18:2/20:4/20:4)	GL	TG	8.40617	8.73083	8.64856	9.01135	8.87276	9.12048	8.05835	8.14662	7.78428	7.87445	8.20461	7.39833
TG(18:2e/8:0/10:1)	GL	TG	8.64615	8.67093	8.59815	8.79688	8.66947	8.59921	8.76061	8.83933	8.71434	8.74846	8.71832	8.76633
TG(18:1/18:1/24:1)	GL	TG	8.68047	8.24987	8.43261	8.32515	9.0302	7.98761	7.48	7.59528	7.77002	9.37454	9.29776	9.32541
PC(16:0e/20:4)	GP	PC	9.11278	9.37287	9.29986	9.01394	10.0679	10.1345	10.4386	10.5595	10.4683	10.063	10.1288	10.0322
DG(18:3e/18:1)	GL	DG	7.88557	8.61449	8.43813	7.07778	7.87858	7.12897	8.00845	7.36899	7.86179	8.0421	7.60144	7.70528
TG(16:1/14:1/16:1)	GL	TG	8.94296	9.13824	9.65519	8.659	9.51312	8.77278	8.45228	8.78598	8.40326	9.32914	8.82888	8.76975
AcCa(18:2)	FA	AcCa	9.42465	9.48134	8.95523	7.82561	9.39608	9.60214	9.76596	9.36964	9.46245	7.47732	7.62173	8.02868
TG(18:1/18:2/18:3)	GL	TG	9.66385	9.80006	9.54874	10.0004	10.0313	10.2179	9.348	9.35165	9.13298	9.09494	9.31823	9.23829
DG(18:2e/19:1)	GL	DG	8.38355	8.52279	8.27515	7.97075	8.52527	8.0125	8.04518	8.28323	7.70415	8.28987	8.36239	8.44029
TG(18:0/16:0/17:0)	GL	TG	8.11326	7.562	8.16163	7.64595	7.89917	7.93371	8.31484	7.89497	8.52802	7.66125	8.16402	8.27044
PE(20:1e/20:4)	GP	PE	8.022	8.00233	7.78929	8.36442	8.31746	8.20946	8.63733	8.53261	8.55576	7.74405	7.86539	8.02766
SM(d14:0/18:1)	SP	SM	7.69744	8.06589	7.90314	7.60525	7.72389	7.60339	8.27497	8.29741	8.15663	7.75691	7.72491	7.69977
Co(Q9)	FA	Co	8.28166	8.56086	8.58558	8.15248	7.80667	8.06933	7.53519	7.7461	7.77622	8.91939	8.91899	8.84998
SM(d18:1/24:3)	SP	SM	8.95155	9.10463	9.06854	8.71831	6.80992	8.83395	8.8002	7.43545	8.65224	8.51354	7.28693	8.65581
TG(16:0/18:1/23:1)	GL	TG	8.31615	8.17409	8.24445	7.8443	8.62807	7.79093	7.65519	7.88193	8.06869	8.63968	8.4978	8.32092
PE(18:1/22:6)	GP	PE	8.86687	8.82836	8.93984	8.45253	8.46784	8.5596	8.82942	8.71458	8.75665	8.48188	8.14423	8.38652
LPC(22:4)	GP	LPC	7.16284	7.68833	7.95641	7.49039	7.16247	7.44316	7.90876	7.98627	8.11453	9.16231	9.14568	8.98795
TG(18:1/20:2/22:4)	GL	TG	7.63665	7.80716	7.912	8.41074	8.01983	8.32069	8.40433	8.33472	8.04688	8.62228	8.61582	8.37096
DG(16:1/18:3)	GL	DG	7.79867	7.91172	8.5307	7.44835	8.12708	7.78155	6.79343	6.82721	6.43159	8.26638	8.07908	7.79008
LBPA(18:1/18:1)	GP	LBPA	7.71032	8.17884	8.17874	7.32399	7.08322	6.97435	7.75074	7.7985	7.83237	8.29555	8.24325	8.2086
PC(18:1/18:2)	GP	PC	9.12687	10.4744	8.88249	10.342	10.231	10.3161	10.9008	10.8175	11.0084	9.16107	10.6375	10.7907
TG(18:0/16:0/18:0)	GL	TG	8.865	8.853	8.69513	9.15615	8.32137	9.15076	8.73597	8.96103	9.78912	8.48766	8.34715	8.74474
TG(18:0/18:1/22:5)	GL	TG	7.62086	7.90686	7.2305	8.1708	7.44372	8.49738	7.4356	7.95335	7.46297	7.65058	6.93504	7.89839
DG(18:1/20:4)	GL	DG	7.48135	7.49318	7.87194	8.00264	7.7554	7.90064	7.93495	7.53344	7.92828	8.20085	7.9813	7.84257
BisMePA(18:3e/22:5)	GP	BisMePA	9.72676	9.60961	9.36644	9.44824	9.36459	9.65275	9.39479	9.46045	9.42883	8.57188	8.52896	8.36409
PC(15:0/20:5)	GP	PC	9.10307	9.04482	9.22521	9.09639	9.00321	8.97351	9.33692	9.16142	9.29724	9.19693	9.20652	9.3958
PC(14:1e/22:6)	GP	PC	8.67194	8.54173	8.2767	7.92675	7.86695	8.19354	8.15128	8.2091	8.06537	7.14292	7.19165	6.77883
LPC(18:1e)	GP	LPC	7.63097	7.95302	8.10649	7.6863	7.58132	7.39696	7.84799	7.76304	7.90518	9.18561	9.33241	9.00663
Hex1Cer(d18:1/16:0)	SP	Hex1Cer	7.52306	7.95668	7.62179	7.21678	7.85477	7.37438	7.7432	7.62568	7.42475	7.48462	7.53113	7.68058
AcCa(18:1)	FA	AcCa	9.50899	9.56608	9.54999	7.96712	9.40733	9.43174	10.0532	9.42033	9.52517	7.81826	8.08229	8.27457
TG(16:1/16:1/16:1)	GL	TG	9.61043	9.94598	10.2228	9.73619	9.43433	9.70937	8.48235	9.11116	9.46262	10.3817	10.2662	9.8259
SM(d18:1/23:0)	SP	SM	9.54735	9.69739	9.53447	7.82698	7.68363	7.9527	9.10141	8.99983	8.83767	7.47571	9.00371	7.82242
PC(20:0e/20:4)	GP	PC	8.45343	8.78138	7.08292	7.52798	7.56333	7.44405	9.39455	9.50877	9.20247	8.95675	9.06407	9.18889
AcCa(16:1)	FA	AcCa	8.68045	8.7949	8.62914	7.5083	8.66708	8.81313	9.24567	8.73882	8.78513	6.99348	7.25046	7.50553
PE(18:1p/18:1)	GP	PE	7.48694	7.759	7.87011	9.04998	9.08484	9.18793	9.10499	8.99087	9.06822	7.45319	7.43935	7.79481
TG(16:0/8:0/18:1)	GL	TG	7.88327	8.36742	8.49787	8.18087	8.88453	8.12963	8.06739	8.2553	7.9928	7.79936	8.18835	7.84171
TG(16:0/12:0/14:0)	GL	TG	7.79726	8.19448	7.55344	8.36765	8.69569	8.28916	7.9798	8.43185	8.20098	6.89369	7.42493	7.387
LPE(18:1e)	GP	LPE	7.28795	7.56218	8.04004	7.218	7.28183	7.42084	7.23407	6.84691	7.05056	8.50482	8.52635	8.5864
LPC(22:5)	GP	LPC	7.07059	7.97859	7.95665	7.25487	6.62864	7.06325	7.78733	7.94618	8.07716	9.38284	9.44516	9.18109
ChE(18:2)	ST	ChE	8.24966	8.37896	7.86741	6.3038	6.18755	6.29279	8.02252	7.58561	7.69938	8.37928	8.62165	8.79883
TG(16:0e/16:0/16:1)	GL	TG	8.11069	8.57668	8.1091	8.09468	8.35998	7.92859	7.3453	7.57451	7.08508	8.23915	8.58076	8.46805
PC(18:4/20:4)	GP	PC	8.02845	8.18392	8.6835	8.39928	7.97026	8.06805	8.562	8.40323	8.40613	8.53556	8.4298	8.26748
PE(16:0p/20:5)	GP	PE	7.74448	7.50482	8.16833	8.12698	8.11949	7.73546	9.15307	8.96412	8.96841	8.65416	8.58933	8.57937
PEt(18:0/19:0)	GP	PEt	8.00022	7.92373	7.78501	7.96751	7.85773	8.07928	8.05414	8.11514	8.24564	7.98156	7.93724	7.92675
Cer(d18:0/24:0)	SP	Cer	7.62537	7.79575	7.93616	7.79765	7.8516	7.61602	7.97985	7.62913	7.52608	7.29672	7.22333	7.33554
TG(16:0e/18:2/18:2)	GL	TG	8.32017	8.88242	7.78911	7.32338	8.48925	8.21837	6.20816	7.55595	7.32483	7.58782	7.58586	7.70437
LBPA(16:0/18:1)	GP	LBPA	8.48576	8.63695	8.62491	8.48644	8.47241	8.71285	8.35424	8.76825	8.606	8.57713	8.60365	8.60541
PC(20:1/20:4)	GP	PC	8.48553	8.54527	8.13605	8.3944	8.32249	8.3681	9.27325	9.29172	9.37622	8.93008	8.79534	8.98118
PC(10:0/11:4)	GP	PC	7.44477	7.44575	7.41191	8.23942	8.06146	8.25144	8.46963	8.51271	8.36642	7.14307	7.47468	7.41797
PC(16:2e/22:4)	GP	PC	8.33833	8.1792	7.87232	8.10726	8.12146	8.34691	8.67907	8.78484	8.71751	8.25747	8.28624	8.2
MePC(16:0/16:1)	GP	MePC	9.35033	9.19073	9.08562	9.75213	9.59778	9.67747	9.9496	9.88762	9.85634	9.32773	9.25438	9.40344
PC(22:6/13:0)	GP	PC	9.73278	9.76703	9.78137	9.23052	9.06133	9.1749	9.06216	9.01813	9.14379	8.84136	8.75516	8.75412
TG(18:3e/8:0/10:1)	GL	TG	8.45799	8.45089	8.88987	7.8565	8.37844	8.06461	7.88818	7.77377	7.55214	8.54564	8.41515	8.33393
BisMePA(18:3e/18:1)	GP	BisMePA	8.92946	9.01965	9.09218	9.06904	9.12269	8.98083	9.13102	8.84941	9.15793	8.62928	8.59186	8.81885
MePC(12:0e/22:6)	GP	MePC	8.02495	7.87107	7.51709	7.94768	7.76271	7.96935	8.14681	8.10519	8.15447	7.56258	7.5646	7.71205
TG(18:2e/9:0/9:0)	GL	TG	8.10008	8.48384	8.2994	8.79418	8.66417	8.74289	9.06103	9.03378	9.0759	8.4045	8.37687	8.38904
PC(16:1/22:4)	GP	PC	9.8351	8.26441	9.56674	8.53206	8.32686	8.61353	8.72733	8.67156	8.4963	8.09645	8.33759	8.30276
TG(18:0e/18:1/22:5)	GL	TG	7.52776	7.95137	7.90466	8.60235	7.80876	7.93775	8.33211	8.00021	7.30074	8.13083	8.21034	8.33073
LPC(16:1)	GP	LPC	7.43629	8.5393	8.49388	7.45253	7.13358	7.29711	7.34446	7.21657	7.76642	9.89924	9.7501	9.6001
SPH(d18:1)	SP	SPH	7.5514	7.93042	7.94963	7.3052	7.41038	7.35498	7.81094	7.54049	7.33527	7.99341	7.91228	8.17015
PC(10:0/22:3)	GP	PC	7.9014	7.57939	7.35061	8.04782	8.05417	8.27887	8.12623	8.26404	8.21046	7.03283	7.14572	7.18391
AcCa(12:0)	FA	AcCa	7.45735	7.63286	7.50668	7.09846	7.46522	7.74943	8.30653	7.86903	8.03547	6.44378	6.72461	6.69905
TG(16:0/14:0/18:3)	GL	TG	8.31872	8.54217	8.4649	9.02691	9.26262	9.20533	8.29176	8.386	8.03429	8.3615	8.73158	8.35217
PE(22:4/22:6)	GP	PE	8.13712	7.974	8.09999	7.5868	7.3182	7.421	7.95069	7.55317	7.84042	7.59346	7.67031	7.48982
TG(26:1/18:1/18:2)	GL	TG	7.41556	8.23075	7.96823	7.43745	7.97906	7.38717	5.42071	7.14465	7.18591	8.31233	8.11292	7.9838
TG(16:0/8:0/18:2)	GL	TG	7.87479	8.21938	8.4671	7.90539	8.80259	7.96065	7.74745	7.92738	7.57149	7.66464	8.1432	7.59079
TG(8:0/18:1/18:2)	GL	TG	7.76772	8.32011	8.79749	7.96958	8.7709	8.0056	7.74676	7.95243	7.53371	8.08634	8.53945	7.74164
TG(6:0/6:0/24:1)	GL	TG	7.89675	7.70295	7.7679	7.6823	7.25056	7.76071	8.06981	7.68415	7.45329	7.9096	7.40979	6.74162
PC(15:0/16:0)	GP	PC	8.23199	8.49771	8.17374	7.52099	7.66152	7.75603	8.28587	8.54883	8.46603	7.88439	7.84059	7.58727
LPC(20:2)	GP	LPC	6.55794	7.80085	7.80027	6.69602	6.14976	6.51298	6.97353	7.04872	7.58665	8.82267	8.58118	8.53591
TG(18:2/13:0/18:2)	GL	TG	8.62603	8.73103	8.97269	8.25102	9.00869	8.01527	7.82836	7.99102	7.8686	8.26915	8.00128	7.97361
TG(18:0e/18:0/18:1)	GL	TG	6.36311	8.42858	8.06534	8.24365	7.63196	8.04506	6.86161	7.71998	7.54295	8.16589	7.04638	8.52016
PC(8:0/11:1)	GP	PC	7.33112	7.37464	7.13034	8.08483	8.05222	8.20041	8.27479	8.34221	8.06186	6.56789	6.66594	7.24223
TG(16:0/10:1/18:2)	GL	TG	7.78732	8.50592	8.1236	7.54846	9.00809	7.91383	7.04034	7.22778	7.26428	6.21457	7.29424	6.15335
DG(16:0/20:4)	GL	DG	7.82615	7.58417	7.75559	8.20697	7.74355	7.66783	7.52004	7.48883	7.8768	7.5988	7.66272	7.42344
TG(16:0/14:0/22:6)	GL	TG	8.17031	8.50417	8.35172	8.6764	8.41648	8.61046	8.06155	8.16852	7.40821	7.95097	8.10319	7.48272
TG(18:0/10:4/18:3)	GL	TG	7.79394	7.67651	7.58304	7.78107	7.67308	7.87989	7.87136	7.9401	8.02568	7.82293	7.79273	7.77622
CerG3GNAc2(d18:1/18:0)	SP	CerG3GNAc2	7.27433	7.21007	7.13981	8.28919	7.9214	8.25979	8.41342	8.17252	8.24464	7.10986	7.08647	7.17682
TG(18:0e/16:0/22:4)	GL	TG	7.8213	8.44354	8.29333	8.71444	8.70452	8.54824	7.55303	8.42839	7.60154	8.08042	8.50444	8.55006
PE(16:1p/22:6)	GP	PE	8.17568	8.22799	8.01274	8.04328	7.78943	8.13576	8.15081	8.04797	8.2314	6.72742	7.04014	6.62054
DG(16:1/18:2)	GL	DG	7.86644	7.78019	8.68392	7.29392	8.09679	7.52332	6.75672	6.88055	6.70946	8.89381	8.76046	8.59196
PI(18:0/18:1)	GP	PI	8.97707	8.88733	8.66567	8.98781	8.876	8.87042	9.00556	9.12391	9.05049	8.51823	8.64539	8.49559
MePC(6:0/14:3)	GP	MePC	7.52442	7.57175	7.25184	7.24125	7.11364	7.41338	7.44256	7.61952	7.41356	6.11565	6.44491	5.72422
TG(16:1/17:1/18:1)	GL	TG	8.18207	7.26837	7.54113	7.52428	7.70788	7.81968	7.53642	8.44584	7.87191	6.9614	8.3836	7.23093
TG(18:1/18:2/22:0)	GL	TG	8.78665	9.14276	8.88251	8.40536	9.15093	8.63039	7.49142	8.36633	7.88374	8.87978	9.06135	8.87208
PC(19:0/20:4)	GP	PC	7.80216	8.29876	8.39933	7.64457	7.86844	7.71926	7.7836	7.58371	7.69006	7.94354	7.83455	8.10271
TG(20:1/18:1/22:4)	GL	TG	7.69611	7.62359	7.574	7.83822	8.21264	8.45651	8.07957	8.39108	8.20935	8.76453	8.41415	8.50655
TG(18:1/20:4/22:5)	GL	TG	7.39953	7.73177	7.73091	8.95754	8.18481	8.31576	8.19702	7.67434	7.55641	7.71738	8.16954	7.56642
TG(11:0/18:1/20:4)	GL	TG	8.86078	9.0881	9.18157	9.55712	9.31535	9.36741	8.99876	9.05357	8.8497	9.36183	9.13033	9.06518
TG(16:0/18:1/23:0)	GL	TG	6.62349	8.11388	7.89139	7.91925	7.2435	7.89814	7.35707	7.54758	7.32775	7.9604	7.04706	7.96172
PC(16:2e/19:0)	GP	PC	8.49845	7.13755	6.91056	9.08497	8.13166	8.40912	8.98972	9.11797	8.91034	6.84328	6.85744	8.33885
LPC(14:0)	GP	LPC	6.81749	7.88483	7.83154	6.99161	6.64059	6.78668	6.53808	6.50861	7.12196	8.38001	8.15842	7.99154
DG(20:1/18:1)	GL	DG	7.39366	7.56766	8.15066	7.5469	7.95218	7.4279	7.6321	7.52846	7.37788	8.56963	8.30159	8.53444
ChE(18:1)	ST	ChE	7.69283	8.13985	8.21768	5.99432	5.87807	5.98331	7.2553	7.16705	6.9765	8.07583	8.20276	8.38411
TG(16:0/12:1/18:2)	GL	TG	8.21103	8.69273	8.81414	7.77401	9.28093	8.42379	7.60885	8.06185	6.98586	8.77275	8.27892	7.74915
AcCa(14:1)	FA	AcCa	8.1576	8.31625	8.1958	7.35049	8.21831	8.22477	8.74409	8.31095	8.54584	6.46502	6.79419	6.75644
LBPA(18:1/18:2)	GP	LBPA	7.89222	8.14995	8.16856	7.21126	7.09252	7.30496	7.34118	7.56628	7.56549	7.64461	7.53289	7.58481
TG(18:2e/16:0/18:0)	GL	TG	8.35586	8.71643	8.77977	8.58075	8.72052	8.45593	6.83943	7.88584	7.5803	9.12813	9.05689	9.30152
PE(16:0/18:3)	GP	PE	8.03171	7.9937	8.21374	7.09941	7.58715	7.22418	7.56505	7.77499	8.02781	7.81109	7.64635	6.9293
PC(16:1/24:2)	GP	PC	6.81346	7.23929	6.3353	6.57291	6.75313	7.82086	8.69199	8.55025	8.93741	8.99599	8.74886	9.1904
LPC(18:3)	GP	LPC	7.07499	7.20162	8.055	6.3159	6.10688	6.36197	6.33484	6.39757	6.69847	8.6859	8.39957	8.28342
PC(18:4/16:0)	GP	PC	7.86651	7.09568	7.61891	7.7157	7.90782	8.04877	7.89083	7.76899	7.69944	8.16186	8.08649	8.19509
BisMePA(18:3e/22:4)	GP	BisMePA	9.05941	9.13603	9.06095	9.3572	8.78972	9.02487	9.35295	9.18325	9.23567	8.89242	8.93341	8.97808
TG(18:3/18:2/18:3)	GL	TG	8.73328	8.83582	9.35349	7.7945	9.26129	8.66393	8.02326	7.97049	7.82884	7.71548	7.94029	7.09151
PE(16:0p/20:3)	GP	PE	6.95851	7.01833	6.45773	6.99598	7.41212	7.33578	8.05001	7.64741	7.81057	8.06759	8.04243	8.24412
BisMePA(18:2e/20:4)	GP	BisMePA	9.46224	9.12817	9.06928	9.60812	9.73612	9.73771	10.1363	9.90814	9.90452	9.06114	9.20185	9.27983
TG(11:0/18:0/18:0)	GL	TG	9.27434	9.66935	9.30452	9.62241	9.8153	9.52289	8.88094	9.54057	9.37126	9.55568	9.54472	9.6131
TG(26:1/18:1/18:1)	GL	TG	7.58789	7.93937	7.82657	7.29094	8.08256	7.30709	7.18019	7.00054	6.86104	8.35997	7.27517	7.9564
BisMePA(16:2e/20:4)	GP	BisMePA	9.03961	8.99973	9.10527	9.62009	9.69524	9.60334	10.0801	9.91826	9.86654	9.26132	9.44263	9.33573
TG(18:1/18:2/23:0)	GL	TG	8.06684	8.49063	8.5656	7.40429	8.31245	7.70886	6.55797	6.53357	7.05783	7.84761	7.82325	7.67506
PC(16:1/20:5)	GP	PC	8.69481	8.72716	8.85877	8.40438	8.49148	8.26547	8.66414	8.49824	8.903	9.16691	8.98543	9.10733
TG(18:1/18:2/24:0)	GL	TG	7.30138	8.83511	8.77402	7.97007	8.43021	8.14497	7.06257	8.22586	7.48587	8.62992	7.70027	8.75883
PC(15:0/20:3)	GP	PC	7.83596	7.98064	8.20329	7.96108	8.14338	7.94221	8.55313	8.31321	8.56801	9.43587	9.30707	9.57383
DG(18:2/14:1)	GL	DG	7.54447	7.30898	8.13665	7.11117	7.76165	7.28955	6.71609	6.89244	6.76678	8.24045	8.06924	7.87989
DG(18:3/18:2)	GL	DG	7.60441	7.52094	8.26792	7.63054	8.24812	7.90722	6.74716	7.03707	6.82063	7.95858	7.62022	7.54072
AcCa(20:2)	FA	AcCa	8.74986	8.62804	8.42758	7.57153	8.26341	8.39243	8.29961	7.94207	7.97219	6.28134	6.25795	6.3483
MePC(16:1/14:0)	GP	MePC	9.3503	9.19071	9.08561	9.75211	9.59778	9.6772	9.94998	9.88262	9.86425	9.32772	9.25437	9.40342
LPC(18:0e)	GP	LPC	7.43179	8.64981	7.73673	7.22947	7.24995	6.06456	7.79563	7.62265	7.65572	8.64072	8.77358	8.46401
DG(34:1/16:0)	GL	DG	8.07667	8.41071	8.35779	7.98285	8.18069	7.89378	3.10215	6.97744	6.47784	8.66196	8.63731	8.92702
TG(16:2e/10:4/18:0)	GL	TG	7.29288	7.17695	7.01119	7.29329	7.1896	7.43365	7.36873	7.46078	7.53396	7.25157	7.16592	7.19374
DG(16:0/16:1)	GL	DG	6.47666	6.61479	7.56299	6.69517	7.51219	7.0023	6.56498	6.54169	6.57685	8.47054	8.20929	8.16137
TG(16:1/18:3/18:3)	GL	TG	7.71525	7.9277	8.26055	8.13115	8.55167	8.4462	7.27888	6.91104	6.51495	7.66799	7.37153	6.94824
SM(d18:0/18:4)	SP	SM	7.77809	8.01766	7.58945	7.97147	8.38586	8.2025	9.0717	9.02417	8.8691	8.64252	8.68435	8.84286
LPC(19:0)	GP	LPC	7.04681	7.65064	7.79839	5.40257	5.04338	4.81708	4.99828	4.97499	5.01015	8.17917	8.19328	8.04645
TG(16:0/18:3/22:6)	GL	TG	7.23071	8.15505	7.8597	8.39268	8.3612	8.52154	7.08971	7.5427	6.98499	7.47162	7.30888	6.94485
TG(9:0/18:1/18:2)	GL	TG	5.15966	7.89482	8.2963	7.12303	8.13246	7.57847	7.03579	7.65565	7.01544	7.21949	7.3065	6.30067
MePC(16:0/18:2)	GP	MePC	9.74082	9.77866	8.41777	9.23501	9.1282	9.32719	9.55847	9.48254	9.62439	7.97793	9.40141	8.01386
TG(24:0/18:2/18:2)	GL	TG	8.50469	8.42296	8.43781	7.53631	8.46016	7.78429	6.7237	6.85544	7.11866	8.12928	8.24678	8.04081
TG(16:0/16:0/22:5)	GL	TG	10.5905	10.9621	11.0351	10.7292	10.5549	10.8416	10.6956	10.8372	10.6852	10.8098	10.7677	10.6996
LPC(20:5)	GP	LPC	7.06455	7.2855	7.63543	6.03858	5.7632	5.89324	6.73656	6.66343	6.86703	8.29662	8.00024	7.76427
TG(11:0/18:1/20:5)	GL	TG	9.08056	9.1958	9.11182	9.45978	9.16886	9.3921	8.88409	8.92091	8.67507	8.38779	8.60404	8.71582
TG(16:1e/18:1/18:2)	GL	TG	7.95844	8.55398	8.42672	8.33946	8.20458	8.33003	7.3692	7.49224	7.19654	8.16793	8.47411	8.64013
TG(16:0/20:4/22:6)	GL	TG	7.65152	8.12898	7.43494	8.8869	8.26511	8.64397	7.63109	7.70755	7.48157	6.79789	7.13655	6.04369
PC(20:2/22:6)	GP	PC	7.56334	7.48642	7.40652	7.23893	7.28247	6.95587	8.26483	7.84796	8.20557	7.61048	8.24738	8.22718
DG(16:1/18:1)	GL	DG	7.99114	7.17205	8.41068	7.63912	8.0681	7.65815	7.02861	7.0861	6.358	9.09951	8.81883	8.77265
TG(18:0/20:4/22:4)	GL	TG	7.07692	7.14033	7.10181	8.18155	7.81363	8.10307	8.36203	7.86693	8.01681	7.52788	7.73792	7.36213
SM(d17:0/18:1)	SP	SM	7.95868	7.19031	7.78976	7.73158	7.59232	7.30941	8.44016	8.48389	7.26895	7.03852	7.46074	6.95547
TG(18:2e/6:0/12:2)	GL	TG	9.00624	8.83341	9.09281	8.6742	8.93108	8.51699	8.72613	8.47551	8.72164	9.13049	9.16162	9.17609
PE(18:1p/22:4)	GP	PE	8.38595	8.2827	8.06852	8.48219	8.46572	8.46637	8.56712	8.7028	8.64079	8.215	8.23198	8.4333
PC(22:4/13:0)	GP	PC	7.08652	5.21674	7.60924	7.23059	7.24766	5.30841	8.36314	8.25654	8.38482	8.18949	8.10989	8.55459
CarE(18:1+O)	FA	CarE	8.56578	9.211	9.49599	6.82585	7.71442	7.59836	8.71369	7.78574	7.65928	7.88721	8.13982	8.41292
TG(19:0/18:2/18:2)	GL	TG	8.10072	7.91359	8.02311	7.59336	8.10114	7.78373	7.33938	7.72665	7.30979	7.77385	7.63868	7.30278
TG(16:0/11:1/18:1)	GL	TG	8.04893	9.03725	8.51176	7.62017	7.69035	7.09544	6.81286	7.60095	7.4654	7.71242	7.77925	7.35139
PG(17:0/17:0)	GP	PG	9.14658	9.16404	9.25297	9.40503	9.13173	9.18899	9.59174	9.51572	9.49142	9.18808	9.25305	9.26681
SPH(t20:0)	SP	SPH	7.65249	7.37102	7.22329	7.51089	7.25863	7.356	7.71824	7.67566	7.47202	7.20142	7.10426	6.93357
PC(20:1/14:1)	GP	PC	7.99591	9.94412	8.61002	7.3425	7.88024	7.98585	8.25277	8.25612	7.9234	8.72675	8.42124	9.21986
PE(16:0e/22:6)	GP	PE	8.73486	8.53888	8.34754	8.79325	8.94172	9.52889	8.90043	9.0608	8.97742	7.50592	7.61967	7.35418
Hex1Cer(d18:1/24:0)	SP	Hex1Cer	7.6501	8.32397	8.69795	7.67345	8.84273	8.00153	7.46915	7.94397	7.9303	7.43713	7.37395	7.70555
LPC(17:0)	GP	LPC	7.26141	8.00227	7.72994	6.02132	5.88646	6.11558	6.32132	5.71471	6.75186	8.46441	7.96741	8.40136
AcCa(20:0)	FA	AcCa	8.20399	8.37084	8.33493	7.89008	7.7612	7.67552	7.83066	7.53393	7.43713	6.9742	8.22626	7.93439
TG(9:0/18:1/18:1)	GL	TG	7.85126	7.83546	8.24406	7.49196	8.6039	8.20182	8.12011	7.48485	7.46801	7.553	7.79909	7.15827
TG(18:2/11:1/18:2)	GL	TG	7.85787	8.52805	8.59901	5.76711	6.23433	6.25416	5.9373	6.60706	5.94917	5.79871	6.49168	5.65354
PC(20:3/22:6)	GP	PC	7.57059	7.7601	7.58383	7.22694	6.40476	7.40886	7.65017	7.39079	7.67276	7.8649	8.07469	8.30272
PC(18:3e/18:2)	GP	PC	7.71631	7.58756	7.87646	7.37067	8.86585	9.04983	9.20374	9.06914	8.97647	8.65005	8.46325	8.33743
LPE(18:2e)	GP	LPE	6.32508	6.51108	7.33209	6.73356	6.77203	7.01023	6.7294	6.34682	6.79895	8.212	8.14197	8.14489
TG(15:0/14:0/16:0)	GL	TG	7.84913	7.93539	7.08713	8.10868	7.7087	8.04266	8.14224	8.39597	8.65885	7.63219	7.42248	7.81785
TG(12:1e/6:0/18:1)	GL	TG	7.76629	7.97745	8.49642	7.8077	8.08786	7.57132	7.77965	7.66712	7.49664	8.79743	8.70569	8.82972
LPC(17:1)	GP	LPC	5.83677	7.30435	7.31448	5.52437	4.89912	5.00436	5.84496	5.69208	6.5087	8.17554	7.99324	7.84457
PE(18:1/18:3)	GP	PE	8.02937	7.81251	7.77746	7.44169	7.83823	7.64143	7.76013	8.09832	7.80487	7.26231	7.08871	7.24714
DG(18:1/22:4)	GL	DG	6.81656	7.05183	7.79474	7.44482	7.31625	7.39651	7.87148	7.60892	7.66714	8.1807	7.96758	7.99138
PC(18:3e/18:0)	GP	PC	9.41283	9.45505	9.41482	8.59507	8.49303	8.61583	8.8356	8.80928	8.86317	9.9251	10.0528	10.0423
LBPA(18:2/18:2)	GP	LBPA	6.77799	7.02204	7.0973	5.88677	5.77052	5.87576	6.05696	6.03367	6.06883	7.733	7.77755	7.79223
Cer(t18:0/18:0+O)	SP	Cer	7.97318	7.89209	7.6849	7.82921	7.89705	7.86364	8.10494	8.03675	8.13711	7.76656	7.68486	7.76626
PE(18:1/20:3)	GP	PE	8.86687	8.82799	8.93945	8.45111	8.46357	8.55481	8.82664	8.69417	8.75346	8.15072	8.1449	8.38088
LPC(20:1)	GP	LPC	5.82343	7.70805	7.64146	6.08388	6.61366	5.2972	6.47672	6.57348	6.50799	8.91663	8.75686	8.69906
TG(16:0/12:2/18:1)	GL	TG	7.72046	7.94075	8.07822	8.21783	8.69491	8.37989	7.38528	7.53006	7.33025	7.99443	8.25127	7.53121
TG(16:0e/18:2/22:5)	GL	TG	7.66471	8.11772	7.99251	8.04447	7.81839	8.47497	7.56427	7.58705	7.42731	7.833	8.25457	7.96049
TG(16:0/18:1/20:4)	GL	TG	9.48951	9.92566	9.92694	10.2921	9.94898	10.2046	9.65262	9.90637	9.63614	9.81965	9.6214	9.75104
TG(18:2e/18:0/18:0)	GL	TG	5.99683	8.08515	8.05383	7.97636	8.08844	7.85027	5.73576	7.42522	7.15851	8.3577	7.60694	8.65209
TG(18:1/18:1/23:0)	GL	TG	7.2097	8.02436	8.0489	7.56976	7.95391	7.59207	7.24607	7.57927	7.6168	8.28327	7.03996	7.9934
DG(18:3e/18:2)	GL	DG	8.33542	8.75631	8.93436	7.3927	8.58304	7.39546	7.50964	7.73072	7.87942	7.4857	7.99901	7.46659
BisMePA(16:2e/22:5)	GP	BisMePA	9.4466	9.42975	9.52611	9.70878	9.42518	9.52838	9.90532	9.82014	9.79922	9.50255	9.5761	9.58941
CarE(16:0+O)	FA	CarE	7.72981	8.71169	9.02767	7.54268	7.07128	7.15184	8.39606	7.73637	7.53956	7.48229	8.05456	8.17901
DG(16:2e/16:1)	GL	DG	8.63707	8.70501	8.85563	8.5237	8.95434	8.69193	8.1471	8.44274	8.15065	8.85771	8.75277	8.53386
TG(19:0/18:1/18:1)	GL	TG	8.67872	8.26265	8.91999	5.10261	8.08739	7.70905	7.97382	8.19336	7.57877	7.24678	7.67263	6.26996
ChE(20:5)	ST	ChE	8.07429	7.97981	7.3462	7.21357	7.09733	7.20256	7.89344	7.36047	7.54757	7.64459	8.04939	8.36976
TG(16:0/11:1/18:2)	GL	TG	8.19645	8.92796	8.82386	6.55136	7.67026	7.23101	7.16142	7.31552	6.32095	7.06519	7.01654	6.7716
SM(d18:2/16:0)	SP	SM	7.20837	7.88171	7.64889	7.39034	7.16841	7.5314	8.11023	8.13177	8.0189	7.80806	7.90796	8.06631
DG(16:0/22:6)	GL	DG	8.19813	7.76781	7.92291	7.47026	7.21333	7.8595	7.00163	6.97835	7.07011	7.21532	7.17489	6.77402
TG(14:0e/18:1/22:5)	GL	TG	8.01716	8.40733	7.91056	7.90199	7.22517	8.09097	6.51408	6.36727	6.40243	6.63496	6.78375	7.67924
MePC(12:0/22:6)	GP	MePC	8.4289	8.31105	8.24997	7.86683	7.69641	7.90998	7.87178	7.80373	7.98746	7.56668	7.39095	7.49336
MePC(16:1e/22:6)	GP	MePC	9.30415	9.41912	9.33693	9.0923	8.90379	9.17307	9.5037	9.445	9.30152	9.64515	9.51735	8.31751
BisMePA(18:2e/16:0)	GP	BisMePA	8.37691	8.50254	8.36373	7.95543	7.90466	7.35231	7.80073	7.51836	7.77032	7.59173	7.12375	7.83204
TG(18:2/20:4/22:6)	GL	TG	7.42319	7.63283	7.64719	8.25581	8.06553	8.33464	7.05151	7.06066	6.90717	6.68662	7.34765	5.99646
TG(20:0e/18:1/18:1)	GL	TG	6.76627	7.66897	7.73365	7.48497	7.55493	7.36681	6.62959	7.23295	6.49502	7.66042	7.36595	8.01447
Hex1Cer(d18:1/18:0)	SP	Hex1Cer	7.27652	7.75962	7.74135	6.97955	8.18951	7.08235	6.60204	7.49657	7.48642	6.97214	7.20632	7.43537
TG(16:0/17:0/18:2)	GL	TG	9.94183	9.43053	9.48384	9.27625	9.72538	9.30539	9.37389	9.36386	9.30651	9.6797	9.4253	9.07449
TG(16:0/18:1/19:0)	GL	TG	7.81755	7.8352	7.77439	7.96155	7.69645	8.03511	7.66874	7.85908	7.62224	7.83577	7.68563	8.09586
TG(11:0/16:0/18:0)	GL	TG	9.83268	9.9701	9.75082	10.0142	10.0953	9.95923	9.86829	9.96912	9.86361	10.0398	10.0521	10.0826
DG(18:2e/18:3)	GL	DG	8.61511	8.32331	8.25759	8.54001	8.23607	8.72642	8.84082	8.80695	8.84956	8.33588	8.24624	8.65878
TG(16:0/16:0/20:5)	GL	TG	8.22059	8.12443	7.47941	8.85064	8.52549	8.44083	9.12912	8.83064	9.09499	8.40032	8.48961	8.47293
TG(18:0/18:1/20:4)	GL	TG	8.5364	8.76575	8.68244	8.9227	8.35112	8.91775	8.69481	9.03557	8.94328	8.37621	8.3748	8.8247
TG(11:0/16:0/17:0)	GL	TG	9.02967	9.08922	8.72395	8.75542	9.09254	8.84258	8.92929	9.08841	8.83391	8.95488	8.94994	9.04319
BisMePA(10:1e/18:0)	GP	BisMePA	7.19062	7.04378	7.76	7.0032	7.78007	7.4621	7.17338	7.1501	7.18526	7.85666	7.51009	7.50765
TG(18:3e/18:0/18:2)	GL	TG	8.08561	8.39158	8.27154	7.56827	8.16041	7.88523	6.81278	7.36249	6.66884	7.00796	7.60523	7.40281
BisMePA(16:2e/22:4)	GP	BisMePA	8.53373	8.60798	8.51595	9.3178	9.21939	8.91448	9.40441	9.40539	9.49454	8.94319	8.96423	9.11745
TG(26:1/10:0/10:3)	GL	TG	7.62841	7.77827	7.26833	7.39717	7.29908	7.80294	7.85447	7.63292	7.41241	6.77875	6.55265	6.60282
LPC(20:0)	GP	LPC	5.57258	7.39172	7.38572	5.58865	6.09196	5.57764	5.75883	5.73554	5.7707	8.09883	8.07077	7.99372
MePC(14:0e/18:2)	GP	MePC	6.16704	1.89365	1.75686	8.29194	8.02214	8.4254	8.28853	8.26647	8.24828	6.67126	7.14208	6.77409
Hex1Cer(d18:1/24:0+O)	SP	Hex1Cer	7.42475	8.04625	8.30382	7.31043	8.40209	7.46872	7.17768	7.4423	7.28707	7.29492	7.11982	7.38281
PC(8:0/11:2)	GP	PC	7.04929	7.32261	7.2762	7.49202	7.55262	7.60439	7.53927	7.45003	7.49111	7.77118	7.85515	7.96824
TG(11:0/15:0/18:1)	GL	TG	8.79981	9.13592	8.84963	8.70044	9.0058	8.59798	8.64131	8.48021	8.74476	9.20349	9.13424	9.08656
Hex1Cer(d18:1/24:1)	SP	Hex1Cer	7.50346	8.05426	8.34004	7.82634	8.83387	7.65524	7.10416	7.71195	7.96562	7.47574	7.51531	7.54729
TG(16:1/18:2/20:4)	GL	TG	8.57725	8.25495	8.27634	8.17807	8.51823	8.31156	7.45238	7.72346	7.56149	7.58166	7.63638	7.79561
SM(d20:0/24:6)	SP	SM	8.09389	6.86472	8.23456	8.29457	7.51578	8.64133	7.53887	8.55583	8.82697	6.9697	6.27312	7.45887
PEt(16:0/17:0)	GP	PEt	8.20465	8.16153	8.19337	8.06884	7.98284	8.18691	8.23627	8.28011	8.37288	8.2931	8.27957	8.21836
TG(18:3e/8:0/8:0)	GL	TG	6.47094	6.36874	7.80386	6.17724	6.87015	6.16623	6.34742	6.32414	6.35929	8.09274	7.86813	7.65396
PC(20:4/22:6)	GP	PC	7.354	8.15507	8.03471	6.72839	6.07037	5.97004	7.32542	7.0071	6.92204	7.57076	7.64256	7.36221
BisMePA(18:2e/22:4)	GP	BisMePA	9.04426	9.18022	8.98872	9.56777	9.50313	9.33842	9.76448	9.66469	9.72363	9.05857	9.17656	9.32243
TG(18:1/11:2/18:1)	GL	TG	10.3825	10.2713	10.3588	10.0716	10.4163	10.196	10.0071	10.1158	9.98086	10.1379	10.0973	10.0265
PC(20:4/20:4)	GP	PC	7.79883	8.00481	7.94837	6.97817	6.85392	7.03217	7.0658	6.71009	7.06414	7.53715	7.43531	7.34313
TG(16:0/9:0/18:1)	GL	TG	7.46402	8.0131	7.97959	7.79955	8.35875	7.76969	7.92129	7.8768	7.66369	7.05093	7.77113	7.49663
BisMePA(20:5/22:4)	GP	BisMePA	8.49788	8.31497	8.33288	7.91667	7.78401	7.64715	8.28888	7.90113	7.99419	7.99052	8.17092	8.05737
TG(18:1/18:1/23:1)	GL	TG	8.14805	7.18017	7.88576	6.55833	7.92031	7.21295	7.23944	7.15027	6.91074	7.90302	7.92877	7.99083
DG(16:1/16:1)	GL	DG	6.68991	6.81345	7.27977	6.42457	7.32827	6.41356	6.59476	6.57147	6.60663	8.16678	7.86913	7.89086
PC(22:6/14:1)	GP	PC	8.13906	8.32082	8.27981	8.21893	7.73299	7.96691	8.05044	7.88552	8.2434	7.04912	6.58402	7.00715
TG(18:3e/9:0/9:0)	GL	TG	7.91429	8.07732	8.6381	8.01678	8.26027	8.06073	7.79504	7.47366	7.85801	8.636	8.45386	8.43816
TG(18:1/20:4/22:6)	GL	TG	7.1806	7.47279	6.74848	8.29668	7.33667	8.00813	7.73581	7.56166	7.23861	6.78254	6.93562	6.35447
Hex1Cer(d18:1/23:0)	SP	Hex1Cer	7.30457	7.97106	8.12314	7.29724	8.32405	7.46321	6.61628	7.39952	7.40173	6.11178	6.58507	6.89319
SPHP(d22:1)	SP	SPHP	7.44057	6.85282	7.14213	8.0478	7.15786	7.22255	7.03557	7.18524	7.20834	7.22489	6.72406	6.69606
DG(20:1/18:2)	GL	DG	7.48505	7.64463	8.26871	7.80672	8.04668	7.68571	7.71714	7.55177	7.48052	8.29321	7.91195	8.1605
PC(22:1/14:1)	GP	PC	11.3643	10.4731	11.3424	9.87252	9.99176	10.052	10.192	9.91951	10.0831	11.425	11.419	11.4227
TG(16:1/11:2/18:2)	GL	TG	8.16599	8.42687	8.53292	8.60598	8.89361	8.75509	7.41819	7.73769	7.65309	8.08528	8.11857	8.06806
BisMePA(18:0/20:5)	GP	BisMePA	10.7124	10.621	10.4822	10.2619	10.2487	10.2246	10.183	10.1416	10.189	10.1447	10.1221	10.3076
TG(16:1/17:1/18:2)	GL	TG	7.37101	7.71179	7.28545	7.07604	8.37077	7.56844	7.53824	7.03241	7.12893	7.62211	7.12824	7.30085
DG(16:0/18:3)	GL	DG	7.47854	7.51746	8.07974	1.21511	7.72276	7.31167	1.44526	1.35435	1.38801	7.6934	7.6666	7.37641
PC(16:1/18:3)	GP	PC	8.68139	8.64922	8.57768	7.95079	8.03178	7.87136	8.13767	8.28536	8.10566	7.8101	8.04936	8.07458
PC(12:0/18:2)	GP	PC	7.08558	7.77385	7.15154	6.29184	6.70568	6.82642	6.34935	6.47664	6.95073	5.66836	6.85089	6.86167
TG(16:1/9:0/16:1)	GL	TG	8.67692	9.17427	9.45962	8.92145	8.4529	8.89796	7.31628	8.19699	8.56074	9.57787	9.56846	9.03479
TG(26:0/6:0/12:1)	GL	TG	8.10573	8.27534	7.95038	7.82394	7.64744	8.06215	8.19865	7.91263	7.99226	7.40824	7.08239	7.21259
BisMePA(17:0/20:5)	GP	BisMePA	8.68784	8.63854	8.57768	7.95135	8.03979	7.88593	8.11325	8.28594	8.10681	7.79668	8.04936	8.0745
TG(16:1/11:1/18:3)	GL	TG	9.20547	9.10963	9.5655	8.52678	9.67839	9.05464	7.97091	8.29494	8.0873	9.09365	9.01766	8.31489
Cer(d18:0/23:0)	SP	Cer	7.59551	7.69463	7.71295	6.93759	6.92468	6.96278	7.43713	7.20742	6.78429	6.49808	6.8339	6.64939
MePC(20:4e/14:4)	GP	MePC	7.70059	7.84727	7.83685	7.88662	7.86713	7.86958	7.93949	7.83481	8.16547	7.76726	7.60988	7.60498
SPHP(d20:0)	SP	SPHP	7.68588	7.48451	7.03329	7.90835	8.03349	7.71486	8.33932	8.17856	7.95172	6.67258	7.43009	7.45837
Hex1Cer(d18:1/22:0)	SP	Hex1Cer	7.56009	8.09346	8.43566	7.58469	8.71215	8.04307	7.47536	7.86251	8.006	6.93003	7.23503	7.47546
SM(d17:1/16:0)	SP	SM	7.56196	8.21495	7.79234	7.32627	7.65764	7.39485	8.11332	8.05451	7.86298	7.62046	7.55191	7.61368
PC(16:0/18:3)	GP	PC	7.6607	7.00873	7.26055	7.82885	7.99388	8.06652	7.74188	8.04266	8.15634	8.27091	7.84611	8.01519
DG(18:0/22:5)	GL	DG	7.36226	7.41652	7.45012	7.34014	6.66679	7.50583	7.96528	7.88585	7.65963	7.95425	7.92662	7.9012
AcCa(18:3)	FA	AcCa	7.94368	8.3688	8.02574	5.89281	7.4689	7.76712	7.95106	7.35057	7.43785	6.67269	6.82012	7.12505
SM(d18:0/24:3)	SP	SM	9.18501	9.58303	8.38106	9.43021	9.49037	9.69721	8.78746	8.66943	8.69497	8.01445	8.10034	7.92883
TG(15:0/18:2/22:5)	GL	TG	8.09376	7.94232	7.89124	7.13328	8.28312	7.96027	6.85978	7.23623	6.86403	7.06115	7.17779	6.54567
TG(16:1/8:0/18:1)	GL	TG	6.76745	7.15535	7.98493	7.23621	8.1589	7.2787	7.44104	7.22507	6.90187	6.41292	7.5012	7.18022
DG(16:2e/16:0)	GL	DG	8.76497	9.09231	9.17846	9.11978	9.50224	9.17113	8.9352	9.04285	8.86019	8.83849	9.03931	9.00873
TG(11:0/18:1/18:1)	GL	TG	10.0155	9.88284	9.67467	9.51753	10.0611	9.83003	9.49308	10.0068	9.76059	9.93303	10.0711	10.1764
PC(6:0/14:2)	GP	PC	5.36314	6.30549	5.54139	6.23276	5.26296	5.3682	5.54939	5.5261	5.56126	7.64886	7.71343	7.70552
PS(18:1/18:1)	GP	PS	8.77125	7.29352	8.23353	5.72414	6.25004	8.37461	7.98172	8.13087	7.90006	8.03957	8.38433	7.86715
PA(8:0e/10:0)	GP	PA	6.94747	7.25894	7.89817	6.45527	6.24594	6.44696	6.10287	5.45387	5.48903	8.06572	7.92884	8.0905
DG(18:2e/16:1)	GL	DG	9.46499	9.65454	9.66102	9.15121	8.96998	8.87041	8.98723	9.01932	9.0567	9.52091	9.57926	9.56619
TG(18:2/17:1/20:4)	GL	TG	7.35968	7.64972	7.88166	7.66111	7.12705	8.22077	7.77849	7.25327	6.68687	7.52666	7.30789	7.4289
TG(10:0/18:2/18:2)	GL	TG	7.4929	7.8143	8.1246	6.60456	8.05805	7.50132	7.10695	7.43249	6.72175	6.9221	7.6167	5.75237
PEt(17:0/18:1)	GP	PEt	6.87065	7.61629	8.07835	8.04901	8.02337	7.97932	7.65158	7.15726	5.82432	8.16631	7.96931	7.65526
TG(18:1/11:1/18:2)	GL	TG	9.35238	9.5655	9.5463	7.43595	7.10835	7.68644	8.76133	8.56982	8.48282	8.58111	8.67951	7.51994
TG(4:0/16:0/20:4)	GL	TG	7.26301	7.04529	6.79624	7.11428	7.04939	7.25252	7.27975	7.28519	7.46753	6.8235	6.87059	6.80083
DG(18:1/22:6)	GL	DG	7.34966	7.08789	7.69841	6.34732	6.48213	7.46671	6.5175	6.49422	6.52938	7.29772	7.08418	6.39804
BisMePA(20:4/22:6)	GP	BisMePA	7.89864	7.87988	7.89293	7.43407	7.01949	7.39839	7.3653	7.19554	7.28113	8.30721	8.33888	8.19033
PE(8:0/11:1)	GP	PE	6.21041	5.86574	6.17772	6.99032	7.14169	7.10415	7.48925	7.40262	7.2314	5.63235	5.81577	5.69931
PG(18:0/18:0)	GP	PG	9.23764	9.07098	8.47148	9.1603	8.96704	9.10127	9.00739	9.23512	9.0419	8.95653	8.89212	9.06455
PC(20:4e/19:1)	GP	PC	7.2583	7.04112	7.60924	7.40312	7.39249	7.52257	9.09479	7.81119	7.91327	7.99083	7.80319	7.61446
TG(18:2e/6:0/10:3)	GL	TG	7.04693	7.65233	7.8385	7.3259	7.72275	7.65676	6.25869	6.53296	6.27056	7.46674	7.4046	7.31893
PC(12:1e/20:1)	GP	PC	7.47014	7.34985	7.68766	7.70367	8.19638	8.34347	8.41124	8.24362	8.01969	7.13843	6.95784	7.34383
AcCa(14:2)	FA	AcCa	7.58477	7.90399	7.57866	6.53703	7.53089	7.61427	7.92485	7.25296	7.57068	5.39175	6.33768	6.50635
TG(12:1e/6:0/16:0)	GL	TG	9.00624	8.83341	9.09281	8.6742	8.93108	8.51699	8.72613	8.47551	8.72164	9.13049	9.16162	9.17609
DG(36:1/16:0)	GL	DG	6.25267	7.9141	7.71792	7.59273	7.62313	7.48799	6.23075	7.08776	6.45175	7.97824	7.22607	8.3322
AcCa(18:0)	FA	AcCa	8.76229	9.14458	9.17087	8.08929	8.49896	8.50442	9.60248	9.00601	9.04353	7.66599	8.26194	8.34091
PE(16:0p/16:1)	GP	PE	6.51884	6.89879	7.16578	7.22501	7.79554	7.44827	7.37336	7.33189	7.51267	6.95023	6.80013	6.4994
TG(18:0/6:0/20:4)	GL	TG	7.28871	7.17661	7.01829	7.28024	7.19695	7.4212	7.39269	7.46086	7.55021	7.25154	7.22691	7.19388
TG(11:0/16:0/16:0)	GL	TG	9.97545	9.98367	9.65054	9.86689	9.94276	9.94484	9.92209	10.0348	9.87731	9.77428	9.92054	9.98683
DG(14:1e/16:0)	GL	DG	9.35759	8.90899	9.49633	8.91078	9.33384	8.58323	8.82991	8.76538	8.86847	9.71302	9.61284	9.39095
PA(8:0e/12:4)	GP	PA	6.07557	6.62716	7.11482	5.0092	4.89295	4.99819	5.17938	5.1561	5.19125	7.35494	7.32155	7.38409
TG(16:0/10:1/16:0)	GL	TG	7.50325	7.85904	7.24199	7.58377	8.30766	7.7235	6.90904	7.33604	6.89814	6.98117	7.32708	6.66286
DG(18:2e/22:5)	GL	DG	8.11418	7.34818	7.97928	7.8527	7.49896	7.72161	7.85653	7.85073	7.88292	8.01724	8.16775	8.05131
PE(14:0e/22:6)	GP	PE	7.7358	7.45099	7.81509	7.04781	7.0072	7.24948	7.16509	7.47377	7.42187	6.81437	6.79098	6.88133
PE(18:1/18:1)	GP	PE	8.93801	8.91097	8.88177	8.53623	8.33935	8.519	8.66897	8.48796	8.67362	8.76283	8.6115	8.8196
DG(16:1e/16:0)	GL	DG	8.0994	8.44144	8.6168	8.17938	8.13524	7.84334	7.74379	7.72366	7.54831	8.73014	8.2433	8.45359
TG(11:0/17:0/18:1)	GL	TG	9.01448	8.97072	9.23617	8.78883	9.09473	8.48184	8.80869	9.2146	8.798	8.92052	8.92651	9.21626
PC(16:1/16:1)	GP	PC	6.75068	8.0769	7.88857	8.4499	8.5151	8.55807	8.59852	8.49476	8.82348	8.28203	8.13334	8.32277
SPH(d18:0)	SP	SPH	7.14619	7.01965	7.3212	6.94358	6.09832	6.94252	7.02892	7.35715	7.22014	7.16608	7.234	7.25138
TG(11:0/16:1/18:2)	GL	TG	9.57267	9.75829	9.94072	10.1545	9.91179	9.53645	9.13545	9.68458	9.48455	10.0533	9.6341	10.296
TG(16:0/10:0/18:1)	GL	TG	8.59586	8.48983	8.94401	8.75741	8.98635	8.43607	8.55309	8.43443	8.46523	8.96144	8.69796	8.21372
TG(18:2/14:1/22:6)	GL	TG	6.97404	7.63617	7.95091	8.19686	8.04096	8.20927	5.57556	5.55228	5.58743	7.03568	6.45334	5.67662
MePC(10:0e/22:6)	GP	MePC	8.09728	7.70398	7.31218	7.52621	7.58911	7.48786	7.72947	7.97135	8.096	7.31834	7.29495	7.3853
DG(18:0/22:3)	GL	DG	6.03443	6.09032	6.10775	5.7998	6.37696	6.16927	7.01364	6.93535	7.04627	7.80028	7.20311	7.6317
TG(18:1e/16:0/18:3)	GL	TG	7.18339	7.6009	7.57908	7.1902	6.63412	7.02939	2.13339	2.11028	2.14517	7.82779	7.55724	8.07267
TG(16:0e/18:1/18:2)	GL	TG	8.33875	8.65219	8.88255	8.02845	8.34731	8.31703	7.5544	7.64466	6.72709	8.39292	8.58211	9.02076
TG(11:0/16:0/18:1)	GL	TG	10.1645	10.1069	10.1179	10.0218	10.4678	10.1437	10.268	10.1526	10.032	9.8448	10.301	10.3091
DG(18:2e/18:4)	GL	DG	7.4728	7.4662	7.37295	7.25515	7.32389	7.43149	7.57942	7.55162	7.55641	7.15167	6.94632	7.36727
TG(16:0/18:1/22:5)	GL	TG	9.08438	8.39281	8.48499	8.83017	8.25862	8.44113	9.18346	8.73134	8.53627	8.20728	8.23155	8.25154
MePC(12:1e/20:4)	GP	MePC	6.99391	6.82444	6.78195	7.56383	7.79216	7.91447	8.46464	8.31336	8.14125	7.35232	7.5932	7.66473
ZyE(20:4)	ST	ZyE	8.1252	8.3605	8.38567	8.76976	8.43984	8.68194	8.39035	8.01263	8.17412	8.25456	8.08862	8.32395
SPHP(m18:1)	SP	SPHP	6.86041	6.86124	6.93556	8.45208	8.40423	8.41798	8.4755	8.30629	8.38914	6.35483	6.33145	6.46536
Cer(d16:0/17:0)	SP	Cer	7.37192	7.30785	7.15781	7.29139	7.34987	7.31984	7.52071	7.44014	7.56695	7.15919	7.10601	7.20499
PC(12:1e/22:6)	GP	PC	7.64493	7.6861	7.60882	7.76584	7.63701	7.84423	7.54446	7.7141	7.61957	6.54225	6.49969	6.59004
Cer(t18:0/20:0)	SP	Cer	9.18373	9.11187	9.22913	8.88262	8.81085	8.73627	9.07838	8.89413	8.95318	9.4677	9.38148	9.49936
PC(18:4/16:1)	GP	PC	8.23604	8.52402	8.47303	8.32628	8.4106	8.43855	8.33772	8.28342	8.59004	8.37702	8.17822	8.24784
TG(18:1e/16:0/16:0)	GL	TG	8.03959	8.40217	8.3416	8.01259	8.2017	7.89375	2.06314	6.98988	6.47642	8.66164	8.68416	8.92669
DG(18:1/20:3)	GL	DG	6.87995	7.01525	7.59724	7.55794	7.48765	7.63376	7.61085	7.50657	7.61546	7.90107	7.18328	7.50622
TG(11:0/14:0/16:0)	GL	TG	9.06368	9.02628	8.71643	9.07758	9.33286	9.03564	9.20398	9.27355	9.21621	9.26897	9.29427	9.02716
MePC(14:1e/20:4)	GP	MePC	7.51956	6.65651	6.99613	8.04532	8.14813	8.17931	8.61591	8.39304	8.41172	6.72502	7.22456	7.02664
SPH(d20:1)	SP	SPH	7.16838	7.24425	7.07504	7.16737	6.98324	7.05087	7.29454	7.30696	7.26942	7.17063	7.13908	6.94349
TG(18:0e/16:0/22:3)	GL	TG	6.43722	7.56556	7.53747	7.09673	7.68129	6.98687	6.62347	7.38948	6.76717	8.13974	7.54295	8.05273
LBPA(16:0/18:2)	GP	LBPA	7.59223	7.80329	7.88192	7.03416	6.87829	6.50677	6.65847	7.08868	6.97969	7.291	7.25974	7.24292
DG(37:0/18:1)	GL	DG	8.19935	8.40756	8.55425	8.88836	8.47879	8.64008	8.31791	8.3443	8.30338	8.74571	8.73695	8.56756
Cer(d20:2/23:2)	SP	Cer	8.43455	8.52644	8.50019	8.13873	8.05056	8.23415	8.10241	7.94122	7.84421	7.96805	8.00058	7.98735
BisMePA(16:1/20:5)	GP	BisMePA	7.64804	7.37312	7.7436	7.36479	7.56266	7.46533	7.64664	7.40069	7.74793	7.80211	7.76981	7.84157
DG(37:0/16:0)	GL	DG	9.27035	9.61785	9.68505	9.41162	9.73436	9.48861	9.37089	9.46975	9.3659	9.40051	9.36464	9.30215
SPHP(m20:1)	SP	SPHP	7.68588	7.48456	7.03325	7.846	8.03355	7.65792	8.33932	8.17855	8.067	6.67257	7.43004	7.45835
MePC(18:4/16:1)	GP	MePC	8.31578	8.39077	8.69481	7.69643	7.62779	7.86435	7.79751	7.64284	7.87516	8.66749	8.75747	8.67745
MePC(12:0/20:4)	GP	MePC	8.02937	7.77812	7.74006	7.44169	7.83823	7.64143	7.76013	8.09832	7.80487	7.26231	7.1978	7.24714
SM(d18:1/18:1)	SP	SM	6.19823	6.11163	5.97275	6.72286	6.74431	6.80973	7.57593	7.503	7.32961	6.03376	6.01038	6.56501
TG(22:5/18:2/20:4)	GL	TG	6.97737	7.55685	7.39936	8.31599	7.78538	8.19565	7.44883	7.28268	6.6993	7.02763	7.52082	6.48263
SM(t18:1/20:3)	SP	SM	8.38716	8.39168	8.23949	9.51136	9.24044	9.29118	9.13257	9.2081	9.14904	8.05458	8.35953	8.278
TG(16:2e/9:0/11:2)	GL	TG	7.78702	7.28794	7.74663	6.80281	7.48797	7.23897	7.76032	6.67934	5.85275	7.70494	7.53084	6.85637
AcCa(17:0)	FA	AcCa	6.83138	7.37328	7.40845	6.21204	6.93648	6.88932	7.90456	7.36431	7.27836	6.0315	6.00812	6.09847
AcCa(20:4)	FA	AcCa	8.79506	8.98061	8.40693	7.94551	8.48475	8.70872	9.04432	8.81228	8.64759	6.97377	7.38636	7.76065
AcCa(22:1)	FA	AcCa	7.46972	7.4422	7.6623	7.9659	8.05911	7.58964	6.98189	6.70594	6.50772	7.08969	8.21323	7.79895
AcCa(22:4)	FA	AcCa	7.68168	7.65024	7.0181	6.11714	7.0664	7.57154	8.19053	7.65077	7.65983	5.62136	5.64702	6.5409
BisMePA(8:1e/8:0)	GP	BisMePA	6.97635	6.74584	6.43878	6.78978	6.77095	6.9318	6.72817	7.42161	6.88832	6.60059	6.46519	6.6186
BisMePA(8:1e/10:4)	GP	BisMePA	8.60538	9.04494	9.44026	7.84394	7.85343	8.01035	7.78603	7.80865	7.73735	9.72882	9.72964	9.61708
BisMePA(18:3e/16:0)	GP	BisMePA	8.77555	8.72382	8.73466	10.0124	10.0018	10.036	10.061	9.97466	9.94938	8.37713	8.34238	8.51248
BisMePA(16:2e/18:2)	GP	BisMePA	8.75352	8.85576	8.95224	8.83613	9.05414	8.73509	9.00368	8.83363	9.06397	8.86491	8.79556	9.0861
BisMePA(18:3e/18:0)	GP	BisMePA	8.71704	8.81305	8.93263	9.58572	9.69264	9.67773	9.56238	9.41853	9.4443	8.32593	8.22087	8.49591
BisMePA(20:4/20:4)	GP	BisMePA	7.83239	7.81864	7.78145	8.07333	7.79144	8.21051	8.08149	7.68739	8.17153	8.20612	8.83143	8.66973
BisMePA(18:3e/22:6)	GP	BisMePA	8.83172	8.59815	8.61296	9.0921	9.15728	9.45369	9.3757	9.4809	9.38982	8.65668	8.54846	8.42408
BisMePA(22:5/22:6)	GP	BisMePA	8.13711	7.97399	8.09999	7.58679	7.31817	7.42098	7.95069	7.55317	7.84041	7.59344	7.67029	7.4898
BisMePA(29:1/18:3)	GP	BisMePA	6.90841	8.15229	8.03934	6.91456	6.79832	7.4649	7.68907	7.66858	7.41191	7.00553	7.47955	7.12185
CarE(16:1+O)	FA	CarE	7.75752	8.23286	8.61288	7.04001	7.1132	7.33849	8.14073	7.47643	7.40302	7.4374	7.71022	7.87132
CarE(18:0)	FA	CarE	8.76281	9.15704	9.17091	8.08924	8.49896	8.50442	9.60254	9.00345	9.04353	7.66602	8.26197	8.34093
CarE(18:0+O)	FA	CarE	7.86397	8.39367	8.60027	6.40985	7.44389	6.67054	8.15764	7.41812	7.3185	7.43869	8.15426	8.01071
CarE(20:0)	FA	CarE	8.20399	8.37084	8.33493	7.89007	7.7612	7.67553	7.83066	7.53391	7.43711	6.99844	8.22625	7.93437
Cer(t18:0/19:0)	SP	Cer	7.87898	7.66415	7.82954	6.68586	6.77027	6.5533	7.54706	7.31459	7.26028	7.7562	7.7758	7.9408
Cer(t18:0/23:0)	SP	Cer	8.67159	8.77516	8.91559	8.31696	8.23495	8.42976	8.3627	8.15651	8.02149	8.1816	8.2514	8.23482
Cer(t18:0/25:0)	SP	Cer	7.67285	7.85738	7.94229	7.84337	7.97445	7.99216	7.32389	7.32885	7.16649	7.30953	7.32195	7.49766
DG(16:1e/8:0)	GL	DG	7.6381	7.76346	7.48403	8.56483	8.43805	8.58585	8.70805	8.73071	8.79128	6.8306	7.50001	7.37279
DG(12:0/18:2)	GL	DG	7.34029	7.33372	7.69702	7.13371	7.48406	7.23539	6.96884	6.71221	7.63569	7.42282	7.30396	7.17039
DG(14:1e/16:1)	GL	DG	7.22888	7.59899	7.54609	8.19995	8.33519	8.19296	7.35824	7.38885	7.07197	7.5918	7.99953	7.62435
DG(14:0/18:2)	GL	DG	6.84838	6.84737	7.61481	6.8418	7.45158	6.83079	7.01198	6.9887	7.02385	7.61884	7.18225	7.38947
DG(16:1e/17:0)	GL	DG	9.03838	8.94332	8.99399	8.67437	8.87375	8.63507	7.52455	8.92547	8.20297	8.92433	8.7144	8.41672
DG(16:1e/17:1)	GL	DG	8.42697	8.4993	8.70527	8.164	8.51293	8.23254	7.98748	8.42581	8.20321	8.44408	8.36822	8.33123
DG(16:1e/18:0)	GL	DG	8.43738	8.6435	8.81593	8.39003	8.62664	8.48106	8.36127	8.23026	8.18884	8.87382	8.79054	8.71488
DG(16:1e/18:4)	GL	DG	7.42187	7.55294	7.82411	7.2648	8.0346	7.65755	6.48733	6.84217	6.36863	6.91167	6.97076	6.05271
DG(18:1e/18:1)	GL	DG	8.60583	8.52349	8.42297	8.61687	8.47491	8.57773	8.75181	8.73465	8.80182	8.39227	8.35399	8.44688
DG(19:1/18:2)	GL	DG	7.22092	7.37037	7.84751	6.22018	6.10394	6.20917	6.39037	6.36708	6.68154	6.03965	6.01626	6.31293
DG(20:3e/18:1)	GL	DG	7.65338	7.65197	6.65736	7.80998	7.90279	8.09119	7.80336	8.18933	7.42228	7.72274	8.31118	8.32937
DG(20:4e/18:2)	GL	DG	8.00127	8.0429	8.35648	8.72985	8.29995	8.27663	8.58128	8.73037	8.69507	8.74998	8.72257	8.53921
DG(18:2e/20:4)	GL	DG	8.0642	8.21769	7.83962	8.2174	7.48167	8.31145	8.22052	7.77235	8.61066	8.09452	8.01854	8.20903
DG(18:3e/22:4)	GL	DG	6.71134	6.73579	6.26794	7.6302	7.52493	7.37634	7.70812	7.63065	7.56279	8.0964	7.45848	7.77058
DG(32:1/16:0)	GL	DG	7.89769	8.02532	8.16595	7.78283	7.37096	7.50888	6.38705	6.36376	6.39892	8.3245	8.09141	8.60252
DG(34:0/16:0)	GL	DG	7.9694	8.49287	8.17669	7.97861	8.0969	8.00989	7.23619	7.53535	7.12811	7.66817	7.94626	7.83919
DG(33:1/18:1)	GL	DG	7.01191	7.50272	7.7893	7.0387	7.42731	7.05163	5.83882	5.81553	5.85069	7.82136	7.61913	8.06959
DG(34:1/18:1)	GL	DG	8.35586	8.71643	8.74136	8.58075	8.72052	8.45593	6.62208	7.88584	7.5803	9.12813	9.05689	9.30152
DG(36:0/18:1)	GL	DG	8.30713	8.7654	8.82985	8.38183	8.47826	8.5222	7.76686	8.36542	8.18253	8.1042	7.8708	8.13566
Hex1Cer(d18:1/18:2+O)	SP	Hex1Cer	7.72088	8.15915	7.93765	7.3459	8.07073	7.50901	7.76406	7.73107	7.57146	7.7669	7.7508	7.9168
Hex1Cer(d18:1/22:0+O)	SP	Hex1Cer	6.93763	7.50491	7.8309	7.114	8.17314	7.27479	6.60704	6.92737	7.20991	6.53008	6.23293	6.7886
Hex1Cer(d18:1/22:1)	SP	Hex1Cer	7.30976	7.73689	7.93186	7.17841	8.33507	7.46079	7.16919	7.39319	7.62873	6.7615	6.74118	7.3101
Hex1Cer(d19:2/23:0+O)	SP	Hex1Cer	6.86233	7.32174	7.614	7.08987	8.11147	6.19439	6.22316	6.19987	6.92056	6.9605	6.92881	6.45709
Hex1Cer(t18:0/24:1)	SP	Hex1Cer	7.49392	8.08939	8.38274	7.39686	8.47793	7.64156	7.20742	7.42872	7.4953	7.41142	7.20408	7.54784
Hex1Cer(t18:0/24:2)	SP	Hex1Cer	6.96338	7.53874	7.74001	7.21049	8.17286	6.75884	6.94003	6.91675	6.96796	6.85778	6.84844	7.09964
Hex1Cer(t18:1/26:3)	SP	Hex1Cer	7.4992	7.81207	8.01472	7.82104	8.83417	7.68297	7.1931	7.64389	8.00624	7.1135	7.07396	7.13254
LPC(18:4)	GP	LPC	5.1714	7.0587	7.24034	5.18747	5.07122	5.17646	5.35765	5.33436	5.55257	8.59453	8.42364	8.37113
LSM(d21:1)	SP	LSM	6.89732	6.97327	7.1231	7.06769	7.10916	7.35816	7.21231	7.19512	7.15625	7.47225	7.40901	7.39797
MePC(12:0e/20:4)	GP	MePC	10.0101	9.84896	9.79478	9.83357	9.78674	9.86357	9.85076	9.90846	9.9148	9.16634	9.15785	8.962
MePC(14:0e/20:4)	GP	MePC	9.72676	9.60961	9.36644	9.44824	9.36459	9.65275	9.39479	9.46045	9.42883	8.57188	8.52896	8.36409
MePC(18:3e/17:0)	GP	MePC	6.44898	5.72175	5.09598	6.5038	6.89998	7.53452	4.35889	5.98845	6.11132	5.42489	5.59496	5.86062
MePC(16:0/20:4)	GP	MePC	7.61553	7.69504	7.64609	8.27614	8.04948	8.31827	8.48572	8.58667	8.62094	8.13977	8.12437	8.36648
MePC(16:1e/20:4)	GP	MePC	8.02211	8.00231	7.78948	8.36342	8.29081	8.20947	8.63731	8.53238	8.56384	7.74401	7.86532	8.02746
MePC(22:6/14:3)	GP	MePC	7.81755	7.47399	7.54353	7.36676	7.09534	7.48487	7.33335	7.20981	7.38632	6.82753	6.68346	6.66979
PC(4:0/16:1)	GP	PC	4.53058	6.38587	4.3051	5.9164	4.84029	5.35937	5.52371	5.7589	5.24534	7.38772	7.3059	7.42929
PC(11:0/12:4)	GP	PC	5.58846	6.2785	6.25427	6.97972	6.83994	6.7272	7.5838	7.67898	7.46642	6.89912	7.04478	7.17821
PC(14:0e/16:0)	GP	PC	7.44197	7.4621	7.3596	6.42013	6.77748	6.40913	7.5223	7.88644	7.80899	6.93335	6.21621	6.78172
PC(18:2/13:0)	GP	PC	8.9644	8.96648	9.06382	9.04082	9.26806	9.08783	9.26818	9.18211	9.42099	9.34004	9.15077	9.43182
PC(16:0/20:3)	GP	PC	7.51963	7.82568	7.83221	7.91612	7.14125	7.04928	7.45083	7.94153	7.74479	7.3535	7.39676	7.31141
PC(22:3/14:2)	GP	PC	7.30177	7.58229	6.54605	7.12556	7.19907	7.40112	7.40668	7.56576	6.70319	7.87146	6.9279	7.43999
PC(20:4e/18:0)	GP	PC	6.52047	7.80405	6.85159	6.61983	6.70712	6.89541	9.15819	8.05172	6.83826	7.88478	7.94177	7.34543
PC(20:4e/19:0)	GP	PC	8.23641	8.1498	8.01092	8.25248	8.13623	8.24147	8.67396	8.82874	8.43453	8.07194	8.04855	8.1389
PC(18:3/22:6)	GP	PC	8.77065	8.59916	8.20143	8.35211	8.25441	8.63027	8.62574	8.67023	8.61998	8.21976	8.19626	7.92404
PC(20:0e/22:6)	GP	PC	5.60144	5.51483	6.53206	5.61751	5.50126	5.6065	5.78769	5.7644	5.79956	7.31044	7.42046	7.13364
PE(10:0e/6:0)	GP	PE	7.98806	8.5146	9.08634	7.65629	7.53117	7.56717	7.61876	7.34914	7.76582	9.3461	9.24468	9.27672
PE(10:1e/10:3)	GP	PE	8.60538	9.04494	9.44026	7.84394	7.85343	8.01035	7.78603	7.80865	7.73735	9.72882	9.72964	9.61708
PE(14:0e/20:4)	GP	PE	7.53025	7.14956	7.28821	7.74623	7.76244	7.90658	8.02498	7.95201	8.10574	7.0717	7.04831	7.13866
PE(16:0p/19:1)	GP	PE	7.47028	7.35373	7.68769	7.70325	8.20051	8.36939	8.41099	8.24328	8.02781	7.13818	6.92672	7.29673
PE(18:2e/18:2)	GP	PE	8.47694	8.65854	8.31703	8.45351	8.25585	8.60577	8.80214	8.95533	8.51431	8.73777	8.17886	8.63025
PE(18:2p/18:2)	GP	PE	7.17446	6.74211	7.19976	7.53518	7.82774	8.1771	6.7673	7.81922	7.99272	6.99397	7.31775	7.41737
PE(18:0e/22:6)	GP	PE	8.04437	8.071	7.416	8.00987	7.62555	7.99655	7.98242	7.97652	8.04089	6.89357	7.28306	7.17825
PG(28:0/18:1)	GP	PG	6.75003	7.47462	6.41561	6.47986	8.28265	6.72334	6.54334	6.93944	6.27338	6.47712	6.71551	5.73304
SM(d18:0/20:4)	SP	SM	7.52229	6.64592	6.39277	7.67147	6.5384	7.96569	7.31319	7.71131	8.02321	6.19797	1.23474	6.34079
SM(t18:0/22:0)	SP	SM	6.5101	7.11549	8.3081	5.86305	6.3877	5.85204	6.11351	6.28215	6.0451	6.62917	6.67081	6.85071
SPH(d22:1)	SP	SPH	7.19417	7.05109	7.08765	6.9593	6.84445	7.03916	7.08769	7.35959	7.00153	7.34412	7.20181	6.77262
TG(18:3e/6:0/8:0)	GL	TG	7.17818	7.0912	8.04426	6.97854	7.69992	6.99513	5.99779	6.03093	6.17314	8.04287	7.82774	7.65058
TG(14:1e/8:0/12:3)	GL	TG	7.53481	7.34214	7.55714	6.4924	7.83024	6.875	7.2102	6.99717	6.82034	7.33156	7.84922	7.31272
TG(18:2e/8:0/10:3)	GL	TG	6.59487	5.94698	7.14788	7.28158	7.96596	7.62437	6.61147	6.19656	6.23171	7.58086	7.25008	7.15981
TG(12:0e/6:0/20:4)	GL	TG	8.90252	8.84164	8.57803	8.20005	8.27355	8.36434	8.85772	8.83077	8.69709	8.28627	8.34438	8.28503
TG(9:0/11:4/18:2)	GL	TG	7.39997	7.8538	7.76552	8.41007	8.32876	7.32725	8.60876	7.20436	7.11228	7.21852	7.73565	7.75287
TG(10:0/11:1/18:1)	GL	TG	8.27131	8.30546	8.85479	7.85294	8.63964	8.19256	7.60591	8.03368	7.39782	8.48485	8.08771	7.86794
TG(4:0/18:1/18:1)	GL	TG	6.36591	6.84505	7.70392	6.70839	7.31516	6.52131	1.18629	1.16456	5.97144	7.22235	7.84436	7.61843
TG(18:1/11:1/11:1)	GL	TG	7.9565	8.16459	8.19836	6.02818	6.40177	6.29627	6.56496	6.39978	5.785	6.02276	5.75133	6.00686
TG(18:1/11:1/12:1)	GL	TG	8.67906	8.77469	9.37305	7.72224	9.03595	8.24744	7.67336	7.42201	7.48127	8.7034	8.83288	8.06226
TG(16:0/11:2/16:1)	GL	TG	9.68279	9.09207	9.88165	9.32936	9.19809	8.90262	8.09801	8.72385	8.99901	9.67487	9.62142	9.31202
TG(8:0/18:1/18:1)	GL	TG	9.00044	9.0398	9.17859	8.6907	8.99527	8.8036	8.4758	8.90741	8.73086	8.97995	8.83292	8.92985
TG(20:3/11:3/14:2)	GL	TG	7.47248	7.63975	7.72354	7.80062	7.98203	7.62813	8.77506	8.37512	8.62955	8.58706	8.6098	8.78829
TG(18:1/10:1/18:2)	GL	TG	7.34403	7.40534	7.30506	6.76048	7.87784	6.90717	6.78053	7.01144	6.29891	6.49071	6.64951	6.29641
TG(18:4/10:4/18:0)	GL	TG	8.85626	9.10889	8.83193	9.36712	9.64961	9.79763	10.1519	10.2653	10.1491	9.79718	9.80408	9.74855
TG(11:0/18:0/18:1)	GL	TG	9.63237	9.94624	10.0049	9.99581	9.95901	9.8714	9.69858	9.89459	9.98991	10.2318	9.86896	10.2386
TG(18:0/11:1/18:2)	GL	TG	9.70029	9.75753	9.80688	9.63977	10.1222	9.61719	9.68147	9.55535	9.56583	9.51162	9.47177	9.48008
TG(18:2/11:2/18:2)	GL	TG	9.54624	8.98069	9.49236	8.4188	9.48964	8.67408	8.09111	8.11279	8.18994	8.55564	8.43648	8.20275
TG(16:1/14:2/18:1)	GL	TG	8.25348	8.73124	8.61333	8.49319	9.10901	8.51079	7.82284	7.38367	7.26194	8.37556	8.78262	8.56113
TG(11:0/18:2/20:5)	GL	TG	8.71347	8.77552	8.68954	9.00155	8.98866	9.21168	8.22201	8.11845	8.06316	7.3968	7.90723	7.82632
TG(18:2/14:3/18:2)	GL	TG	7.23425	7.12826	8.5365	7.21828	8.10887	7.3461	5.50076	6.18264	5.51263	6.95893	6.79121	6.57054
TG(18:2e/11:2/22:6)	GL	TG	7.35508	7.2447	8.38553	6.91504	7.3736	6.99723	6.31591	6.75692	6.32778	7.03505	7.15033	6.177
TG(18:1/12:3/21:1)	GL	TG	7.55861	7.57451	8.06695	6.18812	7.84404	7.2967	5.86683	5.77363	5.95288	7.71833	7.62589	6.88242
TG(18:2e/12:2/21:1)	GL	TG	10.049	10.1552	9.97933	10.0068	9.56898	9.99144	9.95457	10.0108	9.92908	10.1328	10.1578	10.3233
TG(20:1e/16:0/16:0)	GL	TG	6.11807	7.9141	7.71792	7.59273	7.47705	7.48799	6.23075	6.60348	6.45175	7.97824	7.22607	8.3322
TG(20:3e/16:0/16:0)	GL	TG	7.9694	8.49287	8.17669	7.97861	8.17844	8.00989	7.23619	7.53535	7.12811	7.66817	7.94626	7.83919
TG(18:4/16:1/18:3)	GL	TG	7.09875	6.56774	7.57835	6.9024	7.96461	7.41476	6.57987	6.55658	6.59174	6.22915	6.70798	6.29611
TG(18:4/16:0/18:4)	GL	TG	7.68011	7.5665	7.51132	8.26248	8.61544	8.40748	7.15701	7.67522	7.0245	7.05894	7.66264	6.34219
TG(19:1/10:1/24:2)	GL	TG	8.28608	8.31874	8.44038	7.9799	8.53016	8.25315	7.69443	7.83133	7.57489	7.93148	7.72021	7.73509
TG(16:1/18:1/20:4)	GL	TG	8.63037	8.19728	8.43423	8.22653	8.29155	8.23924	8.92766	9.01279	8.90148	8.60597	8.51759	8.54192
TG(16:0/18:2/20:4)	GL	TG	8.44517	6.65756	7.93525	8.32033	7.85814	7.82352	8.68441	8.81013	8.00917	7.69247	7.93884	5.22964
TG(18:2e/18:2/18:2)	GL	TG	7.83437	8.19724	8.61162	7.58023	8.76205	7.92705	7.8375	7.92633	7.71536	6.96985	8.36183	8.17824
TG(18:2e/18:1/18:3)	GL	TG	6.60744	7.20752	7.35126	7.3915	6.05816	7.56104	6.969	6.86741	6.60346	7.12606	7.47136	7.52755
TG(16:0e/16:0/22:6)	GL	TG	7.17984	7.69218	7.34457	7.98594	6.43744	8.03675	7.34504	6.62407	6.65923	6.29664	6.27325	6.3636
TG(16:1/18:1/20:5)	GL	TG	8.73957	9.09804	8.24446	9.40311	9.03216	9.14358	9.10706	9.2785	8.822	9.02228	9.06765	5.76801
TG(14:1e/18:3/22:3)	GL	TG	7.29951	7.96664	8.08239	5.77161	6.92567	5.7606	6.10039	5.91851	5.95367	7.0713	7.20349	6.58783
TG(16:1/18:2/20:5)	GL	TG	9.16275	8.9471	8.95582	8.93309	8.93398	8.97379	8.66657	9.05738	8.88902	9.26308	8.88616	9.18412
TG(20:3/17:1/18:2)	GL	TG	8.52246	8.44798	8.36515	8.23275	8.43734	8.46048	7.99924	8.30904	8.12053	7.99902	7.86065	7.73553
TG(19:1/18:3/18:3)	GL	TG	7.20085	7.26302	7.23048	6.26871	8.50554	6.78864	7.05804	7.40665	6.80848	6.96749	7.44855	6.71471
TG(19:1/18:2/18:4)	GL	TG	7.88678	7.98841	8.24714	6.6164	7.62327	7.38538	7.85659	7.92451	7.71714	7.81461	8.1704	7.73673
TG(15:0/18:2/22:6)	GL	TG	8.10952	8.1925	8.3212	7.58549	8.71499	7.83024	7.84342	7.58483	7.83245	8.25663	8.40579	8.21423
TG(19:1/18:4/18:4)	GL	TG	7.61511	7.46169	8.06642	6.7212	7.98172	6.94254	7.69061	7.70073	7.0052	7.63409	6.50591	6.98822
TG(18:3/18:2/20:5)	GL	TG	6.99066	6.93201	7.47657	7.09416	7.81374	7.54312	6.45438	6.427	6.46216	6.16124	6.83948	6.16653
TG(16:0/20:3/20:4)	GL	TG	9.1427	8.53255	8.62689	9.12063	8.87566	8.80747	9.27954	8.84714	9.18056	8.69152	8.77271	8.49682
TG(18:0e/18:1/22:6)	GL	TG	6.82878	7.51795	7.74876	7.17402	7.53896	8.03594	7.92846	7.59845	6.68072	6.85602	7.56095	7.47538
TG(18:2e/20:3/20:3)	GL	TG	8.0225	7.81802	8.09008	7.41714	7.90132	7.67531	7.46277	8.08907	7.47946	7.95061	7.71423	7.9526
TG(22:5/18:2/18:2)	GL	TG	7.49017	7.90343	7.80371	8.31476	8.2166	8.2423	6.99228	6.87115	6.97773	6.99205	7.33849	6.02262
TG(16:0/22:5/22:6)	GL	TG	6.93689	7.19623	6.27408	7.97155	7.12939	8.04972	6.73375	6.3911	6.15352	5.79093	6.36477	5.85789
WE(3:0/20:2)	FA	WE	6.2116	7.31093	7.07258	5.48428	6.1338	6.99574	7.02466	6.42022	6.3678	6.44406	7.04048	6.77271
WE(15:0/16:3)	FA	WE	7.83006	8.21812	8.1391	7.50617	7.60251	7.86261	8.17876	7.73282	7.74236	7.84313	8.12605	8.01595
DG(16:0/18:1)	GL	DG	9.12699	9.18107	9.49529	9.04025	9.32234	8.97741	8.92131	8.8137	8.91427	9.68889	9.70373	9.7124
LPC(18:0)	GP	LPC	9.4904	9.98569	10.35	9.0521	8.15215	8.41691	8.84376	8.68892	9.02723	10.9085	10.9545	10.8138
