# Supplementary material for: Multi-Omics Profiling of Lipid Variation and Regulatory Mechanisms in Poultry Breast Muscles
Source: Animals (Basel). 2025 Feb 27;15(5):694. doi: 10.3390/ani15050694 (PMC11898432; doi:10.3390/ani15050694)
Supplement: Supplementary file 1 [file animals-15-00694-s001.zip › Table S2 Orthologous genes identified in the four avian species.xlsx]

## Sheet: Sheet1
Table S2.Orthologous genes identified in the four avian species
Orthogroup	Gene	Description
OG0002454	HP1BP3	heterochromatin protein 1 binding protein 3
OG0002455	UIMC1	ubiquitin interaction motif containing 1, transcript variant X1
OG0002457	FBXO45	F-box protein 45
OG0002458	MAP2K5	mitogen-activated protein kinase kinase 5
OG0002459	STAT2	signal transducer and activator of transcription 2, transcript variant X1
OG0002460	CBLL1	Cbl proto-oncogene like 1, transcript variant X1
OG0002461	SDHAF3	succinate dehydrogenase complex assembly factor 3
OG0002462	NABP2	nucleic acid binding protein 2, transcript variant X3
OG0002463	RBM15B	RNA binding motif protein 15B
OG0002464	GNL3	G protein nucleolar 3, transcript variant X1
OG0002465	LOC100857573	dual specificity protein phosphatase 13 isoform MDSP-like
OG0002466	ITGA3	integrin subunit alpha 3, transcript variant X1
OG0002467	VEZT	vezatin, adherens junctions transmembrane protein, transcript variant X1
OG0002468	PCDHGC3	protocadherin gamma subfamily C, 3
OG0002469	MIF	macrophage migration inhibitory factor (glycosylation-inhibiting factor)
OG0002470	CHMP2B	charged multivesicular body protein 2B
OG0002471	TPRA1	transmembrane protein adipocyte associated 1, transcript variant X1
OG0002472	SRA1	steroid receptor RNA activator 1
OG0002473	FBL	fibrillarin, transcript variant X1
OG0002474	CD248	CD248 molecule
OG0002475	MAN2B2	mannosidase alpha class 2B member 2
OG0002476	USP19	ubiquitin specific peptidase 19, transcript variant X2
OG0002477	EMC1	ER membrane protein complex subunit 1
OG0002478	THAP12	THAP domain containing 12
OG0002479	ZC3H18	zinc finger CCCH-type containing 18, transcript variant X1
OG0002480	NOP16	NOP16 nucleolar protein
OG0002481	SMUG1	single-strand-selective monofunctional uracil-DNA glycosylase 1, transcript variant X1
OG0002482	SETD5	SET domain containing 5
OG0002483	OXNAD1	oxidoreductase NAD binding domain containing 1
OG0002484	SHB	SH2 domain containing adaptor protein B, transcript variant X1
OG0002485	ADGRL2	adhesion G protein-coupled receptor L2, transcript variant X1
OG0002486	COG1	component of oligomeric golgi complex 1
OG0002487	ATM	ATM serine/threonine kinase, transcript variant X1
OG0002490	VPS37C	VPS37C subunit of ESCRT-I
OG0002491	TIMMDC1	translocase of inner mitochondrial membrane domain containing 1
OG0002492	YRDC	yrdC N6-threonylcarbamoyltransferase domain containing, transcript variant X1
OG0002493	CABIN1	calcineurin binding protein 1, transcript variant X2
OG0002494	CASK	calcium/calmodulin dependent serine protein kinase, transcript variant X1
OG0002495	THUMPD1	THUMP domain containing 1
OG0002496	IARS	isoleucyl-tRNA synthetase, transcript variant X1
OG0002497	JKAMP	JNK1/MAPK8-associated membrane protein
OG0002499	MXRA7	matrix remodeling associated 7, transcript variant X1
OG0002500	CRYAB	crystallin alpha B
OG0002502	RPS13	ribosomal protein S13
OG0002503	POLR3H	RNA polymerase III subunit H, transcript variant X1
OG0002504	USP39	ubiquitin specific peptidase 39, transcript variant X1
OG0002505	DDX18	DEAD-box helicase 18
OG0002506	RFTN2	raftlin family member 2, transcript variant X1
OG0002507	LTA4H	leukotriene A4 hydrolase
OG0002508	VPS45	vacuolar protein sorting 45 homolog, transcript variant X1
OG0002509	COLEC12	collectin subfamily member 12
OG0002510	UHRF2	ubiquitin like with PHD and ring finger domains 2, transcript variant X1
OG0002511	MED26	mediator complex subunit 26, transcript variant X1
OG0002512	ZEB2	zinc finger E-box binding homeobox 2
OG0002513	ZNF395	zinc finger protein 395, transcript variant X1
OG0002514	ZEB1	zinc finger E-box binding homeobox 1, transcript variant X1
OG0002515	SYP	synaptophysin, transcript variant X3
OG0002516	TM4SF18	transmembrane 4 L six family member 18, transcript variant X1
OG0002518	BRF1	BRF1, RNA polymerase III transcription initiation factor 90 kDa subunit, transcript variant X1
OG0002519	ZBTB14	zinc finger and BTB domain containing 14
OG0002520	FKBP8	FK506 binding protein 8, transcript variant X1
OG0002521	AGFG1	ArfGAP with FG repeats 1, transcript variant X1
OG0002522	NAAA	N-acylethanolamine acid amidase, transcript variant X1
OG0002523	RANBP3	RAN binding protein 3, transcript variant X1
OG0002524	TMEM208	transmembrane protein 208
OG0002525	MB	myoglobin
OG0002526	MED8	mediator complex subunit 8
OG0002528	GALK2	galactokinase 2
OG0002529	HYI	hydroxypyruvate isomerase (putative)
OG0002530	CCDC6	coiled-coil domain containing 6
OG0002531	DNTTIP2	deoxynucleotidyltransferase terminal interacting protein 2, transcript variant X1
OG0002532	TDRKH	tudor and KH domain containing, transcript variant X1
OG0002533	GKAP1	G kinase anchoring protein 1, transcript variant X9
OG0002534	LOC121109895	transcription factor SOX-17-like, transcript variant X1
OG0002535	SLC11A2	solute carrier family 11 (proton-coupled divalent metal ion transporters), member 2
OG0002536	SSR2	signal sequence receptor subunit 2, transcript variant X1
OG0002537	MKL2	MKL1/myocardin like 2, transcript variant X1
OG0002538	NAA30	N(alpha)-acetyltransferase 30, NatC catalytic subunit
OG0002539	RNF141	ring finger protein 141, transcript variant X3
OG0002540	TRIP4	thyroid hormone receptor interactor 4, transcript variant X1
OG0002541	DDX28	DEAD-box helicase 28
OG0002542	TAF8	TATA-box binding protein associated factor 8, transcript variant X1
OG0002543	SMIM15	small integral membrane protein 15, transcript variant X1
OG0002544	KIAA0430	KIAA0430, transcript variant X1
OG0002545	MFSD4B	major facilitator superfamily domain containing 4B
OG0002546	PDE6D	phosphodiesterase 6D, transcript variant X1
OG0002547	BRD9	bromodomain containing 9, transcript variant X1
OG0002548	PTGS1	prostaglandin-endoperoxide synthase 1 (prostaglandin G/H synthase and cyclooxygenase)
OG0002549	LOC107049008	forkhead box K2, transcript variant X1
OG0002550	CLSTN1	calsyntenin 1
OG0002551	FAM53A	family with sequence similarity 53 member A
OG0002552	ALG3	ALG3, alpha-1,3- mannosyltransferase, transcript variant X1
OG0002553	BEND3	BEN domain containing 3, transcript variant X1
OG0002554	SART3	squamous cell carcinoma antigen recognized by T-cells 3, transcript variant X2
OG0002555	SNX30	sorting nexin family member 30
OG0002556	LRRC58	leucine rich repeat containing 58
OG0002557	CDK10	cyclin dependent kinase 10, transcript variant X1
OG0002558	LMO4	LIM domain only 4, transcript variant X1
OG0002560	NACC2	NACC family member 2
OG0002561	RSRC2	arginine and serine rich coiled-coil 2, transcript variant X1
OG0002562	RFC2	replication factor C subunit 2
OG0002563	MCM5	minichromosome maintenance complex component 5
OG0002564	INAFM2	InaF motif containing 2
OG0002565	PEBP1	phosphatidylethanolamine binding protein 1
OG0002566	VPS11	VPS11 core subunit of CORVET and HOPS complexes, transcript variant X1
OG0002567	STX18	syntaxin 18, transcript variant X1
OG0002568	CSTF3	cleavage stimulation factor subunit 3
OG0002569	TTLL7	tubulin tyrosine ligase like 7, transcript variant X6
OG0002570	RBMX2	RNA binding motif protein, X-linked 2
OG0002571	LOC101749352	maestro heat-like repeat-containing protein family member 1-like, transcript variant X1
OG0002572	KIAA1429	KIAA1429
OG0002573	TADA2B	transcriptional adaptor 2B
OG0002574	NID1	nidogen 1, transcript variant X1
OG0002575	TMTC2	transmembrane and tetratricopeptide repeat containing 2
OG0002576	APRT	adenine phosphoribosyltransferase, transcript variant 1
OG0002577	OGDH	oxoglutarate dehydrogenase, transcript variant X1
OG0002578	MTFR1	mitochondrial fission regulator 1, transcript variant X1
OG0002579	OSGEPL1	O-sialoglycoprotein endopeptidase like 1, transcript variant X1
OG0002580	ACAD9	acyl-CoA dehydrogenase family member 9
OG0002581	GAS7	growth arrest specific 7, transcript variant X1
OG0002582	EXOSC8	exosome component 8
OG0002583	DHRS7B	dehydrogenase/reductase 7B, transcript variant X1
OG0002584	C20H20ORF24	chromosome 20 open reading frame, human C20orf24
OG0002585	GFM2	G elongation factor mitochondrial 2, transcript variant X2
OG0002586	PDRG1	p53 and DNA damage regulated 1
OG0002587	GALNS	galactosamine (N-acetyl)-6-sulfatase
OG0002588	PPP1R21	protein phosphatase 1 regulatory subunit 21
OG0002589	CISD1	CDGSH iron sulfur domain 1
OG0002590	LSM14A	LSM14A, mRNA processing body assembly factor
OG0002591	XPO6	exportin 6, transcript variant X1
OG0002592	COPS5	COP9 signalosome subunit 5
OG0002593	PDZRN3	PDZ domain containing ring finger 3, transcript variant X1
OG0002594	PEX3	peroxisomal biogenesis factor 3
OG0002595	GTF2H1	general transcription factor IIH subunit 1
OG0002598	TNC	tenascin C, transcript variant X7
OG0002599	VPS16	VPS16 core subunit of CORVET and HOPS complexes
OG0002600	CCNG1	cyclin G1, transcript variant X1
OG0002601	SRSF1	serine and arginine rich splicing factor 1
OG0002602	GTPBP4	GTP binding protein 4, transcript variant X1
OG0002603
OG0002604	STARD3	StAR related lipid transfer domain containing 3, transcript variant X3
OG0002605	RNASEH2B	ribonuclease H2 subunit B, transcript variant X1
OG0002606	IFRD1	interferon related developmental regulator 1
OG0002607	SPIN1L	spindlin 1 like, transcript variant X1
OG0002609	POLR2B	RNA polymerase II subunit B
OG0002610	LARP4	La ribonucleoprotein domain family member 4
OG0002611	SCARF1	scavenger receptor class F member 1, transcript variant X1
OG0002612	BBS5	Bardet-Biedl syndrome 5, transcript variant X1
OG0002613	ATP1B3	ATPase Na+/K+ transporting subunit beta 3
OG0002614	PLOD2	procollagen-lysine,2-oxoglutarate 5-dioxygenase 2, transcript variant X1
OG0002615	AKIRIN2	akirin 2
OG0002616	HMGCR	3-hydroxy-3-methylglutaryl-CoA reductase, transcript variant X1
OG0002617	CARNMT1	carnosine N-methyltransferase 1, transcript variant X1
OG0002618	WDR41	WD repeat domain 41
OG0002619	SIK3	SIK family kinase 3, transcript variant X1
OG0002622	FAM134B	family with sequence similarity 134 member B, transcript variant X1
OG0002623	PHIP	pleckstrin homology domain interacting protein, transcript variant X1
OG0002624	MTPAP	mitochondrial poly(A) polymerase
OG0002625	LBR	lamin B receptor
OG0002626	PPM1F	protein phosphatase, Mg2+/Mn2+ dependent 1F, transcript variant X1
OG0002627	CRLF1	cytokine receptor like factor 1, transcript variant X1
OG0002628	MFSD6	major facilitator superfamily domain containing 6, transcript variant X9
OG0002629	ASS1	argininosuccinate synthase 1
OG0002632	SACM1L	SAC1 suppressor of actin mutations 1-like (yeast), transcript variant 1
OG0002633	LOC121106457	P2Y purinoceptor 1-like
OG0002634	TMEM104	transmembrane protein 104, transcript variant X2
OG0002635	RFWD2	ring finger and WD repeat domain 2, transcript variant X3
OG0002636	LAMC1	laminin subunit gamma 1
OG0002637	C1orf43	C1orf43 homolog, transcript variant 1
OG0002638	PNKD	paroxysmal nonkinesigenic dyskinesia, transcript variant X2
OG0002639	ATP6AP1	ATPase H+ transporting accessory protein 1
OG0002641	GMNN	geminin DNA replication inhibitor
OG0002642	PGD	phosphogluconate dehydrogenase
OG0002643	PARS2	prolyl-tRNA synthetase 2, mitochondrial (putative)
OG0002644	SRPRB	SRP receptor beta subunit
OG0002645	SAPCD2	suppressor APC domain containing 2, transcript variant X1
OG0002646	CASC4	cancer susceptibility candidate 4, transcript variant 1
OG0002647	PRRC1	proline rich coiled-coil 1
OG0002648	RNFT1	ring finger protein, transmembrane 1, transcript variant X3
OG0002649	IFT20	intraflagellar transport 20, transcript variant X1
OG0002651	SNX33	sorting nexin 33
OG0002652	CADM1	cell adhesion molecule 1, transcript variant X1
OG0002653	MTF1	metal regulatory transcription factor 1, transcript variant X1
OG0002654	DEF6	DEF6, guanine nucleotide exchange factor, transcript variant X1
OG0002655	ATP5O	ATP synthase, H+ transporting, mitochondrial F1 complex, O subunit
OG0002656	ADAM9	ADAM metallopeptidase domain 9, transcript variant X1
OG0002657	SERP1	stress associated endoplasmic reticulum protein 1
OG0002658	RABEP1	rabaptin, RAB GTPase binding effector protein 1
OG0002659	SERPINB6	serpin peptidase inhibitor, clade B (ovalbumin), member 6
OG0002660	EGFLAM	EGF like, fibronectin type III and laminin G domains, transcript variant X2
OG0002661	SLC30A5	solute carrier family 30 member 5
OG0002663	SLC35B1	solute carrier family 35 member B1
OG0002665	LOC107057318	uncharacterized LOC107057318
OG0002666	SPPL2A	signal peptide peptidase like 2A
OG0002667	ATPAF1	ATP synthase mitochondrial F1 complex assembly factor 1, transcript variant X1
OG0002668	ABRACL	ABRA C-terminal like
OG0002670	MRPL32	mitochondrial ribosomal protein L32
OG0002671	LOC768772	uncharacterized LOC768772
OG0002672	IMP4	IMP4 homolog, U3 small nucleolar ribonucleoprotein
OG0002673	BTBD9	BTB domain containing 9
OG0002674	MITF	melanogenesis associated transcription factor, transcript variant X1
OG0002675	GPR137B	G protein-coupled receptor 137B, transcript variant X1
OG0002677	THAP4	THAP domain containing 4, transcript variant X1
OG0002680	AKAP10	A-kinase anchoring protein 10, transcript variant X2
OG0002681	IFT52	intraflagellar transport 52, transcript variant X1
OG0002682	RAD51D	RAD51 paralog D, transcript variant X1
OG0002683	PLPP3	phospholipid phosphatase 3
OG0002684	TDRD3	tudor domain containing 3
OG0002685	FAM207A	family with sequence similarity 207 member A, transcript variant X1
OG0002686	FAM210B	family with sequence similarity 210 member B
OG0002687	KANSL1L	KAT8 regulatory NSL complex subunit 1 like, transcript variant X2
OG0002688	PTRH2	peptidyl-tRNA hydrolase 2
OG0002689	NOP58	NOP58 ribonucleoprotein
OG0002690	VPS25	vacuolar protein sorting 25 homolog
OG0002691	SCMH1	Scm polycomb group protein homolog 1, transcript variant X1
OG0002692	SH3D19	SH3 domain containing 19, transcript variant X1
OG0002693	ARHGAP24	Rho GTPase activating protein 24, transcript variant X1
OG0002694	CPSF3	cleavage and polyadenylation specific factor 3, transcript variant X1
OG0002695	P4HB	prolyl 4-hydroxylase subunit beta
OG0002696	ZNF207	zinc finger protein 207, transcript variant X17
OG0002697	VPS54	VPS54 subunit of GARP complex, transcript variant X2
OG0002698	OXA1L	OXA1L mitochondrial inner membrane protein, transcript variant X1
OG0002699	LOC121108714	O-sialoglycoprotein endopeptidase
OG0002700	PROS1	protein S (alpha)
OG0002701	MTO1	mitochondrial tRNA translation optimization 1, transcript variant X1
OG0002702	C16orf87	C16orf87 homolog
OG0002703	TMUB1	transmembrane and ubiquitin like domain containing 1
OG0002706	SETDB2	SET domain bifurcated 2
OG0002708	LTBP1	latent transforming growth factor beta binding protein 1, transcript variant X7
OG0002709	COMMD1	copper metabolism domain containing 1, transcript variant X1
OG0002710	AKAP8	A-kinase anchor protein 8-like, transcript variant X1
OG0002711	TRAPPC10	trafficking protein particle complex 10, transcript variant X1
OG0002712	CDC42EP1	CDC42 effector protein 1, transcript variant X1
OG0002713	PDP2	pyruvate dehyrogenase phosphatase catalytic subunit 2, transcript variant X2
OG0002714	LRRC41	leucine rich repeat containing 41, transcript variant X1
OG0002715	MORN4	MORN repeat containing 4
OG0002716	SNRNP35	small nuclear ribonucleoprotein U11/U12 subunit 35, transcript variant X2
OG0002717	ABCC4	ATP binding cassette subfamily C member 4, transcript variant X1
OG0002718	LOC107049580	bolA-like protein 1, transcript variant X1
OG0002719	ANKRD16	ankyrin repeat domain 16, transcript variant X1
OG0002720	ADARB1	adenosine deaminase, RNA specific B1, transcript variant 1
OG0002721	PIK3IP1	phosphoinositide-3-kinase interacting protein 1
OG0002722	EDC4	enhancer of mRNA decapping 4, transcript variant X1
OG0002723	MTRF1L	mitochondrial translational release factor 1 like, transcript variant X1
OG0002724	HID1	HID1 domain containing, transcript variant X1
OG0002725	CDKN2AIP	CDKN2A interacting protein
OG0002726	MED14	mediator complex subunit 14, transcript variant X3
OG0002727	SPRY3	sprouty RTK signaling antagonist 3, transcript variant X1
OG0002728	CXorf36	CXorf36 homolog, transcript variant X1
OG0002731	UXS1	UDP-glucuronate decarboxylase 1, transcript variant X1
OG0002732	ISY1	ISY1 splicing factor homolog
OG0002733	LOC101748752	molybdopterin synthase sulfur carrier subunit-like, transcript variant X3
OG0002734	WBP1	WW domain binding protein 1, transcript variant X1
OG0002735	GLOD4	glyoxalase domain containing 4
OG0002736	UBXN2A	UBX domain protein 2A, transcript variant X1
OG0002737	DCAF1	DDB1 and CUL4 associated factor 1, transcript variant X1
OG0002738	PSMB3	proteasome subunit beta 3, transcript variant X1
OG0002739	SENP1	SUMO specific peptidase 1, transcript variant X1
OG0002740	TRIM25	tripartite motif containing 25
OG0002741	ABCF2	ATP binding cassette subfamily F member 2
OG0002742	DISP3	dispatched RND transporter family member 3, transcript variant X1
OG0002743	AARSD1	alanyl-tRNA synthetase domain containing 1
OG0002744	HSF2	heat shock transcription factor 2, transcript variant X1
OG0002745	POLG	DNA polymerase gamma, catalytic subunit, transcript variant X3
OG0002746	BRD8	bromodomain containing 8
OG0002747	ZNF384	zinc finger protein 384
OG0002748	HIKESHI	Hikeshi, heat shock protein nuclear import factor, transcript variant X1
OG0002749	CTR9	CTR9 homolog, Paf1/RNA polymerase II complex component
OG0002750	DOT1L	DOT1 like histone lysine methyltransferase, transcript variant X1
OG0002751	E2F6	E2F transcription factor 6, transcript variant 1
OG0002752	ANAPC2	anaphase promoting complex subunit 2
OG0002753	45358	membrane associated ring-CH-type finger 7, transcript variant X1
OG0002754	NEMF	nuclear export mediator factor
OG0002756	SORD	sorbitol dehydrogenase
OG0002757	CYP4F11	cytochrome P450 family 4 subfamily F member 11
OG0002758	TLCD3B	TLC domain containing 3B
OG0002760	SNAP23	synaptosome associated protein 23
OG0002761	DCTN3	dynactin subunit 3
OG0002762	YEATS4	YEATS domain containing 4
OG0002763	MYADML2	myeloid associated differentiation marker like 2
OG0002764	LOC107054982	zinc finger MIZ domain-containing protein 2-like, transcript variant X3
OG0002765	IRF7	interferon regulatory factor 7
OG0002766	METTL11B	methyltransferase like 11B, transcript variant X1
OG0002767	ATG10	autophagy related 10, transcript variant X2
OG0002768	MID1IP1	MID1 interacting protein 1
OG0002769	PYCR1	pyrroline-5-carboxylate reductase 1
OG0002770	RNF150	ring finger protein 150, transcript variant X1
OG0002771	PIGP	phosphatidylinositol glycan anchor biosynthesis class P, transcript variant X1
OG0002772	RASSF3	Ras association domain family member 3, transcript variant X1
OG0002773	SEMA6D	semaphorin 6D, transcript variant X3
OG0002774	BTBD7	BTB domain containing 7
OG0002775	MBD5	methyl-CpG binding domain protein 5, transcript variant X2
OG0002776	WTAP	Wilms tumor 1 associated protein, transcript variant X1
OG0002777	CYBC1	cytochrome b-245 chaperone 1, transcript variant X4
OG0002778	RGS2	regulator of G-protein signaling 2
OG0002779	FBLN2	fibulin 2, transcript variant X10
OG0002781	ATP5SL	ATP5S like
OG0002782	SYNGR2	synaptogyrin 2
OG0002783	BLZF1	basic leucine zipper nuclear factor 1, transcript variant X2
OG0002784	FKTN	fukutin, transcript variant X1
OG0002785	NDUFS3	NADH:ubiquinone oxidoreductase core subunit S3, transcript variant X1
OG0002786	RNF146	ring finger protein 146, transcript variant X2
OG0002787	PECAM1	platelet and endothelial cell adhesion molecule 1, transcript variant X1
OG0002788	NUTF2	nuclear transport factor 2, transcript variant X1
OG0002790	SRF	serum response factor
OG0002791	CIB4	calcium and integrin binding family member 4, transcript variant 2
OG0002792	ALB	albumin
OG0002793	STK40	serine/threonine kinase 40
OG0002794	ARRDC4	arrestin domain containing 4
OG0002795	CNTFR	ciliary neurotrophic factor receptor, transcript variant X1
OG0002796	GABBR2	gamma-aminobutyric acid type B receptor subunit 2
OG0002797	GARNL3	GTPase activating Rap/RanGAP domain like 3, transcript variant X5
OG0002798	REV1	REV1, DNA directed polymerase, transcript variant X1
OG0002799	ALG9	ALG9, alpha-1,2-mannosyltransferase, transcript variant X1
OG0002800	SMPDL3A	sphingomyelin phosphodiesterase acid like 3A
OG0002801	SCARF2	scavenger receptor class F, member 2, transcript variant X1
OG0002802	HAX1	HCLS1 associated protein X-1
OG0002803	NKRF	NFKB repressing factor
OG0002804	NELFE	negative elongation factor complex member E
OG0002805	SREK1IP1	SREK1 interacting protein 1
OG0002806	REEP3	receptor accessory protein 3, transcript variant X1
OG0002807	AFAP1L2	actin filament associated protein 1 like 2, transcript variant X1
OG0002808	UFC1	ubiquitin-fold modifier conjugating enzyme 1, transcript variant X1
OG0002809	LSMEM1	leucine rich single-pass membrane protein 1, transcript variant X1
OG0002810	ZCCHC6	zinc finger CCHC-type containing 6
OG0002811	PRR5L	proline rich 5 like, transcript variant X4
OG0002812	GSE1	Gse1 coiled-coil protein, transcript variant X3
OG0002813	YAF2	YY1 associated factor 2
OG0002814	WDR82	WD repeat domain 82
OG0002815	BCORL1	BCL6 corepressor-like 1, transcript variant X3
OG0002816	MIS18BP1	MIS18 binding protein 1
OG0002817	MRPL27	mitochondrial ribosomal protein L27
OG0002819	UBE2N	ubiquitin conjugating enzyme E2 N
OG0002820	FSBP	fibrinogen silencer binding protein
OG0002821	RBKS	ribokinase, transcript variant X1
OG0002822	ATXN10	ataxin 10, transcript variant X1
OG0002823	AP4E1	adaptor related protein complex 4 epsilon 1 subunit, transcript variant X1
OG0002824	RNF123	ring finger protein 123
OG0002825	PTMS	parathymosin, transcript variant X1
OG0002826	KLF11	Kruppel like factor 11
OG0002827	ANKRD54	ankyrin repeat domain 54, transcript variant X1
OG0002828	LUM	lumican, transcript variant X1
OG0002829	ZFYVE9	zinc finger FYVE-type containing 9, transcript variant X2
OG0002830	THADA	THADA, armadillo repeat containing
OG0002831	AKR1A1	aldo-keto reductase family 1 member A1, transcript variant X1
OG0002832	METRNL	meteorin, glial cell differentiation regulator-like
OG0002835	GLYR1	glyoxylate reductase 1 homolog
OG0002836	TTC33	tetratricopeptide repeat domain 33, transcript variant X1
OG0002837	VCPKMT	valosin containing protein lysine methyltransferase, transcript variant X1
OG0002838	AKAP1	A-kinase anchoring protein 1, transcript variant X1
OG0002839	MYBPHL	myosin binding protein H like
OG0002840	PHF12	PHD finger protein 12, transcript variant X1
OG0002842	SURF4	surfeit 4
OG0002843	MYNN	myoneurin
OG0002845	RRN3	RRN3 homolog, RNA polymerase I transcription factor, transcript variant X1
OG0002846	CEP192	centrosomal protein 192, transcript variant X2
OG0002847	DUT	deoxyuridine triphosphatase, transcript variant X1
OG0002848	TMEM204	transmembrane protein 204
OG0002849	NRBF2	nuclear receptor binding factor 2
OG0002850	ACAN	aggrecan, transcript variant X2
OG0002851	RPL34	ribosomal protein L34
OG0002852	RPA3	replication protein A3
OG0002853	BLOC1S5	biogenesis of lysosomal organelles complex 1 subunit 5
OG0002854	LOC417962	uncharacterized LOC417962, transcript variant X1
OG0002855	GSK3A	glycogen synthase kinase 3 alpha, transcript variant X1
OG0002856	HINFP	histone H4 transcription factor
OG0002857	CCT8	chaperonin containing TCP1 subunit 8, transcript variant X1
OG0002858	HMGN2P46	high mobility group nucleosomal binding domain 2 pseudogene 46, transcript variant X1
OG0002859	GOLGA3	golgin A3, transcript variant X1
OG0002860	GMPPA	GDP-mannose pyrophosphorylase A, transcript variant X1
OG0002861	NUBP1	nucleotide binding protein 1, transcript variant X1
OG0002862	CLPX	caseinolytic mitochondrial matrix peptidase chaperone subunit
OG0002863	SGPL1	sphingosine-1-phosphate lyase 1, transcript variant X1
OG0002864	UBR5	ubiquitin protein ligase E3 component n-recognin 5, transcript variant X1
OG0002865	IL1B	interleukin 1, beta, transcript variant X1
OG0002866	ARAP2	ArfGAP with RhoGAP domain, ankyrin repeat and PH domain 2, transcript variant X1
OG0002867	TTI2	TELO2 interacting protein 2, transcript variant X2
OG0002868	AP4S1	adaptor related protein complex 4 sigma 1 subunit, transcript variant X4
OG0002869	GCLM	glutamate-cysteine ligase modifier subunit
OG0002870	NCOA2	nuclear receptor coactivator 2, transcript variant X1
OG0002872	LACTB2	lactamase beta 2
OG0002873	RUSC1	RUN and SH3 domain containing 1, transcript variant X1
OG0002874	CLCN1	chloride voltage-gated channel 1, transcript variant X11
OG0002876	LAP3	leucine aminopeptidase 3
OG0002877	SLC43A2	solute carrier family 43 member 2, transcript variant X2
OG0002878	ADO	2-aminoethanethiol dioxygenase
OG0002879	LOC107050692	serine/threonine-protein kinase TAO2-like, transcript variant X1
OG0002880	RAB27A	RAB27A, member RAS oncogene family
OG0002881	KHDRBS1	KH RNA binding domain containing, signal transduction associated 1, transcript variant X1
OG0002882	MRPL19	mitochondrial ribosomal protein L19
OG0002883	PCMT1L	protein-L-isoaspartate (D-aspartate) O-methyltransferase-like, transcript variant 1
OG0002884	CASP6	caspase 6, transcript variant X1
OG0002885	NUB1	negative regulator of ubiquitin like proteins 1, transcript variant X3
OG0002886	ARSG	arylsulfatase G, transcript variant X3
OG0002887	PPM1K	protein phosphatase, Mg2+/Mn2+ dependent 1K, transcript variant X1
OG0002888	TTC1	tetratricopeptide repeat domain 1, transcript variant X2
OG0002889	SMIM19	small integral membrane protein 19, transcript variant X1
OG0002890	CITED2	Cbp/p300 interacting transactivator with Glu/Asp rich carboxy-terminal domain 2
OG0002891	RAI2	retinoic acid induced 2, transcript variant X2
OG0002892	DCUN1D3	defective in cullin neddylation 1 domain containing 3, transcript variant X4
OG0002893	KIRREL	kin of IRRE like (Drosophila)
OG0002894	MYOD1	myogenic differentiation 1
OG0002895	RAPSN	receptor associated protein of the synapse, transcript variant X1
OG0002896	SLC35F5	solute carrier family 35 member F5, transcript variant X9
OG0002898	AADAC	arylacetamide deacetylase, transcript variant X2
OG0002899	CMC1	C-X9-C motif containing 1, transcript variant X1
OG0002900	ALG2	ALG2, alpha-1,3/1,6-mannosyltransferase
OG0002903	C16orf62	C16orf62 homolog, transcript variant X1
OG0002904	KLHDC8B	kelch domain containing 8B
OG0002905	AFG3L2	AFG3 like matrix AAA peptidase subunit 2, transcript variant X1
OG0002906	PTPN12	protein tyrosine phosphatase, non-receptor type 12
OG0002907	ERMARD	ER membrane associated RNA degradation, transcript variant X2
OG0002908	RTCB	RNA 2',3'-cyclic phosphate and 5'-OH ligase
OG0002909	GLB1L2	galactosidase beta 1 like 2, transcript variant X1
OG0002910	ABHD18	abhydrolase domain containing 18
OG0002912	POLR1A	RNA polymerase I subunit A
OG0002913	HGH1	HGH1 homolog, transcript variant X1
OG0002914	ZNF365	zinc finger protein 365, transcript variant X1
OG0002915	GTF3C3	general transcription factor IIIC subunit 3
OG0002916	NDOR1	NADPH dependent diflavin oxidoreductase 1, transcript variant X1
OG0002917	SNAPC1	small nuclear RNA activating complex polypeptide 1, transcript variant X1
OG0002918	PRMT7	protein arginine methyltransferase 7, transcript variant X2
OG0002919	FHIP1B	FHF complex subunit HOOK interacting protein 1B, transcript variant X1
OG0002921	GTPBP3	GTP binding protein 3 (mitochondrial), transcript variant X1
OG0002922	DLG5	discs large MAGUK scaffold protein 5, transcript variant X1
OG0002923	SLC25A29	solute carrier family 25 member 29
OG0002924	UNG	uracil DNA glycosylase
OG0002925	TM2D1	TM2 domain containing 1
OG0002926	IPO13	importin 13
OG0002927	B3GALT6	beta-1,3-galactosyltransferase 6
OG0002928	NTPCR	nucleoside-triphosphatase, cancer-related
OG0002929	HTRA2	HtrA serine peptidase 2, transcript variant X1
OG0002930	LGALSL	galectin like
OG0002931	FBXL12	F-box and leucine rich repeat protein 12, transcript variant X1
OG0002932	MIA2	MIA SH3 domain ER export factor 2, transcript variant X1
OG0002933	GPHN	gephyrin, transcript variant X1
OG0002934	TP53INP1	tumor protein p53 inducible nuclear protein 1, transcript variant X2
OG0002935	BAHD1	bromo adjacent homology domain containing 1
OG0002936	EXOSC3	exosome component 3
OG0002937	WDR4	WD repeat domain 4
OG0002939	TFG	TRK-fused gene, transcript variant X1
OG0002941	COMMD7	COMM domain containing 7, transcript variant 1
OG0002942	CFLAR	CASP8 and FADD like apoptosis regulator, transcript variant X3
OG0002943	ECH1	enoyl-CoA hydratase 1
OG0002945	DDIT4	DNA damage inducible transcript 4
OG0002946	PPP1R3C	protein phosphatase 1 regulatory subunit 3C
OG0002947	PEMT	phosphatidylethanolamine N-methyltransferase
OG0002948	DBNL	drebrin like
OG0002949	TXLNA	taxilin alpha, transcript variant X2
OG0002950	DNMT1	DNA methyltransferase 1
OG0002951	LAPTM5	lysosomal protein transmembrane 5, transcript variant X1
OG0002952	LOC418927	uncharacterized LOC418927
OG0002953	PDCD5	programmed cell death 5, transcript variant X1
OG0002954	IKBKG	inhibitor of nuclear factor kappa B kinase regulatory subunit gamma
OG0002955	GOT1	glutamic-oxaloacetic transaminase 1
OG0002956	CDC37L1	cell division cycle 37 like 1, transcript variant X1
OG0002957	SNRNP35	small nuclear ribonucleoprotein U11/U12 subunit 35, transcript variant X2
OG0002958	PRDM15	PR/SET domain 15, transcript variant X3
OG0002959	PGAM5	PGAM family member 5, mitochondrial serine/threonine protein phosphatase, transcript variant X1
OG0002960	VPS35	VPS35 retromer complex component
OG0002961	CRK	CRK proto-oncogene, adaptor protein
OG0002962	WAPL	WAPL cohesin release factor, transcript variant X1
OG0002963	ETV3	ETS variant 3, transcript variant X3
OG0002964	MATR3	matrin 3
OG0002966	LARP4B	La ribonucleoprotein domain family member 4B, transcript variant X1
OG0002967	ATP5J2	ATP synthase, H+ transporting, mitochondrial Fo complex subunit F2
OG0002968	NOP14	NOP14 nucleolar protein
OG0002969	ENTPD5	ectonucleoside triphosphate diphosphohydrolase 5 (inactive)
OG0002970	TIMP4	TIMP metallopeptidase inhibitor 4, transcript variant X1
OG0002971	IK	IK cytokine
OG0002972	CPD	carboxypeptidase D
OG0002973	RAB1B	RAB1B, member RAS oncogene family
OG0002975	KIAA1614	KIAA1614, transcript variant X1
OG0002976	PTTG1IP	PTTG1 interacting protein
OG0002977	TRABD	TraB domain containing, transcript variant 2
OG0002980	RNF122	ring finger protein 122, transcript variant X1
OG0002981	METTL9	methyltransferase like 9
OG0002982	ALG1	ALG1, chitobiosyldiphosphodolichol beta-mannosyltransferase, transcript variant X1
OG0002983	HRASLS	HRAS like suppressor, transcript variant X1
OG0002984	C12orf4	C12orf4 homolog, transcript variant X1
OG0002985	C2H8orf82	chromosome 2 C8orf82 homolog, transcript variant X1
OG0002986	SLC36A1	solute carrier family 36 member 1, transcript variant X1
OG0002987	TNFAIP3	TNF alpha induced protein 3, transcript variant X1
OG0002988	SPTSSA	serine palmitoyltransferase small subunit A
OG0002989	MEIS1	Meis homeobox 1, transcript variant X1
OG0002990	TCTN3	tectonic family member 3
OG0002991	ZNF652	zinc finger protein 652, transcript variant X1
OG0002993	AR	androgen receptor
OG0002994	ADA	adenosine deaminase
OG0002995	PKLR	pyruvate kinase, liver and RBC, transcript variant X2
OG0002997	PNPLA2	patatin like phospholipase domain containing 2
OG0002998	GDPD1	glycerophosphodiester phosphodiesterase domain containing 1
OG0002999	NPM1	nucleophosmin
OG0003000	CDKN1B	cyclin dependent kinase inhibitor 1B
OG0003001	QSER1	glutamine and serine rich 1, transcript variant X1
OG0003002	FAM102A	family with sequence similarity 102 member A, transcript variant X3
OG0003003	METTL13	methyltransferase like 13
OG0003004	LAMTOR2	late endosomal/lysosomal adaptor, MAPK and MTOR activator 2
OG0003005	SMIM4	small integral membrane protein 4, transcript variant X1
OG0003006	KIAA1462	KIAA1462, transcript variant X1
OG0003007	PLEKHA1	pleckstrin homology domain containing A1, transcript variant X1
OG0003008	TAF1D	TATA-box binding protein associated factor, RNA polymerase I subunit D, transcript variant X11
OG0003009	LOC121108974	basic proline-rich protein-like, transcript variant X1
OG0003010	MBOAT2	membrane bound O-acyltransferase domain containing 2
OG0003011	FAM204A	family with sequence similarity 204 member A, transcript variant X1
OG0003012	GSAP	gamma-secretase activating protein, transcript variant X1
OG0003013	LRRC28	leucine rich repeat containing 28, transcript variant X1
OG0003014	EMID1	EMI domain containing 1, transcript variant X1
OG0003015	NSUN2	NOP2/Sun RNA methyltransferase family member 2
OG0003016	TMEM182	transmembrane protein 182
OG0003017	UHRF1BP1	UHRF1 binding protein 1, transcript variant X1
OG0003018	METTL23	methyltransferase like 23, transcript variant X1
OG0003019	LOC100859276	RNA-binding protein 4B, transcript variant X2
OG0003020	ANGPTL4	angiopoietin like 4
OG0003022	AAGAB	alpha- and gamma-adaptin binding protein, transcript variant X1
OG0003024	ABTB1	ankyrin repeat and BTB domain containing 1
OG0003026	DPY19L1	dpy-19 like 1, transcript variant X1
OG0003027	RASA4B	RAS p21 protein activator 4B, transcript variant X1
OG0003028	FDFT1	farnesyl-diphosphate farnesyltransferase 1
OG0003029	SLC25A22	solute carrier family 25 member 22
OG0003031	RNMT	RNA guanine-7 methyltransferase
OG0003032	EFEMP1	EGF containing fibulin extracellular matrix protein 1
OG0003034	FUZ	fuzzy planar cell polarity protein, transcript variant X2
OG0003035	KBTBD8	kelch repeat and BTB domain containing 8, transcript variant X1
OG0003036	CYB5A	cytochrome b5 type A
OG0003037	ZFYVE26	zinc finger FYVE-type containing 26, transcript variant X1
OG0003038	VAPA	VAMP associated protein A, transcript variant 1
OG0003039	SAMHD1	SAM and HD domain containing deoxynucleoside triphosphate triphosphohydrolase 1
OG0003040	ACD	adrenocortical dysplasia homolog, transcript variant X1
OG0003041	RBBP5	RB binding protein 5, histone lysine methyltransferase complex subunit
OG0003042	PCM1	pericentriolar material 1, transcript variant X1
OG0003043	GPN1	GPN-loop GTPase 1, transcript variant X1
OG0003044	LYAR	Ly1 antibody reactive, transcript variant X1
OG0003046	RNF4	ring finger protein 4
OG0003047	ZFP36L1	ZFP36 ring finger protein like 1
OG0003048	NUDC	nuclear distribution C, dynein complex regulator
OG0003049	FAM20A	FAM20A, golgi associated secretory pathway pseudokinase, transcript variant X1
OG0003050	UCHL1	ubiquitin C-terminal hydrolase L1
OG0003051	ING2	inhibitor of growth family member 2
OG0003052	CHRNA1	cholinergic receptor nicotinic alpha 1 subunit
OG0003053	SNRPF	small nuclear ribonucleoprotein polypeptide F
OG0003054	FAM84B	family with sequence similarity 84 member B, transcript variant X1
OG0003055	SHF	Src homology 2 domain containing F, transcript variant X1
OG0003056	CLTA	clathrin light chain A, transcript variant X1
OG0003057	ARFGAP2	ADP ribosylation factor GTPase activating protein 2, transcript variant X1
OG0003059	PLA2G12A	phospholipase A2 group XIIA
OG0003060	MSC	musculin, transcript variant X2
OG0003062	PGS1	phosphatidylglycerophosphate synthase 1
OG0003063	NUP85	nucleoporin 85, transcript variant X1
OG0003064	CLCN7	chloride voltage-gated channel 7, transcript variant X1
OG0003065	NARFL	nuclear prelamin A recognition factor like, transcript variant X1
OG0003066	TP53BP1	tumor protein p53 binding protein 1, transcript variant X1
OG0003067	TBCE	tubulin folding cofactor E, transcript variant X3
OG0003068	CCM2	CCM2 scaffolding protein
OG0003069	CXCR7	chemokine (C-X-C motif) receptor 7, transcript variant X1
OG0003070	KLHDC8B	kelch domain containing 8B
OG0003072	NFE2L1	nuclear factor, erythroid 2 like 1
OG0003073	PPARGC1A	PPARG coactivator 1 alpha, transcript variant X1
OG0003074	RFC4	replication factor C subunit 4
OG0003075	FBN1	fibrillin 1, transcript variant X1
OG0003076	EGLN3	egl-9 family hypoxia inducible factor 3
OG0003077	FGFR1OP2	FGFR1 oncogene partner 2
OG0003078	TMEM199	transmembrane protein 199
OG0003079	TMED10	transmembrane p24 trafficking protein 10
OG0003080	ATG4C	autophagy related 4C cysteine peptidase, transcript variant X1
OG0003081	NUCKS1	nuclear casein kinase and cyclin dependent kinase substrate 1
OG0003082	NEDD1	NEDD1 gamma-tubulin ring complex targeting factor, transcript variant X4
OG0003083	ENTPD6	ectonucleoside triphosphate diphosphohydrolase 6, transcript variant X1
OG0003084	CAMSAP2	calmodulin regulated spectrin associated protein family member 2, transcript variant X1
OG0003085	ENY2	ENY2, transcription and export complex 2 subunit, transcript variant 1
OG0003086	TRPT1	tRNA phosphotransferase 1, transcript variant X1
OG0003087	EMC2	ER membrane protein complex subunit 2
OG0003089	WDR77	WD repeat domain 77
OG0003090	CTSZ	cathepsin Z
OG0003091	MFHAS1	malignant fibrous histiocytoma amplified sequence 1, transcript variant X2
OG0003092	PRPF4B	pre-mRNA processing factor 4B, transcript variant X1
OG0003093	LOC121107687	SPARC
OG0003094	PI4KB	phosphatidylinositol 4-kinase beta, transcript variant X1
OG0003095	VWF	von Willebrand factor, transcript variant X1
OG0003096	RFC3	replication factor C subunit 3
OG0003097	MGLL	monoglyceride lipase, transcript variant X1
OG0003098	OSTM1	osteopetrosis associated transmembrane protein 1
OG0003099	PAPOLB	poly(A) polymerase beta, transcript variant X1
OG0003100	EGLN1	egl-9 family hypoxia inducible factor 1
OG0003101	GZF1	GDNF inducible zinc finger protein 1, transcript variant X2
OG0003102	SCOC	short coiled-coil protein, transcript variant 1
OG0003103	UBE3C	ubiquitin protein ligase E3C
OG0003104	AP1M1	adaptor related protein complex 1 mu 1 subunit
OG0003105	GPN3	GPN-loop GTPase 3
OG0003106	LOC107049631	cyclin-related protein FAM58A-like, transcript variant X1
OG0003107	DOPEY2	dopey family member 2, transcript variant X1
OG0003108	MCCC1	methylcrotonoyl-CoA carboxylase 1
OG0003109	MRI1	methylthioribose-1-phosphate isomerase 1, transcript variant X2
OG0003111	ADGRF5	adhesion G protein-coupled receptor F5, transcript variant X2
OG0003112	ARMC6	armadillo repeat containing 6, transcript variant X1
OG0003113	PHACTR4	phosphatase and actin regulator 4, transcript variant X1
OG0003114	ZDBF2	zinc finger DBF-type containing 2, transcript variant X1
OG0003115	TRAK2	trafficking kinesin protein 2, transcript variant X3
OG0003116	ASPA	aspartoacylase, transcript variant X1
OG0003117	DBT	dihydrolipoamide branched chain transacylase E2
OG0003118	SIX5	SIX homeobox 5, transcript variant X1
OG0003119	TBC1D31	TBC1 domain family member 31, transcript variant X1
OG0003120	P4HTM	prolyl 4-hydroxylase, transmembrane
OG0003121	KAT14	lysine acetyltransferase 14
OG0003122	DHX37	DEAH-box helicase 37
OG0003123	ABHD2	abhydrolase domain containing 2, transcript variant X1
OG0003124	HSPA9	heat shock protein family A (Hsp70) member 9
OG0003125	BAIAP2L1	BAI1 associated protein 2 like 1
OG0003126	DCLK2	doublecortin like kinase 2, transcript variant X1
OG0003127	BCL2L1	BCL2 like 1
OG0003130	SURF2	surfeit 2
OG0003131	KRIT1	KRIT1, ankyrin repeat containing, transcript variant X1
OG0003132	RPS23	ribosomal protein S23
OG0003133	CAPN15	calpain 15, transcript variant X6
OG0003134	SGTB	small glutamine rich tetratricopeptide repeat containing beta
OG0003135	MAPKAP1	mitogen-activated protein kinase associated protein 1, transcript variant X2
OG0003136	TRAPPC2	trafficking protein particle complex 2, transcript variant X1
OG0003137	THRA	thyroid hormone receptor alpha
OG0003139	EIF4EBP1	eukaryotic translation initiation factor 4E binding protein 1
OG0003141	ITM2A	integral membrane protein 2A
OG0003143	PISD	phosphatidylserine decarboxylase, transcript variant X1
OG0003144	NME6	NME/NM23 nucleoside diphosphate kinase 6
OG0003145	HIBADH	3-hydroxyisobutyrate dehydrogenase
OG0003146	TRIM7.1	tripartite motif containing 7.1
OG0003148	NAA50	N(alpha)-acetyltransferase 50, NatE catalytic subunit
OG0003149	RCAN1	regulator of calcineurin 1, transcript variant X1
OG0003150	IFIH1	interferon induced with helicase C domain 1
OG0003151	ECHDC1	ethylmalonyl-CoA decarboxylase 1, transcript variant 2
OG0003152	DQX1	DEAQ-box RNA dependent ATPase 1
OG0003153	ESYT1	extended synaptotagmin 1, transcript variant X1
OG0003155	IL17RC	interleukin 17 receptor C, transcript variant X1
OG0003156	CPSF6	cleavage and polyadenylation specific factor 6, transcript variant X2
OG0003157	PNPT1	polyribonucleotide nucleotidyltransferase 1
OG0003158	DCBLD2	discoidin, CUB and LCCL domain containing 2, transcript variant X2
OG0003159	METAP2	methionyl aminopeptidase 2
OG0003160	LOC100859022	protocadherin gamma-A8-like, transcript variant X1
OG0003161	AIFM2	apoptosis inducing factor, mitochondria associated 2
OG0003162	TSSC4	tumor suppressing subtransferable candidate 4, transcript variant X7
OG0003163	USP6	ubiquitin specific peptidase 6, transcript variant X1
OG0003164	RFX7	regulatory factor X7, transcript variant X1
OG0003165	OPTN	optineurin
OG0003167	LSM8	LSM8 homolog, U6 small nuclear RNA associated
OG0003168	AARS2	alanyl-tRNA synthetase 2, mitochondrial
OG0003169	EP400	E1A binding protein p400, transcript variant X1
OG0003170	OIT3	oncoprotein induced transcript 3, transcript variant X8
OG0003171	CMKLR1	chemerin chemokine-like receptor 1
OG0003172	MKRN2	makorin ring finger protein 2, transcript variant X4
OG0003173	TXNL1	thioredoxin like 1, transcript variant X1
OG0003174	LAMP2	lysosomal associated membrane protein 2, transcript variant X1
OG0003175	GPS2	G protein pathway suppressor 2, transcript variant X1
OG0003176	GJA4	gap junction protein alpha 4
OG0003177	MRPS9	mitochondrial ribosomal protein S9, transcript variant 1
OG0003178	ING3	inhibitor of growth family member 3
OG0003179	ATP5F1AZ	ATP synthase F1 subunit alpha Z chromosome
OG0003180	MIGA1	mitoguardin 1, transcript variant X1
OG0003181	INTS7	integrator complex subunit 7
OG0003182	LOC107050964	adrenodoxin-like protein, mitochondrial, transcript variant X1
OG0003183	RRS1	ribosome biogenesis regulator homolog
OG0003184	DDO	D-aspartate oxidase, transcript variant X1
OG0003185	CCSAP	centriole, cilia and spindle associated protein
OG0003186	KIAA0100	KIAA0100
OG0003187	LOC101752260	uncharacterized LOC101752260
OG0003188	TMEM223	transmembrane protein 223
OG0003189	HACE1	HECT domain and ankyrin repeat containing E3 ubiquitin protein ligase 1
OG0003190	FGGY	FGGY carbohydrate kinase domain containing, transcript variant X10
OG0003191	PCF11	PCF11 cleavage and polyadenylation factor subunit, transcript variant X1
OG0003192	CCDC134	coiled-coil domain containing 134, transcript variant X1
OG0003193	FUNDC1	FUN14 domain containing 1, transcript variant 1
OG0003194	HEATR3	HEAT repeat containing 3
OG0003195	AZI2	5-azacytidine induced 2, transcript variant X2
OG0003196	LOC107056280	drebrin-like, transcript variant X2
OG0003197	RHBDD2	rhomboid domain containing 2, transcript variant X1
OG0003198	TMEM189	transmembrane protein 189, transcript variant X1
OG0003199	ALDH9A1	aldehyde dehydrogenase 9 family member A1
OG0003200	ITPKC	inositol-trisphosphate 3-kinase C, transcript variant X1
OG0003201	NBR1	NBR1, autophagy cargo receptor, transcript variant X2
OG0003202	DERA	deoxyribose-phosphate aldolase
OG0003203	RDH10	retinol dehydrogenase 10 (all-trans)
OG0003206	MED18	mediator complex subunit 18
OG0003207	SMAD6	SMAD family member 6
OG0003208	LYRM7	LYR motif containing 7, transcript variant X1
OG0003209	ANO1	anoctamin 1, transcript variant X9
OG0003210	KIAA2026	KIAA2026, transcript variant X2
OG0003211	SMPD1	sphingomyelin phosphodiesterase 1
OG0003212	HOPX	HOP homeobox, transcript variant X3
OG0003213	H2AFY	H2A histone family, member Y
OG0003214	GTF2IRD1	GTF2I repeat domain containing 1, transcript variant X1
OG0003215	TRAPPC9	trafficking protein particle complex 9, transcript variant X2
OG0003217	MCRS1	microspherule protein 1, transcript variant X1
OG0003218	LOC428421	macrophage mannose receptor 1-like
OG0003219	UBE4A	ubiquitination factor E4A
OG0003220	PNRC1	proline rich nuclear receptor coactivator 1
OG0003221	PPP1R15B	protein phosphatase 1 regulatory subunit 15B
OG0003222	FBXW4	F-box and WD repeat domain containing 4
OG0003223	GPM6B	glycoprotein M6B
OG0003225	XPO5	exportin 5, transcript variant X1
OG0003226	TMEM100	transmembrane protein 100
OG0003227	DGAT2	diacylglycerol O-acyltransferase 2, transcript variant X1
OG0003228	PNP	purine nucleoside phosphorylase
OG0003229	ANKRD9	ankyrin repeat domain 9, transcript variant X1
OG0003230	CETN3	centrin 3, transcript variant X1
OG0003231	TRNT1	tRNA nucleotidyl transferase 1, transcript variant X1
OG0003232	BUD31	BUD31 homolog, transcript variant X1
OG0003233	CGRRF1	cell growth regulator with ring finger domain 1, transcript variant X1
OG0003234	LMCD1	LIM and cysteine rich domains 1
OG0003235	ZNF467	zinc finger protein 467, transcript variant X1
OG0003237	ECI2	enoyl-CoA delta isomerase 2, transcript variant X1
OG0003238	MKRN4P	makorin ring finger protein 4, pseudogene, transcript variant X1
OG0003239	HPF1	histone PARylation factor 1
OG0003241	DNASE1L3	deoxyribonuclease 1 like 3
OG0003242	IP6K1	inositol hexakisphosphate kinase 1, transcript variant X18
OG0003243	ANKRD17	ankyrin repeat domain 17, transcript variant X1
OG0003244	C3H1ORF115	chromosome 3 open reading frame, human C1orf115
OG0003245	TDP2	tyrosyl-DNA phosphodiesterase 2
OG0003246	HDGFRP2	hepatoma-derived growth factor-related protein 2, transcript variant X1
OG0003247	TRIM32	tripartite motif containing 32, transcript variant X3
OG0003248	PRMT5	protein arginine methyltransferase 5, transcript variant X1
OG0003249	POMGNT2	protein O-linked mannose N-acetylglucosaminyltransferase 2 (beta 1,4-)
OG0003250	CD34	CD34 molecule, transcript variant X1
OG0003251	FILIP1L	filamin A interacting protein 1 like, transcript variant X1
OG0003252	HMOX2	heme oxygenase 2, transcript variant X1
OG0003253	ATP6V0D1	ATPase H+ transporting V0 subunit d1, transcript variant X1
OG0003254	PMVK	phosphomevalonate kinase, transcript variant X1
OG0003255	LOC112533016	collagen alpha-1(I) chain-like
OG0003256	SRBD1	S1 RNA binding domain 1, transcript variant X2
OG0003257	LOC419584	discoidin, CUB and LCCL domain-containing protein 1-like
OG0003258	MPZ	myelin protein zero, transcript variant 1
OG0003259	SUFU	SUFU negative regulator of hedgehog signaling, transcript variant X1
OG0003260	SHANK3	SH3 and multiple ankyrin repeat domains 3, transcript variant X1
OG0003261	ST13P5	suppression of tumorigenicity 13 (colon carcinoma) (Hsp70 interacting protein) pseudogene 5
OG0003263	PON1	paraoxonase 1
OG0003265	ZDHHC6	zinc finger DHHC-type containing 6, transcript variant X2
OG0003266	RNF113B	ring finger protein 113B
OG0003267	FYTTD1L	forty-two-three domain containing 1-like, transcript variant X1
OG0003268	PI16	peptidase inhibitor 16, transcript variant X1
OG0003270	NFIL3	nuclear factor, interleukin 3 regulated
OG0003271	PSAT1	phosphoserine aminotransferase 1, transcript variant X1
OG0003272	VCP	valosin containing protein
OG0003273	KLHL33	kelch like family member 33, transcript variant X1
OG0003274	TIMP3	TIMP metallopeptidase inhibitor 3
OG0003276	RABL3	RAB, member of RAS oncogene family like 3
OG0003277	E2F4	E2F transcription factor 4
OG0003278	GOLGB1	golgin B1, transcript variant X2
OG0003279	PTCD2	pentatricopeptide repeat domain 2, transcript variant X1
OG0003280	R3HCC1L	R3H domain and coiled-coil containing 1 like
OG0003281	KATNB1	katanin regulatory subunit B1, transcript variant X1
OG0003282	LOC107049411	epoxide hydrolase 3-like, transcript variant X1
OG0003283	SENP5	SUMO1/sentrin specific peptidase 5, transcript variant X5
OG0003284	FST	follistatin
OG0003285	POLR2L	RNA polymerase II subunit L
OG0003286	ABCA2	ATP binding cassette subfamily A member 2, transcript variant X1
OG0003288	ANAPC5	anaphase promoting complex subunit 5
OG0003289	ERGIC3	ERGIC and golgi 3, transcript variant X1
OG0003290	TRIM58	tripartite motif containing 58
OG0003291	TMEM230	transmembrane protein 230
OG0003292	JAG1	jagged canonical Notch ligand 1
OG0003293	SPR	sepiapterin reductase (7,8-dihydrobiopterin:NADP+ oxidoreductase)
OG0003294	LOC422353	synaptotagmin-like protein 2-like, transcript variant X4
OG0003295	CDK2	cyclin dependent kinase 2
OG0003296	MRPL15	mitochondrial ribosomal protein L15
OG0003297	LOC423693	nucleolar RNA helicase 2-like
OG0003298	CRYL1	crystallin lambda 1
OG0003299	VPS36	vacuolar protein sorting 36 homolog
OG0003300	MYC	v-myc avian myelocytomatosis viral oncogene homolog, transcript variant X1
OG0003301	EXOC2	exocyst complex component 2, transcript variant X1
OG0003302	BORCS6	BLOC-1 related complex subunit 6
OG0003303	POMT2	protein O-mannosyltransferase 2, transcript variant X1
OG0003304	EHHADH	enoyl-CoA hydratase and 3-hydroxyacyl CoA dehydrogenase, transcript variant X1
OG0003305	NUP43	nucleoporin 43
OG0003306	TUBGCP2	tubulin gamma complex associated protein 2
OG0003307	DROSHA	drosha ribonuclease III, transcript variant X4
OG0003308	SKIL	SKI like proto-oncogene
OG0003309	USP48	ubiquitin specific peptidase 48
OG0003310	SURF6	surfeit 6
OG0003311	SQSTM1	sequestosome 1, transcript variant X1
OG0003312	USP37	ubiquitin specific peptidase 37
OG0003313	TMEM106C	transmembrane protein 106C, transcript variant X2
OG0003314	PAFAH1B1	platelet activating factor acetylhydrolase 1b regulatory subunit 1, transcript variant X8
OG0003315	LIG3	DNA ligase 3
OG0003316	MYD88	myeloid differentiation primary response 88
OG0003317	AMOTL1	angiomotin like 1, transcript variant X1
OG0003319	LMF1	lipase maturation factor 1, transcript variant X1
OG0003320	EPG5	ectopic P-granules autophagy protein 5 homolog
OG0003321	FAM117A	family with sequence similarity 117 member A
OG0003322	ANKRA2	ankyrin repeat family A member 2, transcript variant X1
OG0003323	RNASET2	ribonuclease T2, transcript variant X2
OG0003324	NDUFC2	NADH dehydrogenase (ubiquinone) 1, subcomplex unknown, 2, 14.5kDa
OG0003325	TSPAN15	tetraspanin 15
OG0003326	PEX26	peroxisomal biogenesis factor 26, transcript variant X1
OG0003327	NCDN	neurochondrin
OG0003328	POLD1	DNA polymerase delta 1, catalytic subunit
OG0003329	RUSC2	RUN and SH3 domain containing 2, transcript variant X2
OG0003330	RMND5A	required for meiotic nuclear division 5 homolog A, transcript variant X1
OG0003331	TXN	thioredoxin
OG0003332	NADSYN1	NAD synthetase 1
OG0003333	PHF3	PHD finger protein 3, transcript variant X1
OG0003334	RELA	RELA proto-oncogene, NF-kB subunit
OG0003335	YTHDC1	YTH domain containing 1, transcript variant X1
OG0003336	ZC3H13	zinc finger CCCH-type containing 13, transcript variant X1
OG0003337	TMEM258	transmembrane protein 258
OG0003338	ODC	ornithine decarboxylase, transcript variant X2
OG0003340	BUB3	BUB3, mitotic checkpoint protein, transcript variant X1
OG0003341	BLOC1S6	biogenesis of lysosomal organelles complex 1 subunit 6
OG0003342	SLC25A19	solute carrier family 25 member 19, transcript variant X5
OG0003344	C2orf40	C2orf40 homolog, transcript variant X1
OG0003346	TRIP11	thyroid hormone receptor interactor 11
OG0003347	RNF20	ring finger protein 20, transcript variant X1
OG0003349	NAA40	N(alpha)-acetyltransferase 40, NatD catalytic subunit, transcript variant X1
OG0003350	VAMP4	vesicle associated membrane protein 4, transcript variant X1
OG0003351	TCEB3	transcription elongation factor B subunit 3
OG0003352	CTDSPL	CTD small phosphatase like, transcript variant X1
OG0003353	B4GALT4	beta-1,4-galactosyltransferase 4, transcript variant X3
OG0003354	NDUFAF3	NADH:ubiquinone oxidoreductase complex assembly factor 3, transcript variant X1
OG0003355	RNLS	renalase, FAD-dependent amine oxidase, transcript variant X1
OG0003356	DRP2	dystrophin related protein 2, transcript variant X1
OG0003357	CANX	calnexin
OG0003358	DIAPH2	diaphanous related formin 2, transcript variant X1
OG0003360	NUDT8	nudix hydrolase 8
OG0003362	CTH	cystathionine gamma-lyase
OG0003363	SERTAD2	SERTA domain containing 2, transcript variant X1
OG0003364	DELE	death ligand signal enhancer, transcript variant X1
OG0003365	RNF38	ring finger protein 38, transcript variant X2
OG0003366	RIC1	RIC1 homolog, RAB6A GEF complex partner 1, transcript variant X1
OG0003367	MED15	mediator complex subunit 15, transcript variant X1
OG0003368	TUBG1	tubulin gamma 1, transcript variant X1
OG0003369	UROS	uroporphyrinogen III synthase, transcript variant X1
OG0003370	AGL	amylo-alpha-1, 6-glucosidase, 4-alpha-glucanotransferase, transcript variant X3
OG0003371	AMY1A	amylase, alpha 1A; hepatic
OG0003372	HMCES	5-hydroxymethylcytosine binding, ES cell specific
OG0003373	TPP2	tripeptidyl peptidase 2, transcript variant X1
OG0003374	ARL15	ADP ribosylation factor like GTPase 15, transcript variant X1
OG0003376	LRCH3	leucine rich repeats and calponin homology domain containing 3, transcript variant X1
OG0003377	PDZD11	PDZ domain containing 11, transcript variant X1
OG0003378	HMG20B	high mobility group 20B, transcript variant X1
OG0003380	WDR75	WD repeat domain 75
OG0003381	TIMM21	translocase of inner mitochondrial membrane 21
OG0003382	TRIM47	tripartite motif containing 47
OG0003383	DNAJB6	DnaJ heat shock protein family (Hsp40) member B6, transcript variant X3
OG0003384	JOSD1	Josephin domain containing 1
OG0003385	SYNJ1	synaptojanin 1, transcript variant X1
OG0003386	MYO9B	myosin IXB, transcript variant X5
OG0003387	SLC22A23	solute carrier family 22 member 23, transcript variant X1
OG0003388	RYBP	RING1 and YY1 binding protein, transcript variant X1
OG0003389	QARS	glutaminyl-tRNA synthetase
OG0003390	CDC42EP3	CDC42 effector protein 3, transcript variant X7
OG0003391	DEK	DEK proto-oncogene, transcript variant X1
OG0003392	LOC107049146	gap junction gamma-1 protein-like, transcript variant X4
OG0003394	LOC107051846	uncharacterized LOC107051846, transcript variant X1
OG0003395	TSPAN12	tetraspanin 12, transcript variant X1
OG0003396	CDC42SE1	CDC42 small effector 1, transcript variant X1
OG0003397	C2orf49	C2orf49 homolog
OG0003399	DOCK1	dedicator of cytokinesis 1, transcript variant X1
OG0003400	ZDBF2	zinc finger DBF-type containing 2, transcript variant X1
OG0003401	PRELID1	PRELI domain containing 1
OG0003402	KRR1	KRR1, small subunit processome component homolog
OG0003403	ST6GALNAC6	ST6 N-acetylgalactosaminide alpha-2,6-sialyltransferase 6, transcript variant X1
OG0003404	PXMP4	peroxisomal membrane protein 4, transcript variant X1
OG0003405	HAUS1	HAUS augmin like complex subunit 1
OG0003406	CRTC1	CREB regulated transcription coactivator 1, transcript variant X1
OG0003407	EEF1AKMT1	eukaryotic translation elongation factor 1 alpha lysine methyltransferase 1
OG0003408	SNRPN	small nuclear ribonucleoprotein polypeptide N
OG0003409	MRPS18C	mitochondrial ribosomal protein S18C
OG0003410	MARCKS	myristoylated alanine rich protein kinase C substrate
OG0003411	CLN8	ceroid-lipofuscinosis, neuronal 8, transcript variant X1
OG0003412	CD40	CD40 molecule
OG0003413	MTERF3	mitochondrial transcription termination factor 3
OG0003414	EXOSC1	exosome component 1
OG0003415	CCDC127	coiled-coil domain containing 127, transcript variant X4
OG0003417	CAT	catalase
OG0003418	NOL11	nucleolar protein 11
OG0003419	SCNN1A	sodium channel epithelial 1 alpha subunit, transcript variant X1
OG0003420	TRRAP	transformation/transcription domain associated protein, transcript variant X1
OG0003421	PHAX	phosphorylated adaptor for RNA export
OG0003422	NCOA5	nuclear receptor coactivator 5, transcript variant X2
OG0003425	NCEH1	neutral cholesterol ester hydrolase 1, transcript variant X1
OG0003426	PLP2	proteolipid protein 2
OG0003427	RASSF1	Ras association domain family member 1, transcript variant X2
OG0003428	HYAL3	hyaluronoglucosaminidase 3, transcript variant X1
OG0003430	PRPF4	pre-mRNA processing factor 4
OG0003431	BCL9	BCL9 transcription coactivator, transcript variant X4
OG0003432	LIPT2	lipoyl(octanoyl) transferase 2 (putative)
OG0003433	PTGR2	prostaglandin reductase 2
OG0003434	GLUD2	glutamate dehydrogenase 2
OG0003436	FLCN	folliculin, transcript variant X3
OG0003437	PDP1	pyruvate dehyrogenase phosphatase catalytic subunit 1, transcript variant X1
OG0003438	INTS8	integrator complex subunit 8
OG0003439	CHST14	carbohydrate sulfotransferase 14
OG0003440	ADAM17	ADAM metallopeptidase domain 17
OG0003441	TSC22D2	TSC22 domain family member 2, transcript variant X1
OG0003442	EIF2AK2	eukaryotic translation initiation factor 2 alpha kinase 2, transcript variant X1
OG0003443	TGFBR3	transforming growth factor beta receptor 3, transcript variant X1
OG0003444	USP33	ubiquitin specific peptidase 33, transcript variant X1
OG0003445	ELOVL5	ELOVL fatty acid elongase 5, transcript variant X2
OG0003446	ITPRIP	inositol 1,4,5-trisphosphate receptor interacting protein, transcript variant X4
OG0003447	ERCC4	ERCC excision repair 4, endonuclease catalytic subunit
OG0003449	TRIM7.2	tripartite motif containing 7.2
OG0003450	IVNS1ABP	influenza virus NS1A binding protein, transcript variant X1
OG0003451	MED6	mediator complex subunit 6
OG0003452	MGMT	O-6-methylguanine-DNA methyltransferase, transcript variant X1
OG0003453	ATG3	autophagy related 3
OG0003455	TPD52L2	tumor protein D52 like 2
OG0003456	UBAP2L	ubiquitin associated protein 2 like, transcript variant X1
OG0003457	AAED1	AhpC/TSA antioxidant enzyme domain containing 1, transcript variant X1
OG0003459	PIK3R4	phosphoinositide-3-kinase regulatory subunit 4, transcript variant X1
OG0003460	CELF6	CUGBP Elav-like family member 6, transcript variant X1
OG0003461	BAZ1B	bromodomain adjacent to zinc finger domain 1B, transcript variant X1
OG0003462	PLEKHO2	pleckstrin homology domain containing O2, transcript variant X1
OG0003463	RAD17	RAD17 checkpoint clamp loader component
OG0003464	DLST	dihydrolipoamide S-succinyltransferase, transcript variant X1
OG0003465	TOR1AIP2	torsin 1A interacting protein 2, transcript variant X1
OG0003467	TSPAN18	tetraspanin 18
OG0003468	TBX15	T-box transcription factor 15
OG0003469	C1orf198	C1orf198 homolog
OG0003470	TRMT2B	tRNA methyltransferase 2 homolog B, transcript variant X1
OG0003471	RGMA	repulsive guidance molecule family member a
OG0003472	LOC420362	heat shock transcription factor 1
OG0003473	CRHR2	corticotropin releasing hormone receptor 2, transcript variant X1
OG0003474	PMPCA	peptidase, mitochondrial processing alpha subunit
OG0003475	SARNP	SAP domain containing ribonucleoprotein, transcript variant X1
OG0003476	RARS	arginyl-tRNA synthetase
OG0003477	AFF2	AF4/FMR2 family member 2, transcript variant X1
OG0003478	CWC22	CWC22 spliceosome associated protein homolog, transcript variant X3
OG0003480	SLC35D1	solute carrier family 35 member D1
OG0003481	COL4A3BP	collagen type IV alpha 3 binding protein, transcript variant X1
OG0003483	ALKBH5	alkB, alkylation repair homolog 5 (E. coli), transcript variant X1
OG0003484	NFX1	nuclear transcription factor, X-box binding 1, transcript variant X1
OG0003485	MSANTD2	Myb/SANT DNA binding domain containing 2, transcript variant X1
OG0003487	CDON	cell adhesion associated, oncogene regulated, transcript variant X1
OG0003488	NDEL1	nudE neurodevelopment protein 1 like 1, transcript variant X3
OG0003489	CACYBP	calcyclin binding protein
OG0003490	ACAD8	acyl-CoA dehydrogenase family member 8
OG0003491	APOO	apolipoprotein O, transcript variant X1
OG0003492	C7orf25	C7orf25 homolog, transcript variant X1
OG0003493	SCAF4	SR-related CTD associated factor 4
OG0003494	ENG	endoglin
OG0003495	LRIG1	leucine rich repeats and immunoglobulin like domains 1, transcript variant X1
OG0003496	SLC30A6	solute carrier family 30 member 6
OG0003497	MTPN	myotrophin
OG0003498	GNL2	G protein nucleolar 2
OG0003499	FIP1L1	factor interacting with PAPOLA and CPSF1, transcript variant X5
OG0003500	CCNC	cyclin C, transcript variant X1
OG0003501	SBK2	SH3 domain binding kinase family member 2, transcript variant X1
OG0003502	LOC100859273	E3 ubiquitin-protein ligase HUWE1-like
OG0003503	IFFO2	intermediate filament family orphan 2, transcript variant X1
OG0003504	TMEM147	transmembrane protein 147
OG0003505	FBXO40	F-box protein 40, transcript variant X1
OG0003506	FASTK	Fas activated serine/threonine kinase
OG0003507	KDSR	3-ketodihydrosphingosine reductase
OG0003508	AP2A2	adaptor related protein complex 2 alpha 2 subunit, transcript variant X1
OG0003509	CCT5	chaperonin containing TCP1 subunit 5
OG0003510	HN1	hematological and neurological expressed 1, transcript variant 1
OG0003511	TMEM42	transmembrane protein 42, transcript variant X1
OG0003512	SUCLA2	succinate-CoA ligase ADP-forming beta subunit
OG0003513	MITF	melanogenesis associated transcription factor, transcript variant X1
OG0003516	ADAT2	adenosine deaminase, tRNA specific 2, transcript variant X1
OG0003517	BABAM1	BRISC and BRCA1 A complex member 1, transcript variant X1
OG0003518	CCDC142	coiled-coil domain containing 142, transcript variant X1
OG0003519	RPAP1	RNA polymerase II associated protein 1, transcript variant X3
OG0003520	POLRMT	RNA polymerase mitochondrial, transcript variant X1
OG0003521	STOML1	stomatin like 1, transcript variant X1
OG0003522	EDEM1	ER degradation enhancing alpha-mannosidase like protein 1
OG0003523	SPECC1L	sperm antigen with calponin homology and coiled-coil domains 1 like
OG0003524	PTS	6-pyruvoyltetrahydropterin synthase, transcript variant X1
OG0003525	VPS29	VPS29 retromer complex component, transcript variant 2
OG0003526	FNIP1	folliculin interacting protein 1
OG0003527	NXT2	nuclear transport factor 2 like export factor 2, transcript variant X3
OG0003528	TRMT61B	tRNA methyltransferase 61B, transcript variant X1
OG0003530	INTS12	integrator complex subunit 12, transcript variant X1
OG0003531	PDCD6IP	programmed cell death 6 interacting protein
OG0003532	VKORC1L1	vitamin K epoxide reductase complex subunit 1 like 1
OG0003533	CD63	CD63 molecule, transcript variant X1
OG0003534	FASN	fatty acid synthase
OG0003535	TPD52	tumor protein D52, transcript variant X1
OG0003536	CHMP5	charged multivesicular body protein 5
OG0003538	AP4B1	adaptor related protein complex 4 beta 1 subunit, transcript variant X1
OG0003539	PWWP2A	PWWP domain containing 2A, transcript variant X1
OG0003540	THBS1	thrombospondin 1
OG0003541	C8orf59	chromosome 8 open reading frame 59, transcript variant X2
OG0003542	UBXN6	UBX domain protein 6, transcript variant X1
OG0003543	CYB5R4	cytochrome b5 reductase 4, transcript variant X1
OG0003544	TELO2	telomere maintenance 2, transcript variant X1
OG0003545	DBNDD2	dysbindin domain containing 2, transcript variant X1
OG0003546	CTDSPL	CTD small phosphatase like, transcript variant X1
OG0003547	MSL3	male-specific lethal 3 homolog (Drosophila), transcript variant X2
OG0003548	PA2G4	proliferation-associated 2G4, 38kDa, transcript variant X1
OG0003549	ABCB9	ATP binding cassette subfamily B member 9, transcript variant X1
OG0003550	RNF20	ring finger protein 20, transcript variant X1
OG0003552	SCHIP1	schwannomin interacting protein 1, transcript variant X1
OG0003553	LOC101750690	tryptophan--tRNA ligase, mitochondrial-like, transcript variant X1
OG0003554	ATP6V0C	ATPase H+ transporting V0 subunit c
OG0003555	SRSF3	serine and arginine rich splicing factor 3
OG0003556	CXorf40B	chromosome X open reading frame 40B
OG0003558	LOC100859084	zinc finger protein 665-like, transcript variant X1
OG0003560	DNAJB2	DnaJ heat shock protein family (Hsp40) member B2, transcript variant X1
OG0003561	REST	RE1 silencing transcription factor
OG0003562	NFXL1	nuclear transcription factor, X-box binding like 1, transcript variant X1
OG0003563	LOC100857714	T-lymphocyte surface antigen Ly-9-like, transcript variant X1
OG0003564	ATN1	atrophin 1, transcript variant X1
OG0003565	STX12	syntaxin 12
OG0003566	PLEKHJ1	pleckstrin homology domain containing J1
OG0003567	TMEM173	transmembrane protein 173
OG0003568	45356	membrane associated ring-CH-type finger 5
OG0003569	ZFYVE19	zinc finger FYVE-type containing 19
OG0003570	ORM1	orosomucoid 1 (ovoglycoprotein)
OG0003571	CTCF	CCCTC-binding factor, transcript variant X1
OG0003572	CATSPER4	cation channel sperm associated 4, transcript variant X1
OG0003574	ECHS1	enoyl-CoA hydratase, short chain 1
OG0003575	DEAF1	DEAF1, transcription factor, transcript variant X1
OG0003576	TBX18	T-box transcription factor 18
OG0003577	NPM3	nucleophosmin/nucleoplasmin 3
OG0003578	NAA60	N-alpha-acetyltransferase 60, NatF catalytic subunit, transcript variant X5
OG0003579	MBD4	methyl-CpG binding domain 4, DNA glycosylase, transcript variant X1
OG0003580	FZD8	frizzled class receptor 8
OG0003581	NDUFS1	NADH:ubiquinone oxidoreductase core subunit S1, transcript variant X2
OG0003582	GSN	gelsolin
OG0003583	IER5L	immediate early response 5 like
OG0003584	NUP54	nucleoporin 54, transcript variant X1
OG0003585	CHGB	chromogranin B, transcript variant X1
OG0003586	EPB41L1	erythrocyte membrane protein band 4.1 like 1, transcript variant X1
OG0003587	MSH2	mutS homolog 2
OG0003588	SLC25A3	solute carrier family 25 member 3, transcript variant X1
OG0003589	SOAT1	sterol O-acyltransferase 1, transcript variant X1
OG0003590	BBS4	Bardet-Biedl syndrome 4, transcript variant X1
OG0003591	ATP6V1C1	ATPase H+ transporting V1 subunit C1, transcript variant X1
OG0003592	RABEPK	Rab9 effector protein with kelch motifs
OG0003593	ATPAF2	ATP synthase mitochondrial F1 complex assembly factor 2, transcript variant X1
OG0003594	FAM136A	family with sequence similarity 136 member A
OG0003595	MTCL1	microtubule crosslinking factor 1, transcript variant X1
OG0003597	WASL	Wiskott-Aldrich syndrome like, transcript variant X1
OG0003598	C11orf54	C11orf54 homolog
OG0003599	PPP6R3	protein phosphatase 6 regulatory subunit 3, transcript variant X3
OG0003600	PRDM2	PR/SET domain 2, transcript variant X1
OG0003601	UBE2L3	ubiquitin conjugating enzyme E2 L3
OG0003602	FZD9	frizzled class receptor 9
OG0003603	CUL2	cullin 2
OG0003604	UBE2G1	ubiquitin conjugating enzyme E2 G1, transcript variant X1
OG0003606	AHCTF1	AT-hook containing transcription factor 1, transcript variant X4
OG0003607	PKP4	plakophilin 4, transcript variant X2
OG0003608	MMP2	matrix metallopeptidase 2
OG0003609	HDDC2	HD domain containing 2
OG0003611	PHF13	PHD finger protein 13
OG0003612	TF	transferrin (ovotransferrin)
OG0003613	TCP11L1	t-complex 11 like 1
OG0003614	RHBDD1	rhomboid domain containing 1, transcript variant X3
OG0003615	POLG2	DNA polymerase gamma 2, accessory subunit, transcript variant X1
OG0003616	VWA8	von Willebrand factor A domain containing 8
OG0003617	RP2	retinitis pigmentosa 2 (X-linked recessive)
OG0003618	PIKFYVE	phosphoinositide kinase, FYVE-type zinc finger containing, transcript variant X3
OG0003619	MVB12B	multivesicular body subunit 12B, transcript variant X1
OG0003620	SRRL	serine racemase-like, transcript variant X1
OG0003621	ZYG11A	zyg-11 family member A, cell cycle regulator, transcript variant X1
OG0003622	MRAS	muscle RAS oncogene homolog, transcript variant X9
OG0003623	COX7A2	cytochrome c oxidase subunit 7A2, transcript variant X1
OG0003624	CREM	cAMP responsive element modulator, transcript variant X1
OG0003625	PUDP	pseudouridine 5'-phosphatase
OG0003626	FBXO46	F-box protein 46, transcript variant X1
OG0003627	LETM2	leucine zipper and EF-hand containing transmembrane protein 2, transcript variant X1
OG0003628	COPA	coatomer protein complex subunit alpha
OG0003629	CD99	CD99 molecule (human Xg blood group), transcript variant X1
OG0003630	HNRNPH1	heterogeneous nuclear ribonucleoprotein H1, transcript variant X3
OG0003631	LOC107050177	uncharacterized LOC107050177
OG0003632	BCCIP	BRCA2 and CDKN1A interacting protein
OG0003633	BHLHE40	basic helix-loop-helix family member e40
OG0003634	RBMXL3	RNA binding motif protein, X-linked like 3
OG0003635	KDM8	lysine demethylase 8, transcript variant X3
OG0003637	SUPT3H	SPT3 homolog, SAGA and STAGA complex
OG0003638	SETD6	SET domain containing 6, transcript variant X1
OG0003639	LANCL1	LanC like 1
OG0003640	PARP16	poly(ADP-ribose) polymerase family member 16, transcript variant X1
OG0003641	ASAH1	N-acylsphingosine amidohydrolase (acid ceramidase) 1
OG0003642	KDM2A	lysine (K)-specific demethylase 2A, transcript variant X1
OG0003643	GTF2A2	general transcription factor IIA subunit 2
OG0003645	LRIG2	leucine rich repeats and immunoglobulin like domains 2
OG0003646	RGS14	regulator of G-protein signaling 14
OG0003647	SEC16A	SEC16 homolog A, endoplasmic reticulum export factor, transcript variant X1
OG0003649	APC	APC, WNT signaling pathway regulator, transcript variant X3
OG0003650	MYF5	myogenic factor 5
OG0003651	SMS	spermine synthase
OG0003652	TBC1D23	TBC1 domain family member 23, transcript variant X1
OG0003653	MCEE	methylmalonyl-CoA epimerase, transcript variant 1
OG0003654	LRR1	leucine rich repeat protein 1, transcript variant X1
OG0003655	CALD1	caldesmon 1
OG0003656	NLGN1	neuroligin 1, transcript variant X1
OG0003657	GAMT	guanidinoacetate N-methyltransferase, transcript variant X1
OG0003658	FAM96A	family with sequence similarity 96, member A
OG0003659	NRF1	nuclear respiratory factor 1, transcript variant X1
OG0003660	HAT1	histone acetyltransferase 1
OG0003661	NRP1	neuropilin 1, transcript variant X1
OG0003662	FLRT2	fibronectin leucine rich transmembrane protein 2, transcript variant X4
OG0003663	ZFP511	zinc finger protein 511
OG0003664	SLC25A10	solute carrier family 25 member 10, transcript variant X1
OG0003665	BAG5	BCL2 associated athanogene 5
OG0003666	PGPEP1L	pyroglutamyl-peptidase I-like, transcript variant X1
OG0003667	ALG8	ALG8, alpha-1,3-glucosyltransferase, transcript variant X1
OG0003668	STX10	syntaxin 10
OG0003669	CEP76	centrosomal protein 76, transcript variant X1
OG0003670	AGTRAP	angiotensin II receptor associated protein, transcript variant X1
OG0003671	TNS2	tensin 2, transcript variant X1
OG0003672	CD36	CD36 molecule, transcript variant X5
OG0003673	NICN1	nicolin 1, transcript variant X1
OG0003674	TMEM117	transmembrane protein 117, transcript variant X2
OG0003675	SLC29A1	solute carrier family 29 member 1 (Augustine blood group), transcript variant X6
OG0003676	FAM65B	family with sequence similarity 65, member B, transcript variant X1
OG0003677	TTC4	tetratricopeptide repeat domain 4
OG0003678	INTS1	integrator complex subunit 1, transcript variant X1
OG0003679	WDR5B	WD repeat domain 5B, transcript variant X1
OG0003680	CRYM	crystallin mu
OG0003681	YBX1	Y-box binding protein 1, transcript variant X1
OG0003682	RFXAP	regulatory factor X associated protein
OG0003683	SPATA20	spermatogenesis associated 20, transcript variant X1
OG0003684	LOC107051857	translation initiation factor IF-2-like
OG0003685	RSU1	Ras suppressor protein 1, transcript variant X1
OG0003686	ZNF326	zinc finger protein 326
OG0003687	FAM189A2	family with sequence similarity 189 member A2, transcript variant X1
OG0003688	RBM20	RNA binding motif protein 20, transcript variant X1
OG0003690	EEF2K	eukaryotic elongation factor 2 kinase, transcript variant X5
OG0003691	AP1G1	adaptor related protein complex 1 gamma 1 subunit, transcript variant X3
OG0003692	FLAD1	flavin adenine dinucleotide synthetase 1, transcript variant X1
OG0003693	MIIP	migration and invasion inhibitory protein
OG0003694
OG0003695	HSF3	Heat shock factor protein 3
OG0003696	CORO7	coronin 7
OG0003697	PHYH	phytanoyl-CoA 2-hydroxylase
OG0003698	OSGIN1	oxidative stress induced growth inhibitor 1, transcript variant X10
OG0003699	GNPTG	N-acetylglucosamine-1-phosphate transferase gamma subunit
OG0003700	CFAP70	cilia and flagella associated protein 70, transcript variant X1
OG0003701	NMNAT1	nicotinamide nucleotide adenylyltransferase 1, transcript variant X1
OG0003702	PLAGL2	PLAG1 like zinc finger 2, transcript variant X2
OG0003703	FBXO42	F-box protein 42, transcript variant X1
OG0003704	PDCD11	programmed cell death 11, transcript variant X3
OG0003705	EOGT	EGF domain specific O-linked N-acetylglucosamine transferase, transcript variant X1
OG0003706	PYM1	PYM homolog 1, exon junction complex associated factor
OG0003707	PAX7	paired box 7
OG0003708	MYLKSML	myosin light chain kinase, smooth muscle-like, transcript variant X1
OG0003709	PLXND1	plexin D1
OG0003710	GATAD1	GATA zinc finger domain containing 1
OG0003711	DYSF	dysferlin, transcript variant X1
OG0003712	C4H4ORF32	chromosome 4 open reading frame, human C4orf32
OG0003713	NHSL2	NHS like 2, transcript variant X1
OG0003714	TMEM2	transmembrane protein 2, transcript variant X3
OG0003715	ESAM	endothelial cell adhesion molecule
OG0003716	TNIP1	TNFAIP3 interacting protein 1, transcript variant X1
OG0003717	SH3BP1	SH3 domain binding protein 1
OG0003718	NSL1	NSL1, MIS12 kinetochore complex component
OG0003719	VMA21	VMA21 vacuolar H+-ATPase homolog (S. cerevisiae)
OG0003720	STUB1	STIP1 homology and U-box containing protein 1
OG0003721	RWDD1	RWD domain containing 1
OG0003722	QSER1	glutamine and serine rich 1, transcript variant X1
OG0003723	TMEM115	transmembrane protein 115
OG0003724	AHCTF1	AT-hook containing transcription factor 1, transcript variant X4
OG0003725	SMPD4	sphingomyelin phosphodiesterase 4, transcript variant X1
OG0003726	RRAS	related RAS viral (r-ras) oncogene homolog
OG0003727	ACYP1	acylphosphatase 1
OG0003728	MRPL50	mitochondrial ribosomal protein L50
OG0003729	BAZ1A	bromodomain adjacent to zinc finger domain 1A, transcript variant X1
OG0003730	NSMCE2	NSE2/MMS21 homolog, SMC5-SMC6 complex SUMO ligase, transcript variant 1
OG0003731	RMND1	required for meiotic nuclear division 1 homolog, transcript variant X1
OG0003732	BRMS1L	breast cancer metastasis-suppressor 1-like
OG0003733	PSMA3	proteasome subunit alpha 3
OG0003734	CMTM3	CKLF like MARVEL transmembrane domain containing 3
OG0003735	SPI1	Spi-1 proto-oncogene, transcript variant 1
OG0003736	PSIP1	PC4 and SFRS1 interacting protein 1
OG0003737	C1QBP	complement C1q binding protein
OG0003738	TIMM9	translocase of inner mitochondrial membrane 9, transcript variant 1
OG0003739	NUDCD2	NudC domain containing 2
OG0003740	SLC48A1	solute carrier family 48 member 1, transcript variant X1
OG0003741	LGALS1A	galectin 1A
OG0003742	CYB561D2	cytochrome b561 family member D2, transcript variant X1
OG0003743	CHCHD6	coiled-coil-helix-coiled-coil-helix domain containing 6, transcript variant X1
OG0003744	BMERB1	bMERB domain containing 1
OG0003746	ZC3H3	zinc finger CCCH-type containing 3
OG0003747	SLC2A13	solute carrier family 2 member 13, transcript variant X1
OG0003748	DGCR2	DiGeorge syndrome critical region gene 2, transcript variant X1
OG0003749	EMP1	epithelial membrane protein 1
OG0003750	MIB2	mindbomb E3 ubiquitin protein ligase 2
OG0003751	SUMF2	sulfatase modifying factor 2, transcript variant X1
OG0003752	RC3H2	ring finger and CCCH-type domains 2, transcript variant X1
OG0003753	GPATCH11	G-patch domain containing 11, transcript variant 1
OG0003754	EIF3F	eukaryotic translation initiation factor 3 subunit F
OG0003755	NKAPL	NFKB activating protein like
OG0003756	C17orf75	C17orf75 homolog, transcript variant X1
OG0003757	TMEM177	transmembrane protein 177, transcript variant X5
OG0003759	NMD3	NMD3 ribosome export adaptor
OG0003761	MGST3	microsomal glutathione S-transferase 3, transcript variant 2
OG0003762	SEC22A	SEC22 homolog A, vesicle trafficking protein, transcript variant X1
OG0003763	HIPK3	homeodomain interacting protein kinase 3, transcript variant X5
OG0003764	PQLC2	PQ loop repeat containing 2
OG0003765	AMFR	autocrine motility factor receptor, transcript variant X1
OG0003768	DNAL4	dynein axonemal light chain 4, transcript variant X2
OG0003769	RTF1	RTF1 homolog, Paf1/RNA polymerase II complex component, transcript variant X5
OG0003770	TIPRL	TOR signaling pathway regulator
OG0003771	FAM174A	family with sequence similarity 174 member A, transcript variant X1
OG0003772	NUP133	nucleoporin 133
OG0003773	SERAC1	serine active site containing 1, transcript variant X1
OG0003774	SLC22A5	solute carrier family 22 member 5
OG0003775	MIPEP	mitochondrial intermediate peptidase, transcript variant X1
OG0003776	NECAB3	N-terminal EF-hand calcium binding protein 3
OG0003777	PLBD1	phospholipase B domain containing 1, transcript variant X1
OG0003778	CD164	CD164 molecule
OG0003779	RPF2	ribosome production factor 2 homolog
OG0003781	PARL	presenilin associated rhomboid like
OG0003783	DRAM2	DNA damage regulated autophagy modulator 2, transcript variant X2
OG0003784	TMSB15B	thymosin beta 15B, transcript variant X1
OG0003785	ERMARD	ER membrane associated RNA degradation, transcript variant X2
OG0003787	MRPL40	mitochondrial ribosomal protein L40, transcript variant X1
OG0003788	SCCPDH	saccharopine dehydrogenase (putative)
OG0003789	RPEL1	ribulose-5-phosphate-3-epimerase like 1, transcript variant X1
OG0003790	NABP1	nucleic acid binding protein 1
OG0003791	BMS1	BMS1, ribosome biogenesis factor, transcript variant X1
OG0003792	ZFAND5	zinc finger AN1-type containing 5
OG0003793	PTPN14	protein tyrosine phosphatase non-receptor type 14
OG0003794	MRPL24	mitochondrial ribosomal protein L24
OG0003795	ANXA2	annexin A2
OG0003796	ANGEL2	angel homolog 2, transcript variant X2
OG0003797	FAM118B	family with sequence similarity 118 member B, transcript variant X2
OG0003798	GOLGA2	golgin A2, transcript variant X1
OG0003800	EWSR1	EWS RNA binding protein 1, transcript variant X1
OG0003801	PLBD2	phospholipase B domain containing 2, transcript variant X2
OG0003802	PHLDA2	pleckstrin homology like domain family A member 2
OG0003804	ZNF410	zinc finger protein 410
OG0003805	MUM1L1	MUM1 like 1
OG0003806	PSD	pleckstrin and Sec7 domain containing, transcript variant X1
OG0003807	CYFIP1	cytoplasmic FMR1 interacting protein 1, transcript variant X1
OG0003808	PGGHG	protein-glucosylgalactosylhydroxylysine glucosidase
OG0003809	LOC420480	Sjogren's syndrome nuclear autoantigen 1-like, transcript variant X5
OG0003810	UFM1	ubiquitin fold modifier 1
OG0003812	RNPEP	arginyl aminopeptidase, transcript variant X3
OG0003813	MTG2	mitochondrial ribosome associated GTPase 2
OG0003814	TIMM13	translocase of inner mitochondrial membrane 13
OG0003815	NUDT2	nudix hydrolase 2, transcript variant X3
OG0003817	LGR4	leucine rich repeat containing G protein-coupled receptor 4, transcript variant X1
OG0003818	SUPT16H	SPT16 homolog, facilitates chromatin remodeling subunit, transcript variant X1
OG0003819	NAB2	NGFI-A binding protein 2
OG0003820	TRIM33	tripartite motif containing 33
OG0003822	TMEM38A	transmembrane protein 38A
OG0003823	ZNF622	zinc finger protein 622, transcript variant X1
OG0003824	FAM32A	family with sequence similarity 32 member A
OG0003825	OTUD6A	OTU deubiquitinase 6A
OG0003826	WDSUB1	WD repeat, sterile alpha motif and U-box domain containing 1, transcript variant X3
OG0003827	UNC93B1	unc-93 homolog B1 (C. elegans), transcript variant X3
OG0003828	LOC121108960	eukaryotic translation initiation factor 3 subunit C-like
OG0003829	ELMOD3	ELMO domain containing 3
OG0003830	LOC107050760	SH3 and cysteine-rich domain-containing protein 3-like, transcript variant X1
OG0003831	HEXDC	hexosaminidase D
OG0003832	RBM14	RNA binding motif protein 14, transcript variant X1
OG0003833	IRAK1BP1	interleukin 1 receptor associated kinase 1 binding protein 1
OG0003834	PPP4R4	protein phosphatase 4 regulatory subunit 4, transcript variant X1
OG0003835	CPSF4	cleavage and polyadenylation specific factor 4
OG0003837	ACADSB	acyl-CoA dehydrogenase, short/branched chain
OG0003838	PRKAR2A	protein kinase cAMP-dependent type II regulatory subunit alpha, transcript variant X1
OG0003840	LIMD2	LIM domain containing 2, transcript variant X1
OG0003842	STAU1	staufen double-stranded RNA binding protein 1
OG0003843	ZNF385A	zinc finger protein 385A
OG0003844	ROGDI	rogdi homolog, transcript variant X2
OG0003845	DUSP27	dual specificity phosphatase 27 (putative), transcript variant X6
OG0003847	ELAC2	elaC ribonuclease Z 2
OG0003848	HADHA	hydroxyacyl-CoA dehydrogenase/3-ketoacyl-CoA thiolase/enoyl-CoA hydratase (trifunctional protein), alpha subunit
OG0003849	CSGALNACT2	chondroitin sulfate N-acetylgalactosaminyltransferase 2, transcript variant X3
OG0003850	EIF1AX	eukaryotic translation initiation factor 1A, X-linked
OG0003851	PHLDB1	pleckstrin homology like domain family B member 1, transcript variant X2
OG0003853	CLU	clusterin, transcript variant X1
OG0003854	TTI1	TELO2 interacting protein 1
OG0003855	PDE8A	phosphodiesterase 8A, transcript variant X6
OG0003856	ZMPSTE24	zinc metallopeptidase STE24
OG0003857	TOPORS	TOP1 binding arginine/serine rich protein, transcript variant X1
OG0003858	LOC107056801	guanosine-3',5'-bis(diphosphate) 3'-pyrophosphohydrolase MESH1-like
OG0003859	TMEM8A	transmembrane protein 8A, transcript variant X1
OG0003860	KIAA0368	KIAA0368
OG0003861	SNX11	sorting nexin 11, transcript variant X1
OG0003862	ERCC3	ERCC excision repair 3, TFIIH core complex helicase subunit
OG0003863	PRMT1	protein arginine methyltransferase 1, transcript variant X1
OG0003864	TMED8	transmembrane p24 trafficking protein family member 8, transcript variant 1
OG0003865	LIPE	lipase E, hormone sensitive type, transcript variant X1
OG0003866	KCTD6	potassium channel tetramerization domain containing 6, transcript variant X1
OG0003868	QTRT2	queuine tRNA-ribosyltransferase accessory subunit 2
OG0003869	MPV17	mitochondrial inner membrane protein MPV17, transcript variant X1
OG0003870	LYST	lysosomal trafficking regulator, transcript variant X2
OG0003871	SH3BP4	SH3 domain binding protein 4, transcript variant X2
OG0003872	UBE3B	ubiquitin protein ligase E3B, transcript variant X2
OG0003873	USP40	ubiquitin specific peptidase 40
OG0003874	HIBCH	3-hydroxyisobutyryl-CoA hydrolase
OG0003875	HACD3	3-hydroxyacyl-CoA dehydratase 3
OG0003876	GTF2F2	general transcription factor IIF subunit 2
OG0003877	LAMA4	laminin subunit alpha 4, transcript variant X1
OG0003878	PES1	pescadillo ribosomal biogenesis factor 1
OG0003879	SLC31A1	solute carrier family 31 member 1, transcript variant 4
OG0003881	ADAM23	ADAM metallopeptidase domain 23, transcript variant X1
OG0003883	CHCHD3	coiled-coil-helix-coiled-coil-helix domain containing 3, transcript variant X1
OG0003884	ZNF692	zinc finger protein 692
OG0003885	SDHC	succinate dehydrogenase complex subunit C, transcript variant X1
OG0003886	IL15	interleukin 15, transcript variant X2
OG0003888	PSTK	phosphoseryl-tRNA kinase, transcript variant X1
OG0003889	MRPL49	mitochondrial ribosomal protein L49, transcript variant X1
OG0003890	C12orf57	C12orf57 homolog
OG0003891	NOM1	nucleolar protein with MIF4G domain 1
OG0003892	SF3A3	splicing factor 3a subunit 3
OG0003893	PTTG1IP2	PTTG1IP family member 2
OG0003894	SLAIN2	SLAIN motif family member 2, transcript variant X1
OG0003895	MMS19	MMS19 homolog, cytosolic iron-sulfur assembly component, transcript variant X1
OG0003896	MFSD5	major facilitator superfamily domain containing 5, transcript variant X1
OG0003897	CRYBG3	crystallin beta-gamma domain containing 3
OG0003898	FBLN7	fibulin 7
OG0003899	METAP1	methionyl aminopeptidase 1
OG0003900	TAB3	TGF-beta activated kinase 1/MAP3K7 binding protein 3, transcript variant X1
OG0003901	NOP58	NOP58 ribonucleoprotein
OG0003902	ASB10	ankyrin repeat and SOCS box containing 10, transcript variant X1
OG0003903	FAM206A	family with sequence similarity 206 member A, transcript variant X1
OG0003904	DNAJC7	DnaJ heat shock protein family (Hsp40) member C7
OG0003905	PRSS23	protease, serine 23, transcript variant X1
OG0003906	FGD5	FYVE, RhoGEF and PH domain containing 5, transcript variant X1
OG0003907	PSMC1	proteasome 26S subunit, ATPase 1
OG0003908	HEBP1	heme binding protein 1
OG0003909	THBD	thrombomodulin
OG0003910	LCMT1	leucine carboxyl methyltransferase 1
OG0003911	LOC771515	uncharacterized LOC771515
OG0003912	SP3	Sp3 transcription factor
OG0003913	TMEM167A	transmembrane protein 167A, transcript variant X1
OG0003914	PERM1	PPARGC1 and ESRR induced regulator, muscle 1, transcript variant X1
OG0003915	MLLT1	MLLT1, super elongation complex subunit, transcript variant X1
OG0003916	PCID2	PCI domain containing 2
OG0003917	NID2	nidogen 2, transcript variant X1
OG0003918	LMBRD1	LMBR1 domain containing 1, transcript variant X1
OG0003919	TECPR2	tectonin beta-propeller repeat containing 2, transcript variant X2
OG0003920	STON2	stonin 2, transcript variant X3
OG0003921	IGFBP5	insulin like growth factor binding protein 5
OG0003922	GAK	cyclin G associated kinase
OG0003923	QSOX1	quiescin Q6 sulfhydryl oxidase 1
OG0003924	SDHAF2	succinate dehydrogenase complex assembly factor 2, transcript variant 1
OG0003925	ABCA1	ATP-binding cassette, sub-family A (ABC1), member 1
OG0003926	LOC121108727	THO complex subunit 6 homolog
OG0003927	PDGFRB	platelet derived growth factor receptor beta
OG0003928	NUDT21	nudix hydrolase 21
OG0003929	RBM25	RNA binding motif protein 25, transcript variant X2
OG0003931	REXO4	REX4 homolog, 3'-5' exonuclease
OG0003932	HVCN1	hydrogen voltage gated channel 1
OG0003933	MINA	MYC induced nuclear antigen
OG0003934	GNPNAT1	glucosamine-phosphate N-acetyltransferase 1, transcript variant X1
OG0003936	ECHDC2	enoyl-CoA hydratase domain containing 2
OG0003937	AMDHD2	amidohydrolase domain containing 2
OG0003939	TYW3	tRNA-yW synthesizing protein 3 homolog
OG0003940	ADRM1	adhesion regulating molecule 1
OG0003941	SLC35E1	solute carrier family 35 member E1
OG0003942	AP4M1	adaptor-related protein complex 4, mu 1 subunit
OG0003943	IGFBP4	insulin like growth factor binding protein 4
OG0003944	C2CD2	C2 calcium dependent domain containing 2, transcript variant X1
OG0003945	LOC100857191	c-C motif chemokine 26-like
OG0003946	CDCA4	cell division cycle associated 4, transcript variant X3
OG0003947	USP13	ubiquitin specific peptidase 13
OG0003948	SLC8B1	solute carrier family 8 member B1, transcript variant X1
OG0003949	NAA25	N(alpha)-acetyltransferase 25, NatB auxiliary subunit
OG0003950	SP1	Sp1 transcription factor, transcript variant X1
OG0003951	N4BP1	NEDD4 binding protein 1
OG0003952	RBM45	RNA binding motif protein 45, transcript variant X1
OG0003953	ALPL	alkaline phosphatase, liver/bone/kidney
OG0003954	PEX6	peroxisomal biogenesis factor 6, transcript variant X1
OG0003956	ZNF648	zinc finger protein 648, transcript variant X5
OG0003957	IQSEC1	IQ motif and Sec7 domain 1, transcript variant X1
OG0003959	LOC423731	dual specificity phosphatase 13-like, transcript variant X3
OG0003960	SERINC5	serine incorporator 5
OG0003962	STAG1	stromal antigen 1, transcript variant X1
OG0003964	RNH1	ribonuclease/angiogenin inhibitor 1, transcript variant X2
OG0003965	ABCD2	ATP binding cassette subfamily D member 2
OG0003966	NCOA4	nuclear receptor coactivator 4, transcript variant X1
OG0003967	TFB1M	transcription factor B1, mitochondrial, transcript variant X1
OG0003968	VAC14	Vac14, PIKFYVE complex component
OG0003969	DYNLRB1	dynein light chain roadblock-type 1, transcript variant X1
OG0003970	DAB2	DAB adaptor protein 2, transcript variant X1
OG0003971	RCL1	RNA terminal phosphate cyclase like 1
OG0003972	SLC35B2	solute carrier family 35 member B2, transcript variant X1
OG0003973	YARS2	tyrosyl-tRNA synthetase 2, transcript variant X1
OG0003974	ZBTB8OS	zinc finger and BTB domain containing 8 opposite strand, transcript variant X2
OG0003975	GSTO2	glutathione S-transferase omega 2
OG0003976	TTF2	transcription termination factor 2, transcript variant X1
OG0003977	IL17RA	interleukin 17 receptor A, transcript variant X1
OG0003978	SPRTN	SprT-like N-terminal domain
OG0003979	SSSCA1	Sjogren syndrome/scleroderma autoantigen 1
OG0003980	PWP1	PWP1 homolog, endonuclein
OG0003981	ABCC4	ATP binding cassette subfamily C member 4, transcript variant X1
OG0003982	DERL1	derlin 1
OG0003983	SF3B1	splicing factor 3b subunit 1, transcript variant X1
OG0003984	WDR20	WD repeat domain 20, transcript variant X1
OG0003985	LOC100858814	adenine phosphoribosyltransferase-like, transcript variant X1
OG0003986	TBX21	T-box 21
OG0003987	GAL3ST2	galactose-3-O-sulfotransferase 2, transcript variant X1
OG0003988	GNE	glucosamine (UDP-N-acetyl)-2-epimerase/N-acetylmannosamine kinase, transcript variant X1
OG0003989	USP38	ubiquitin specific peptidase 38, transcript variant X1
OG0003990	ACP6	acid phosphatase 6, lysophosphatidic, transcript variant X1
OG0003991	LOC107052850	heme-binding protein 1-like
OG0003992	MIA3	MIA family member 3, ER export factor, transcript variant X1
OG0003993	PDDC1	Parkinson disease 7 domain containing 1, transcript variant X1
OG0003994	KSR1	kinase suppressor of ras 1, transcript variant X1
OG0003995	NSUN3	NOP2/Sun RNA methyltransferase family member 3, transcript variant X1
OG0003996	MRPL2	mitochondrial ribosomal protein L2
OG0003997	NUFIP2	NUFIP2, FMR1 interacting protein 2, transcript variant X2
OG0003998	CEPT1	choline/ethanolamine phosphotransferase 1, transcript variant X1
OG0003999	KDM1B	lysine demethylase 1B, transcript variant X1
OG0004000	ALG14	ALG14 UDP-N-acetylglucosaminyltransferase subunit, transcript variant X1
OG0004002	TRMT1L	tRNA methyltransferase 1 like, transcript variant X1
OG0004004	SIK1	salt inducible kinase 1
OG0004005	PCGF1	polycomb group ring finger 1, transcript variant X1
OG0004006	IWS1	IWS1, SUPT6H interacting protein, transcript variant X1
OG0004007	IRS2	insulin receptor substrate 2, transcript variant X1
OG0004008	EXOSC5	exosome component 5
OG0004009	PTGDS	prostaglandin D2 synthase 21kDa (brain)
OG0004010	C12orf29	C12orf29 homolog, transcript variant X1
OG0004011	GMPS	guanine monophosphate synthase
OG0004012	STYX	serine/threonine/tyrosine interacting protein, transcript variant X1
OG0004013	IPMK	inositol polyphosphate multikinase
OG0004014	C1QB	complement C1q B chain
OG0004015	DOPEY2	dopey family member 2, transcript variant X1
OG0004017	TRIOBP	TRIO and F-actin binding protein, transcript variant X1
OG0004018
OG0004019	FZD4	frizzled class receptor 4
OG0004020	EIF4H	eukaryotic translation initiation factor 4H
OG0004021	FAM175B	family with sequence similarity 175 member B, transcript variant X1
OG0004022	PIGX	phosphatidylinositol glycan anchor biosynthesis class X
OG0004023	SIDT2	SID1 transmembrane family member 2, transcript variant X1
OG0004024	CHCHD7	coiled-coil-helix-coiled-coil-helix domain containing 7, transcript variant X3
OG0004025	DAD1	defender against cell death 1
OG0004026	GTF2E1	general transcription factor IIE subunit 1, transcript variant X2
OG0004027	LRP3	LDL receptor related protein 3, transcript variant X1
OG0004028	RPAP3	RNA polymerase II associated protein 3, transcript variant X1
OG0004029	CTSH	cathepsin H
OG0004030	HGS	hepatocyte growth factor-regulated tyrosine kinase substrate, transcript variant X1
OG0004031	RER1	retention in endoplasmic reticulum sorting receptor 1
OG0004032	LANCL2	LanC like 2
OG0004033	KLHDC3	kelch domain containing 3, transcript variant X1
OG0004034	IRF9	interferon regulatory factor 9, transcript variant X1
OG0004035	LAPTM4A	lysosomal protein transmembrane 4 alpha
OG0004036	SLC52A3	solute carrier family 52 member 3, transcript variant X2
OG0004037	DGKZ	diacylglycerol kinase zeta, transcript variant 1
OG0004038	ANAPC11	anaphase promoting complex subunit 11
OG0004039	MYNN	myoneurin
OG0004040	DUSP14	dual specificity phosphatase 14, transcript variant X1
OG0004041	CHST10	carbohydrate sulfotransferase 10, transcript variant X1
OG0004042	LOC770141	transcription factor AP-1-like
OG0004043	NDFIP2	Nedd4 family interacting protein 2, transcript variant X1
OG0004044	LOC107049269	glycine N-acyltransferase-like protein 3, transcript variant X1
OG0004046	WDR59	WD repeat domain 59, transcript variant X1
OG0004047	FBXL18	F-box and leucine rich repeat protein 18, transcript variant X1
OG0004048	IDI2	isopentenyl-diphosphate delta isomerase 2, transcript variant X1
OG0004050	BORCS5	BLOC-1 related complex subunit 5, transcript variant X1
OG0004051	CNOT11	CCR4-NOT transcription complex subunit 11
OG0004052	RAB2A	RAB2A, member RAS oncogene family
OG0004053	IGSF9	immunoglobulin superfamily member 9, transcript variant X1
OG0004056	CACUL1	CDK2 associated cullin domain 1
OG0004058	BRWD1	bromodomain and WD repeat domain containing 1
OG0004059	IGSF9	immunoglobulin superfamily member 9, transcript variant X1
OG0004061	ATP23	ATP23 metallopeptidase and ATP synthase assembly factor homolog, transcript variant X2
OG0004062	MORC4	MORC family CW-type zinc finger 4
OG0004063	KREMEN1	kringle containing transmembrane protein 1
OG0004064	FAM103A1	family with sequence similarity 103 member A1, transcript variant X1
OG0004065	TMBIM6	transmembrane BAX inhibitor motif containing 6, transcript variant X1
OG0004067	NEMP1	nuclear envelope integral membrane protein 1, transcript variant X1
OG0004068	ETV6	ETS variant 6, transcript variant X1
OG0004069	PPT1	palmitoyl-protein thioesterase 1
OG0004070	ASB1	ankyrin repeat and SOCS box containing 1, transcript variant X2
OG0004071	OSER1	oxidative stress responsive serine rich 1, transcript variant X3
OG0004072	DUSP8	dual specificity phosphatase 8, transcript variant X3
OG0004073	MLIP	muscular LMNA interacting protein, transcript variant X1
OG0004074	RIOX1	ribosomal oxygenase 1
OG0004075	ACAT2	acetyl-CoA acetyltransferase 2
OG0004076	CCNB1	cyclin B1
OG0004077	LARS	leucyl-tRNA synthetase, transcript variant X1
OG0004079	RNF130	ring finger protein 130, transcript variant X1
OG0004081	MLLT6	MLLT6, PHD finger domain containing, transcript variant X1
OG0004082	SMIM13	small integral membrane protein 13
OG0004083	EIF5B	eukaryotic translation initiation factor 5B
OG0004084	DCPS	decapping enzyme, scavenger
OG0004085	TSPAN13	tetraspanin 13
OG0004087	ING1	inhibitor of growth family member 1, transcript variant X1
OG0004088	HTT	huntingtin, transcript variant X1
OG0004089	RAMP2	receptor activity modifying protein 2, transcript variant X1
OG0004090	NUP214	nucleoporin 214, transcript variant X1
OG0004091	SORBS1	sorbin and SH3 domain containing 1, transcript variant X1
OG0004092	ZNF740	zinc finger protein 740, transcript variant X1
OG0004093	GPATCH2L	G-patch domain containing 2 like, transcript variant X4
OG0004094	IPPK	inositol-pentakisphosphate 2-kinase, transcript variant X1
OG0004095	FUT11	fucosyltransferase 11
OG0004096	ZFP64	ZFP64 zinc finger protein
OG0004097	ANK1	ankyrin 1, transcript variant X1
OG0004098	ASH2L	ASH2 like histone lysine methyltransferase complex subunit, transcript variant X1
OG0004099	MYLIP	myosin regulatory light chain interacting protein
OG0004100	WDR45	WD repeat domain 45, transcript variant X1
OG0004101	DGKD	diacylglycerol kinase delta, transcript variant X1
OG0004102	GSPT2	G1 to S phase transition 2
OG0004103	ATXN7L1	ataxin 7 like 1, transcript variant X1
OG0004104	LOC121107090	erythropoietin receptor-like
OG0004105	CIB2	calcium and integrin binding family member 2, transcript variant X1
OG0004106	TP53BP2	tumor protein p53 binding protein 2, transcript variant X1
OG0004107	C1orf35	C1orf35 homolog, transcript variant X1
OG0004108	AP3D1	adaptor related protein complex 3 delta 1 subunit, transcript variant X1
OG0004109	LEO1	LEO1 homolog, Paf1/RNA polymerase II complex component, transcript variant X1
OG0004110	CELSR1	cadherin EGF LAG seven-pass G-type receptor 1
OG0004111	NFYC	nuclear transcription factor Y subunit gamma, transcript variant X16
OG0004112	ATRNL1	attractin like 1, transcript variant X1
OG0004114	MSL1	male specific lethal 1 homolog
OG0004115	EFNB1	ephrin B1, transcript variant X1
OG0004116	BLMH	bleomycin hydrolase
OG0004117	LEMD3	LEM domain containing 3, transcript variant X1
OG0004118	ZDHHC17	zinc finger DHHC-type containing 17
OG0004119	RANGAP1	Ran GTPase activating protein 1
OG0004120	BPTF	bromodomain PHD finger transcription factor, transcript variant X1
OG0004121	MAP7D3	MAP7 domain containing 3
OG0004122	SHISA5	shisa family member 5
OG0004124	DPH5	diphthamide biosynthesis 5, transcript variant X1
OG0004125	SENP6	SUMO1/sentrin specific peptidase 6, transcript variant X1
OG0004126	LOC101748312	zinc finger protein 777-like, transcript variant X1
OG0004127	MRPL38	mitochondrial ribosomal protein L38
OG0004128	DMTN	dematin actin binding protein, transcript variant X3
OG0004129	ARCN1	archain 1
OG0004130	ARIH2	ariadne RBR E3 ubiquitin protein ligase 2
OG0004131	PSMA7	proteasome subunit alpha 7
OG0004132	ABCG2	ATP binding cassette subfamily G member 2 (Junior blood group), transcript variant X1
OG0004133	CBFB	core-binding factor beta subunit, transcript variant 1
OG0004134	BORCS8	BLOC-1 related complex subunit 8, transcript variant X1
OG0004137	SEMA7A	semaphorin 7A (John Milton Hagen blood group), transcript variant X1
OG0004138	PRKAB2	protein kinase AMP-activated non-catalytic subunit beta 2, transcript variant X1
OG0004139	MICU3	mitochondrial calcium uptake family member 3, transcript variant X1
OG0004140	KMT5A	lysine methyltransferase 5A, transcript variant X1
OG0004141	TRAP1	TNF receptor associated protein 1
OG0004142	NLK	nemo like kinase, transcript variant X1
OG0004143	MRPL58	mitochondrial ribosomal protein L58, transcript variant X1
OG0004144	ZNF462	zinc finger protein 462
OG0004145	C11orf96	C11orf96 homolog
OG0004146	TYSND1	trypsin domain containing 1
OG0004147	DNM1L	dynamin 1 like, transcript variant X1
OG0004148	ZCRB1	zinc finger CCHC-type and RNA binding motif containing 1, transcript variant X1
OG0004149	STEAP3	STEAP3 metalloreductase, transcript variant X1
OG0004150	MTAP	methylthioadenosine phosphorylase
OG0004151	SIRT3	sirtuin 3, transcript variant X1
OG0004153	WDR53	WD repeat domain 53, transcript variant X1
OG0004154	C5orf15	C5orf15 homolog
OG0004155	ZCCHC14	zinc finger CCHC-type containing 14
OG0004156	USP21	ubiquitin specific peptidase 21, transcript variant X1
OG0004157	EPS15	epidermal growth factor receptor pathway substrate 15, transcript variant X2
OG0004158	RNF8	ring finger protein 8, transcript variant X1
OG0004159	ATF2	activating transcription factor 2
OG0004160	MKKS	McKusick-Kaufman syndrome
OG0004161	LMTK2	lemur tyrosine kinase 2, transcript variant X1
OG0004162	SARS1	seryl-tRNA synthetase 1
OG0004164	METTL3	methyltransferase like 3, transcript variant X1
OG0004165	AASDHPPT	aminoadipate-semialdehyde dehydrogenase-phosphopantetheinyl transferase, transcript variant X1
OG0004166	TANGO2	transport and golgi organization 2 homolog, transcript variant X5
OG0004167	MIDN	midnolin, transcript variant X1
OG0004169	ALAD	aminolevulinate dehydratase
OG0004170	TNPO3	transportin 3, transcript variant X1
OG0004172	NCKAP5L	NCK associated protein 5 like, transcript variant X1
OG0004173	POLR3GL	RNA polymerase III subunit GL
OG0004174	USP2	ubiquitin specific peptidase 2, transcript variant X2
OG0004175	NF2	neurofibromin 2, transcript variant X5
OG0004176	C10orf2	chromosome 10 open reading frame 2
OG0004177	PDLIM5	PDZ and LIM domain 5, transcript variant X1
OG0004178	CDO1	cysteine dioxygenase type 1
OG0004179	ZBTB44	zinc finger and BTB domain containing 44, transcript variant X1
OG0004180	LURAP1	leucine rich adaptor protein 1
OG0004181	LRSAM1	leucine rich repeat and sterile alpha motif containing 1, transcript variant X1
OG0004182	PLSCR1	phospholipid scramblase 1, transcript variant X4
OG0004183	KBTBD2	kelch repeat and BTB domain containing 2, transcript variant X1
OG0004184	KIAA0196	KIAA0196, transcript variant X1
OG0004185	MKS1	Meckel syndrome, type 1, transcript variant X1
OG0004186	PUS1	pseudouridylate synthase 1, transcript variant X1
OG0004187	PIGU	phosphatidylinositol glycan anchor biosynthesis class U
OG0004188	FAAHL	fatty acid amide hydrolase-like
OG0004189	HINT3	histidine triad nucleotide binding protein 3
OG0004190	RAPGEF3	Rap guanine nucleotide exchange factor 3, transcript variant X1
OG0004191	SAP18	Sin3A associated protein 18
OG0004192	CCDC71L	coiled-coil domain containing 71-like
OG0004193	OSBPL9	oxysterol binding protein like 9, transcript variant X1
OG0004195	HDX	highly divergent homeobox, transcript variant X1
OG0004196	LHFPL1	lipoma HMGIC fusion partner-like 1, transcript variant X1
OG0004198	LRRK1	leucine rich repeat kinase 1, transcript variant X1
OG0004199	TMLHE	trimethyllysine hydroxylase, epsilon, transcript variant X2
OG0004200	PPP1R13B	protein phosphatase 1 regulatory subunit 13B, transcript variant X1
OG0004201	GPAM	glycerol-3-phosphate acyltransferase, mitochondrial, transcript variant X1
OG0004202	DSCR3	DSCR3 arrestin fold containing, transcript variant X1
OG0004203	MRPS27	mitochondrial ribosomal protein S27
OG0004204	TRMT6	tRNA methyltransferase 6
OG0004205	PIGF	phosphatidylinositol glycan anchor biosynthesis class F, transcript variant X3
OG0004206	IGLL1	immunoglobulin lambda-like polypeptide 1, transcript variant X1
OG0004207	MOB4	MOB family member 4, phocein
OG0004208	TOLLIP	toll interacting protein, transcript variant X1
OG0004209	TAF2	TATA-box binding protein associated factor 2
OG0004210	CCDC84	coiled-coil domain containing 84
OG0004211	COMT	catechol-O-methyltransferase, transcript variant X3
OG0004212	AMN1	antagonist of mitotic exit network 1 homolog, transcript variant X1
OG0004213	BIN2	bridging integrator 2
OG0004214	DCTN1	dynactin subunit 1, transcript variant X1
OG0004215	HAGH	hydroxyacylglutathione hydrolase
OG0004216	PDZD7	PDZ domain containing 7, transcript variant X3
OG0004217	UGDH	UDP-glucose 6-dehydrogenase, transcript variant X1
OG0004218	TUBD1	tubulin delta 1, transcript variant X1
OG0004219	ZNF638	zinc finger protein 638, transcript variant X1
OG0004220	GEMIN6	gem nuclear organelle associated protein 6
OG0004221	POMK	protein-O-mannose kinase
OG0004222	NFATC3	nuclear factor of activated T-cells 3, transcript variant X1
OG0004223	CCDC102A	coiled-coil domain containing 102A, transcript variant X2
OG0004224	VGLL2	vestigial like family member 2, transcript variant X1
OG0004225	KYAT1	kynurenine aminotransferase 1, transcript variant X2
OG0004226	LOC423499	cell division cycle associated 4-like, transcript variant X1
OG0004227	LIPH	lipase H
OG0004228	BIN3	bridging integrator 3, transcript variant X3
OG0004229	MIGA2	mitoguardin 2, transcript variant X1
OG0004230	FEZ2	fasciculation and elongation protein zeta 2, transcript variant X1
OG0004231	CNOT10	CCR4-NOT transcription complex subunit 10
OG0004232	RGS4	regulator of G-protein signaling 4, transcript variant X1
OG0004233	ASB15	ankyrin repeat and SOCS box containing 15, transcript variant X1
OG0004234	JAK2	Janus kinase 2, transcript variant X1
OG0004235	JAG2	jagged canonical Notch ligand 2, transcript variant X1
OG0004236	EIF2AK3	eukaryotic translation initiation factor 2 alpha kinase 3, transcript variant X1
OG0004237	STRADB	STE20-related kinase adaptor beta, transcript variant X4
OG0004238	EMC8	ER membrane protein complex subunit 8
OG0004239	C3orf70	chromosome 3 open reading frame 70, transcript variant X1
OG0004240	SCARF1	scavenger receptor class F member 1, transcript variant X1
OG0004241	LOC121109775	plectin-like, transcript variant X1
OG0004242	MRPL13	mitochondrial ribosomal protein L13
OG0004243	NOC3L	NOC3 like DNA replication regulator
OG0004244	LOC107051391	uncharacterized LOC107051391
OG0004245	XPNPEP1	X-prolyl aminopeptidase (aminopeptidase P) 1, soluble
OG0004246	ZNF280D	zinc finger protein 280D, transcript variant X1
OG0004247	RGS3	regulator of G-protein signaling 3, transcript variant X1
OG0004248	B4GALT5	beta-1,4-galactosyltransferase 5, transcript variant X1
OG0004249	NACC2	NACC family member 2
OG0004250	ZCCHC10	zinc finger CCHC-type containing 10
OG0004251	SNX19	sorting nexin 19, transcript variant X1
OG0004252	FAM210A	family with sequence similarity 210 member A, transcript variant X2
OG0004253	RNF175	ring finger protein 175, transcript variant X1
OG0004255	PHF2	PHD finger protein 2, transcript variant X1
OG0004257	PPP1R13B	protein phosphatase 1 regulatory subunit 13B, transcript variant X1
OG0004258	EEA1	early endosome antigen 1, transcript variant X1
OG0004259	XPA	XPA, DNA damage recognition and repair factor, transcript variant X1
OG0004261	UTP3	UTP3, small subunit processome component homolog (S. cerevisiae)
OG0004262	PCGF5	polycomb group ring finger 5
OG0004263	ZNF512	zinc finger protein 512, transcript variant X1
OG0004264	RBM19	RNA binding motif protein 19
OG0004265	ZNF830	zinc finger protein 830
OG0004266	LIPT1	lipoyltransferase 1, transcript variant X1
OG0004267	UBAC2	UBA domain containing 2, transcript variant X1
OG0004268	ALKBH8	alkB homolog 8, tRNA methyltransferase, transcript variant X1
OG0004269	ANKRD13C	ankyrin repeat domain 13C
OG0004270	EXOC7	exocyst complex component 7, transcript variant X1
OG0004271	RNF126	ring finger protein 126
OG0004272	FBXO9	F-box protein 9
OG0004273	C11orf57	C11orf57 homolog, transcript variant X1
OG0004274	COPS8	COP9 signalosome subunit 8, transcript variant X1
OG0004275	DNAJC1	DnaJ heat shock protein family (Hsp40) member C1
OG0004276	ECE1	endothelin converting enzyme 1, transcript variant X1
OG0004277	SLC39A8	solute carrier family 39 member 8, transcript variant X1
OG0004278	UVRAG	UV radiation resistance associated, transcript variant X1
OG0004280	TMEM43	transmembrane protein 43
OG0004281	ENOX2	ecto-NOX disulfide-thiol exchanger 2, transcript variant X1
OG0004282	LOC107049486	N-alpha-acetyltransferase 10-like
OG0004283	ILF2	interleukin enhancer binding factor 2, transcript variant X1
OG0004284	EIF4E2	eukaryotic translation initiation factor 4E family member 2, transcript variant X1
OG0004285	VPS18	VPS18 core subunit of CORVET and HOPS complexes
OG0004286	KIAA0319L	KIAA0319 like, transcript variant X1
OG0004287	LRRFIP2	LRR binding FLII interacting protein 2, transcript variant X1
OG0004288	SET	SET nuclear proto-oncogene, transcript variant X1
OG0004289	DCDC2B	doublecortin domain containing 2B
OG0004290	ABCE1	ATP binding cassette subfamily E member 1
OG0004291	PEF1	penta-EF-hand domain containing 1
OG0004292	CHCHD10	coiled-coil-helix-coiled-coil-helix domain containing 10
OG0004293	COL6A2	collagen type VI alpha 2 chain
OG0004294	ATG5	autophagy related 5, transcript variant X1
OG0004295	PCASP1	paracaspase 1, transcript variant X1
OG0004296	TRAF5	TNF receptor associated factor 5, transcript variant X6
OG0004297	PDHX	pyruvate dehydrogenase complex component X
OG0004298	GSTK1	glutathione S-transferase kappa 1
OG0004299	TMEM251	transmembrane protein 251
OG0004300	SIAH2	siah E3 ubiquitin protein ligase 2
OG0004302	SPHK1	sphingosine kinase 1
OG0004303	RTN4	reticulon 4, transcript variant X1
OG0004304	CIR1	corepressor interacting with RBPJ, 1
OG0004305	METTL10	methyltransferase like 10, transcript variant X1
OG0004306	LETM1	leucine zipper and EF-hand containing transmembrane protein 1, transcript variant X1
OG0004307	ATG7	autophagy related 7, transcript variant X2
OG0004308	ARFRP1	ADP ribosylation factor related protein 1, transcript variant X2
OG0004309	LAMTOR3	late endosomal/lysosomal adaptor, MAPK and MTOR activator 3, transcript variant X1
OG0004310	PKD1	polycystin 1, transient receptor potential channel interacting, transcript variant X1
OG0004311	KLHL21	kelch like family member 21, transcript variant X1
OG0004312	TUBGCP6	tubulin gamma complex associated protein 6, transcript variant X1
OG0004313	POLR2K	RNA polymerase II subunit K, transcript variant X3
OG0004314	SQRDL	sulfide quinone reductase-like (yeast), transcript variant X2
OG0004315	PLAT	plasminogen activator, tissue type, transcript variant X1
OG0004316	RBM48	RNA binding motif protein 48
OG0004318	CDT1	chromatin licensing and DNA replication factor 1, transcript variant X1
OG0004319	SPRYD3	SPRY domain containing 3, transcript variant X1
OG0004320	THAP6	THAP domain containing 6
OG0004321	SEMA7A	semaphorin 7A (John Milton Hagen blood group), transcript variant X1
OG0004322	LOC423752	uncharacterized LOC423752, transcript variant X2
OG0004323	RPUSD4	RNA pseudouridylate synthase domain containing 4, transcript variant X1
OG0004325	SAP130	Sin3A associated protein 130, transcript variant X1
OG0004326	PTPN9	protein tyrosine phosphatase, non-receptor type 9
OG0004327	FBXO7	F-box protein 7
OG0004328	MCMBP	minichromosome maintenance complex binding protein
OG0004329	FLOT2	flotillin 2, transcript variant X1
OG0004330	LOC107048990	zinc finger protein 217-like, transcript variant X1
OG0004331	CDH13	cadherin 13, transcript variant X1
OG0004332	IMMT	inner membrane mitochondrial protein, transcript variant X1
OG0004334	GULP1	GULP PTB domain containing engulfment adaptor 1, transcript variant X4
OG0004335	AVPI1	arginine vasopressin induced 1
OG0004336	MRPS15	mitochondrial ribosomal protein S15
OG0004337	LOC101749275	uncharacterized LOC101749275
OG0004339	NUDT6	nudix hydrolase 6
OG0004340	RPF1	ribosome production factor 1 homolog, transcript variant X1
OG0004341	RGMB	repulsive guidance molecule family member b
OG0004342	SLC2A4RG	SLC2A4 regulator, transcript variant X2
OG0004343	PLEKHH3	pleckstrin homology, MyTH4 and FERM domain containing H3, transcript variant X1
OG0004344	SOX4	SRY-box 4
OG0004345	E2F5	E2F transcription factor 5, transcript variant X2
OG0004346	MRPS11	mitochondrial ribosomal protein S11
OG0004347	LAMA3	laminin subunit alpha 3, transcript variant X1
OG0004348	TLL2	tolloid-like 2, transcript variant X1
OG0004349	COX15	COX15, cytochrome c oxidase assembly homolog
OG0004351	RSRC1	arginine and serine rich coiled-coil 1
OG0004352	FBXO4	F-box protein 4, transcript variant X1
OG0004353	EPRS	glutamyl-prolyl-tRNA synthetase, transcript variant X1
OG0004354	MARCKSL1	MARCKS like 1
OG0004355	NPAT	nuclear protein, coactivator of histone transcription, transcript variant X1
OG0004356	EGLN1	egl-9 family hypoxia inducible factor 1
OG0004357	STX12	syntaxin 12
OG0004358	CDHR5	cadherin related family member 5
OG0004359	UBTF	upstream binding transcription factor, RNA polymerase I, transcript variant X4
OG0004361	NIP7	NIP7, nucleolar pre-rRNA processing protein
OG0004362	LYRM2	LYR motif containing 2
OG0004363	SPG21	spastic paraplegia 21 (autosomal recessive, Mast syndrome), transcript variant X1
OG0004364	GSKIP	GSK3B interacting protein, transcript variant X1
OG0004367	MRPS34	mitochondrial ribosomal protein S34
OG0004368	KLHL23	kelch like family member 23, transcript variant X1
OG0004369	TNRC6B	trinucleotide repeat containing adaptor 6B, transcript variant X2
OG0004370	BASP1	brain abundant membrane attached signal protein 1, transcript variant X1
OG0004371	TRAF2	TNF receptor associated factor 2, transcript variant X1
OG0004372	FAM114A2	family with sequence similarity 114 member A2, transcript variant X1
OG0004373	SGCE	sarcoglycan epsilon, transcript variant X1
OG0004375	IFI30	IFI30, lysosomal thiol reductase
OG0004376	CCAR1	cell division cycle and apoptosis regulator 1, transcript variant X1
OG0004377	LOC107050614	prefoldin subunit 6-like, transcript variant X1
OG0004378	JAM2	junctional adhesion molecule 2, transcript variant X1
OG0004379	HIVEP3	HIVEP zinc finger 3, transcript variant X2
OG0004380	LOC426097	uncharacterized LOC426097, transcript variant X3
OG0004382	PCNA	proliferating cell nuclear antigen
OG0004383	KLF5	Kruppel like factor 5
OG0004384	EVA1CL	protein eva-1 homolog C-like, transcript variant X1
OG0004385	GRAMD1B	GRAM domain containing 1B, transcript variant X1
OG0004387	DDRGK1	DDRGK domain containing 1
OG0004388	COA3	cytochrome c oxidase assembly factor 3
OG0004389	TMEM184C	transmembrane protein 184C
OG0004390	GCOG8	component of oligomeric golgi complex 8, transcript variant X1
OG0004391	TPK1	thiamin pyrophosphokinase 1, transcript variant X1
OG0004393	TBC1D1	TBC1 domain family member 1
OG0004394	PDGFC	platelet derived growth factor C
OG0004395	POSTN	periostin, transcript variant X1
OG0004396	SIPA1L1	signal induced proliferation associated 1 like 1, transcript variant X2
OG0004397	UHMK1	U2AF homology motif kinase 1
OG0004399	COX6C	cytochrome c oxidase subunit 6C
OG0004400	COX8A	cytochrome c oxidase subunit 8A, transcript variant X1
OG0004401	MTCH2	mitochondrial carrier 2
OG0004402	ADAL	adenosine deaminase like, transcript variant X1
OG0004403	WWOX	WW domain containing oxidoreductase
OG0004404	KY	kyphoscoliosis peptidase, transcript variant X1
OG0004405	PDE3B	phosphodiesterase 3B
OG0004406	BCAP29	B-cell receptor associated protein 29, transcript variant X1
OG0004407	WBSCR22	Williams-Beuren syndrome chromosome region 22
OG0004408	KPTN	kaptin, actin binding protein, transcript variant X1
OG0004409	EEF1G	eukaryotic translation elongation factor 1 gamma
OG0004410	RASL12	RAS like family 12, transcript variant X2
OG0004411	LOC419404	uncharacterized LOC419404
OG0004412	BCAR1	BCAR1 scaffold protein, Cas family member, transcript variant X1
OG0004414	CMAS	cytidine monophosphate N-acetylneuraminic acid synthetase, transcript variant X1
OG0004415	RARS2	arginyl-tRNA synthetase 2, mitochondrial, transcript variant X1
OG0004416	IPO5	importin 5
OG0004417	USP7	ubiquitin specific peptidase 7, transcript variant 1
OG0004418	PSMC6	proteasome 26S subunit, ATPase 6
OG0004420	ACAA1	acetyl-CoA acyltransferase 1
OG0004421	VEGFC	vascular endothelial growth factor C
OG0004422	CPSF7	cleavage and polyadenylation specific factor 7
OG0004423	LOC107051565	LIX1-like protein
OG0004424	RALBP1	ralA binding protein 1, transcript variant X5
OG0004425	C5H14orf4	interferon regulatory factor 2 binding protein-like
OG0004426	NVL	nuclear VCP-like, transcript variant X1
OG0004427	AP5Z1	adaptor related protein complex 5 zeta 1 subunit, transcript variant X1
OG0004429	ERCC5	ERCC excision repair 5, endonuclease, transcript variant X1
OG0004430	CDC26	cell division cycle 26
OG0004431	QSER1	glutamine and serine rich 1, transcript variant X1
OG0004432	SETD7	SET domain containing lysine methyltransferase 7
OG0004433	CCT4	chaperonin containing TCP1 subunit 4
OG0004434	CREB3L4	cAMP responsive element binding protein 3 like 4
OG0004435	WTIP	WT1 interacting protein
OG0004436	TBCCD1	TBCC domain containing 1
OG0004437	DAZAP2	DAZ associated protein 2, transcript variant X1
OG0004439	BRF2	BRF2 RNA polymerase III transcription initiation factor subunit
OG0004440	HEG1	heart development protein with EGF like domains 1, transcript variant X1
OG0004441	MARVELD3	MARVEL domain containing 3, transcript variant X1
OG0004442	UBLCP1	ubiquitin like domain containing CTD phosphatase 1
OG0004443	ISCA1	iron-sulfur cluster assembly 1
OG0004444	COX18	COX18, cytochrome c oxidase assembly factor, transcript variant X1
OG0004445	EPHB1	EPH receptor B1, transcript variant X2
OG0004446	GTF2H2	general transcription factor IIH subunit 2, transcript variant X1
OG0004447	RAI14	retinoic acid induced 14, transcript variant X1
OG0004448	WDR5B	WD repeat domain 5B, transcript variant X1
OG0004449	EIF2B3	eukaryotic translation initiation factor 2B subunit gamma, transcript variant X1
OG0004450	KDM7A	lysine demethylase 7A, transcript variant X1
OG0004451	FOCAD	focadhesin, transcript variant X5
OG0004452	DR1	down-regulator of transcription 1
OG0004453	EIF4A3	eukaryotic translation initiation factor 4A3
OG0004454	FDX1	ferredoxin 1
OG0004455	ZBTB25	zinc finger and BTB domain containing 25, transcript variant X3
OG0004456	MRPS5	mitochondrial ribosomal protein S5
OG0004457	C2orf42	C2orf42 homolog, transcript variant X5
OG0004458	LOC107051274	collagen alpha-2(IV) chain-like, transcript variant X1
OG0004459	ZBTB32	zinc finger and BTB domain containing 32
OG0004460	VPS13A	vacuolar protein sorting 13 homolog A, transcript variant X1
OG0004461	ZMYM3	zinc finger MYM-type containing 3, transcript variant X1
OG0004462	MLF2	myeloid leukemia factor 2, transcript variant X3
OG0004463	CYBA	cytochrome b-245 alpha chain
OG0004464	HBS1L	HBS1 like translational GTPase, transcript variant X1
OG0004465	PSMD5	proteasome 26S subunit, non-ATPase 5
OG0004466	PTPRD	protein tyrosine phosphatase, receptor type D, transcript variant X1
OG0004467	MYCBP	MYC binding protein
OG0004468	ST6GALNAC4	ST6 N-acetylgalactosaminide alpha-2,6-sialyltransferase 4, transcript variant X3
OG0004469	ZC3H8	zinc finger CCCH-type containing 8
OG0004470	TMED11	transmembrane emp24 protein transport domain containing 11
OG0004472	ALS2	alsin Rho guanine nucleotide exchange factor ALS2, transcript variant X2
OG0004473	TPR	translocated promoter region, nuclear basket protein, transcript variant X1
OG0004474	FAM20B	FAM20B, glycosaminoglycan xylosylkinase
OG0004475	R3HDM2	R3H domain containing 2, transcript variant X1
OG0004476	TJAP1	tight junction associated protein 1, transcript variant X2
OG0004477	ASXL1	additional sex combs like 1, transcriptional regulator, transcript variant X1
OG0004478	PSMD7	proteasome 26S subunit, non-ATPase 7
OG0004479	DTD1	D-tyrosyl-tRNA deacylase 1
OG0004480	ABHD6	abhydrolase domain containing 6, transcript variant X1
OG0004482	CST3	cystatin C
OG0004483	DHTKD1	dehydrogenase E1 and transketolase domain containing 1
OG0004484	C9orf64	C9orf64 homolog
OG0004486	ZFR2	zinc finger RNA binding protein 2, transcript variant X1
OG0004487	GMEB1	glucocorticoid modulatory element binding protein 1, transcript variant X1
OG0004488	GNPTAB	N-acetylglucosamine-1-phosphate transferase alpha and beta subunits, transcript variant X1
OG0004489	KBTBD12	kelch repeat and BTB domain containing 12, transcript variant X3
OG0004490	RPN2	ribophorin II, transcript variant X1
OG0004491	GALNT18	polypeptide N-acetylgalactosaminyltransferase 18, transcript variant X3
OG0004492	SSH2	slingshot protein phosphatase 2, transcript variant X3
OG0004493	SF3B5	splicing factor 3b subunit 5
OG0004494	C1orf74	C1orf74 homolog
OG0004496	P3H1	prolyl 3-hydroxylase 1
OG0004497	LRRC57	leucine rich repeat containing 57
OG0004498	DHX58	DExH-box helicase 58, transcript variant X1
OG0004499	SET	SET nuclear proto-oncogene, transcript variant X1
OG0004500	MIOS	meiosis regulator for oocyte development
OG0004501	COG3	component of oligomeric golgi complex 3, transcript variant X1
OG0004502	SMG1	SMG1, nonsense mediated mRNA decay associated PI3K related kinase, transcript variant X1
OG0004503	EPN2	epsin 2, transcript variant X6
OG0004504	ZRANB2	zinc finger RANBP2-type containing 2
OG0004505	RPAIN	RPA interacting protein, transcript variant X1
OG0004506	TMEM164	transmembrane protein 164
OG0004507	METTL21A	methyltransferase like 21A, transcript variant 1
OG0004508	INPP1	inositol polyphosphate-1-phosphatase, transcript variant X3
OG0004509	ECHDC3	enoyl-CoA hydratase domain containing 3
OG0004510	ZNF142	zinc finger protein 142, transcript variant X1
OG0004511	PCNX1	pecanex homolog 1 (Drosophila), transcript variant X1
OG0004513	KHDRBS3	KH RNA binding domain containing, signal transduction associated 3, transcript variant X1
OG0004514	ADAM10	ADAM metallopeptidase domain 10
OG0004515	PIGS	phosphatidylinositol glycan anchor biosynthesis class S
OG0004516	ANKHD1	ankyrin repeat and KH domain containing 1, transcript variant X1
OG0004517	FAM109B	family with sequence similarity 109, member B
OG0004518	CHAC1	ChaC glutathione specific gamma-glutamylcyclotransferase 1
OG0004519	NRDC	nardilysin convertase
OG0004520	RGP1	RGP1 homolog, RAB6A GEF complex partner 1, transcript variant X1
OG0004521	KLHL24	kelch like family member 24, transcript variant X3
OG0004522	IFNGR2	interferon gamma receptor 2 (interferon gamma transducer 1)
OG0004523	RFC5	replication factor C subunit 5, transcript variant X1
OG0004524	DUPD1	dual specificity phosphatase and pro isomerase domain containing 1
OG0004525	LOC776507	proto-oncogene Mas-like, transcript variant X1
OG0004526	NFKBIE	NFKB inhibitor epsilon
OG0004527	RADIL	Rap associating with DIL domain, transcript variant X2
OG0004528	NUP210	nucleoporin 210, transcript variant X1
OG0004529	MYDGF	myeloid derived growth factor
OG0004531	C10orf88	C10orf88 homolog, transcript variant X1
OG0004532	GAB1	GRB2 associated binding protein 1, transcript variant X1
OG0004534	TCAIM	T-cell activation inhibitor, mitochondrial, transcript variant X4
OG0004536	INPP4A	inositol polyphosphate-4-phosphatase type I A, transcript variant X7
OG0004537	PNISR	PNN interacting serine and arginine rich protein, transcript variant X2
OG0004539	DHX35	DEAH-box helicase 35, transcript variant X1
OG0004540	KLHL18	kelch like family member 18
OG0004541	RNF126	ring finger protein 126
OG0004542	RAI1	retinoic acid induced 1, transcript variant X1
OG0004543	CCDC124	coiled-coil domain containing 124, transcript variant X2
OG0004544	CDK5R1	cyclin dependent kinase 5 regulatory subunit 1
OG0004545	HS2ST1	heparan sulfate 2-O-sulfotransferase 1
OG0004546	NUDT7	nudix hydrolase 7, transcript variant X1
OG0004547	DNAAF9	dynein axonemal assembly factor 9, transcript variant X1
OG0004548	XPOT	exportin for tRNA
OG0004549	VRK3	vaccinia related kinase 3, transcript variant X1
OG0004550	AFMID	arylformamidase, transcript variant X1
OG0004551	ORC4	origin recognition complex subunit 4, transcript variant X5
OG0004552	USF1	upstream transcription factor 1, transcript variant X1
OG0004553	GRIN2C	glutamate ionotropic receptor NMDA type subunit 2C, transcript variant X3
OG0004554	COL6A1	collagen type VI alpha 1 chain, transcript variant X1
OG0004555	SDAD1	SDA1 domain containing 1
OG0004558	VPS8	VPS8 subunit of CORVET complex, transcript variant X1
OG0004559	CCDC117	coiled-coil domain containing 117, transcript variant X1
OG0004561	TAF12	TATA-box binding protein associated factor 12, transcript variant X1
OG0004562	GRTP1	growth hormone regulated TBC protein 1
OG0004563	MLST8	MTOR associated protein, LST8 homolog, transcript variant X1
OG0004565	VGLL4	vestigial like family member 4
OG0004566	COG4	component of oligomeric golgi complex 4, transcript variant X1
OG0004567
OG0004568	N4BP2	NEDD4 binding protein 2, transcript variant X5
OG0004569	WWC3	WWC family member 3, transcript variant X1
OG0004570	TMED5	transmembrane p24 trafficking protein 5
OG0004571	CFH	complement factor H, transcript variant X1
OG0004572	SRI	sorcin
OG0004573	SLC43A3	solute carrier family 43 member 3, transcript variant X1
OG0004574	NXF1	nuclear RNA export factor 1
OG0004575	IGF2	insulin like growth factor 2, transcript variant X1
OG0004576	NFU1	NFU1 iron-sulfur cluster scaffold
OG0004577	RAD51AP1	RAD51 associated protein 1, transcript variant X1
OG0004578	SMC1B	structural maintenance of chromosomes 1B
OG0004579	MCM4	minichromosome maintenance complex component 4
OG0004580	LONP1	lon peptidase 1, mitochondrial
OG0004581	AUTS2	activator of transcription and developmental regulator AUTS2, transcript variant X1
OG0004582	EMILIN1	elastin microfibril interfacer 1
OG0004584	FBXL8	F-box and leucine rich repeat protein 8, transcript variant 1
OG0004585	ATF7	activating transcription factor 7, transcript variant X1
OG0004586	RAD1	RAD1 checkpoint DNA exonuclease, transcript variant X1
OG0004587	RHPN1	rhophilin Rho GTPase binding protein 1, transcript variant X1
OG0004588	TIPARP	TCDD inducible poly(ADP-ribose) polymerase, transcript variant X1
OG0004589	GAS2L1	growth arrest specific 2 like 1
OG0004591	SNRPA1	small nuclear ribonucleoprotein polypeptide A'
OG0004592	DLD	dihydrolipoamide dehydrogenase
OG0004593	SERHL	serine hydrolase-like (pseudogene), transcript variant X3
OG0004594	SSH1	slingshot homolog 1 (Drosophila), transcript variant X1
OG0004595	PRADC1	protease associated domain containing 1
OG0004596	DPH2	DPH2 homolog
OG0004597	TANK	TRAF family member associated NFKB activator
OG0004598	C1QTNF5	C1q and TNF related 5
OG0004599	PIGV	phosphatidylinositol glycan anchor biosynthesis class V, transcript variant X1
OG0004600	RB1CC1	RB1 inducible coiled-coil 1, transcript variant X1
OG0004601	ZNHIT3	zinc finger HIT-type containing 3, transcript variant X1
OG0004602	HIGD2A	HIG1 hypoxia inducible domain family member 2A
OG0004603	WDR90	WD repeat domain 90, transcript variant X1
OG0004604	GRK7	G protein-coupled receptor kinase 7
OG0004605	FAM45A	family with sequence similarity 45 member A, transcript variant X1
OG0004606	NAE1	NEDD8 activating enzyme E1 subunit 1
OG0004607	ADPRH	ADP-ribosylarginine hydrolase, transcript variant 1
OG0004608	FAAH2	fatty acid amide hydrolase 2
OG0004609	PSMG2	proteasome assembly chaperone 2
OG0004610	TOP2B	topoisomerase (DNA) II beta, transcript variant X1
OG0004611	FAM219B	family with sequence similarity 219, member B, transcript variant X1
OG0004612	B3GAT3	beta-1,3-glucuronyltransferase 3 (glucuronosyltransferase I), transcript variant X1
OG0004614	RAD54L2	RAD54-like 2 (S. cerevisiae)
OG0004615	VLDLR	very low density lipoprotein receptor, transcript variant X1
OG0004616	PDSS2	prenyl (decaprenyl) diphosphate synthase, subunit 2
OG0004618	HYAL1	hyaluronoglucosaminidase 1, transcript variant X2
OG0004619	THOC7	THO complex 7
OG0004620	GADD45A	growth arrest and DNA damage inducible alpha
OG0004621	C1orf131	C1orf131 homolog
OG0004622	DDTL	D-dopachrome tautomerase-like
OG0004623	TSTA3	tissue specific transplantation antigen P35B, transcript variant X1
OG0004624	FBXO11	F-box protein 11, transcript variant X1
OG0004625	DAG1	dystroglycan 1, transcript variant X3
OG0004626	SMYD1	SET and MYND domain containing 1
OG0004627	ZC3H10	zinc finger CCCH-type containing 10
OG0004628	ECM1	extracellular matrix protein 1
OG0004629	BIN1	bridging integrator 1, transcript variant X1
OG0004630	CRAMP1	cramped chromatin regulator homolog 1, transcript variant X1
OG0004632	ILK	integrin linked kinase
OG0004633	AS3MT	arsenite methyltransferase, transcript variant X1
OG0004634	TRMT5	tRNA methyltransferase 5, transcript variant X2
OG0004635	CDK13	cyclin dependent kinase 13, transcript variant X1
OG0004636	ID3	inhibitor of DNA binding 3, HLH protein
OG0004637	METTL16	methyltransferase like 16
OG0004638	YAP1	Yes associated protein 1
OG0004639	CERK	ceramide kinase
OG0004640	RAB7L1	RAB7, member RAS oncogene family-like 1
OG0004641	FAM35A	family with sequence similarity 35 member A, transcript variant X6
OG0004642	ASB10	ankyrin repeat and SOCS box containing 10, transcript variant X1
OG0004644	NANP	N-acetylneuraminic acid phosphatase
OG0004646	PREP	prolyl endopeptidase, transcript variant X1
OG0004648	C3orf18	C3orf18 homolog, transcript variant X1
OG0004649	RB1	RB transcriptional corepressor 1
OG0004650	LYSMD2	LysM domain containing 2, transcript variant 1
OG0004651	TMEM14A	transmembrane protein 14A, transcript variant X1
OG0004652	UGGT1	UDP-glucose glycoprotein glucosyltransferase 1, transcript variant X1
OG0004653	SUMO1	small ubiquitin-like modifier 1
OG0004654	SF3A1	splicing factor 3a subunit 1
OG0004655	C6orf203	C6orf203 homolog, transcript variant X2
OG0004656	HAPLN3	hyaluronan and proteoglycan link protein 3
OG0004657	MFSD1	major facilitator superfamily domain containing 1, transcript variant X1
OG0004658	HMGXB4	HMG-box containing 4, transcript variant X1
OG0004659	CYB561A3	cytochrome b561 family member A3, transcript variant X1
OG0004660	RAB20	RAB20, member RAS oncogene family
OG0004661	CCDC12	coiled-coil domain containing 12, transcript variant X1
OG0004662	CDKN1A	cyclin dependent kinase inhibitor 1A
OG0004663	SCAMP2	secretory carrier membrane protein 2
OG0004664	TAP2	transporter 2, ATP binding cassette subfamily B, transcript variant X1
OG0004665	USP14	ubiquitin specific peptidase 14
OG0004666	C2CD2L	C2CD2 like, transcript variant X1
OG0004667	ELK4	ELK4, ETS transcription factor
[truncated: 3,670 more rows]
