# Supplementary material for: Multi-Omics Profiling of Lipid Variation and Regulatory Mechanisms in Poultry Breast Muscles
Source: Animals (Basel). 2025 Feb 27;15(5):694. doi: 10.3390/ani15050694 (PMC11898432; doi:10.3390/ani15050694)
Supplement: Supplementary file 1 [file animals-15-00694-s001.zip › Table S3 Differential orthologous genes identified in the four avian species.xlsx]

## Sheet: Sheet1
Table S3. Differential orthologous genes identified in the four avian species
ACvsAA	AGsvAA	AGvsAC	AGvsAD	ADvsAA	ADvsAC	Overlapping orthologous genes in four poultry species
Gene Name	Gene Name	Gene Name	Gene Name	Gene Name	Gene Name	Gene Name
STAT2	PCDHGC3	STAT2	FBXO45	MAP2K5	MAP2K5	ZNF395
VEZT	CD248	VEZT	MAP2K5	STAT2	SDHAF3	RNF150
PCDHGC3	CABIN1	MIF	STAT2	SDHAF3	LOC100857573	GARNL3
MIF	MXRA7	CHMP2B	SDHAF3	LOC100857573	ITGA3	C2H8orf82
CHMP2B	RFTN2	CD248	LOC100857573	ITGA3	VEZT	PPARGC1A
MAN2B2	COLEC12	MAN2B2	ITGA3	CD248	PCDHGC3	TRPT1
NOP16	UHRF2	THAP12	PCDHGC3	MAN2B2	MIF	KATNB1
SMUG1	ZNF395	NOP16	MIF	SHB	CHMP2B	TGFBR3
OXNAD1	TM4SF18	SMUG1	CHMP2B	ADGRL2	TPRA1	LOC100859084
SHB	MB	OXNAD1	CD248	VPS37C	CD248	C17orf75
ATM	GALK2	SHB	SHB	CASK	MAN2B2	LAMA4
TIMMDC1	MKL2	ATM	ADGRL2	THUMPD1	THAP12	FAAHL
YRDC	RNF141	YRDC	VPS37C	IARS	SMUG1	RGS3
CABIN1	PTGS1	THUMPD1	YRDC	MXRA7	OXNAD1	SNX19
THUMPD1	LOC107049008	IARS	CABIN1	CRYAB	ADGRL2	GRAMD1B
CRYAB	MCM5	MXRA7	CASK	POLR3H	ATM	KDM7A
VPS45	TMTC2	CRYAB	THUMPD1	RFTN2	VPS37C	INPP4A
COLEC12	GAS7	RPS13	IARS	COLEC12	CABIN1	SLC43A3
ZNF395	RNASEH2B	RFTN2	MXRA7	ZNF395	THUMPD1	TDH
ZEB1	PLOD2	UHRF2	CRYAB	ZEB1	IARS	BEST3
TM4SF18	WDR41	ZNF395	POLR3H	TM4SF18	MXRA7	MMRN2
BRF1	FAM134B	SYP	RFTN2	FKBP8	CRYAB	ATXN7L2
NAAA	LAMC1	BRF1	COLEC12	NAAA	RPS13	BLVRA
TMEM208	MTF1	NAAA	ZNF395	MB	POLR3H	TMEM245
MB	SLC30A5	TMEM208	TM4SF18	CCDC6	VPS45	ZDHHC12
GALK2	AKAP10	MB	FKBP8	TDRKH	COLEC12	NUDT12
HYI	RAD51D	HYI	MB	GKAP1	UHRF2	FSHB
GKAP1	PLPP3	CCDC6	GALK2	LOC121109895	MED26	RSAD1
LOC121109895	FAM210B	GKAP1	CCDC6	SLC11A2	TM4SF18	LGALS8
SLC11A2	LTBP1	LOC121109895	TDRKH	SSR2	BRF1	GCAT
SSR2	CDC42EP1	SLC11A2	LOC121109895	MKL2	FKBP8	GLIS2
NAA30	PDP2	MKL2	SLC11A2	RNF141	TMEM208	CITED4
SMIM15	MTRF1L	NAA30	MKL2	SMIM15	GALK2	SLC16A6
PDE6D	SPRY3	RNF141	RNF141	MFSD4B	HYI	SUGP2
LOC107049008	GLOD4	TAF8	TRIP4	PDE6D	CCDC6	METTL21EP
CLSTN1	UBXN2A	SMIM15	TAF8	BRD9	TDRKH	TMEM231
BEND3	AARSD1	KIAA0430	MFSD4B	PTGS1	GKAP1	NF1
SNX30	HSF2	MFSD4B	PDE6D	CLSTN1	MKL2	NLRX1
LMO4	NEMF	PDE6D	BRD9	FAM53A	TRIP4	LOC107049501
MCM5	TLCD3B	PTGS1	PTGS1	SNX30	MFSD4B	SYNJ2
VPS11	MYADML2	LOC107049008	LOC107049008	LRRC58	BRD9	ACAA2
CSTF3	ATG10	BEND3	CLSTN1	MCM5	PTGS1	DPCD
TTLL7	RNF150	SNX30	FAM53A	INAFM2	LOC107049008	LSM11
RBMX2	FBLN2	LMO4	BEND3	STX18	CLSTN1	CLDN5
KIAA1429	ARRDC4	VPS11	SNX30	TTLL7	FAM53A	ADGRL4
TADA2B	GARNL3	CSTF3	LRRC58	RBMX2	BEND3	LOC121108947
NID1	ALG9	TTLL7	LMO4	NID1	LRRC58	IQGAP3
OGDH	SMPDL3A	RBMX2	INAFM2	TMTC2	CDK10	LOC423967
OSGEPL1	SCARF2	TADA2B	STX18	APRT	INAFM2	RAB39B
ACAD9	AFAP1L2	NID1	TTLL7	OGDH	STX18	RERGL
C20H20ORF24	PRR5L	TMTC2	RBMX2	GAS7	CSTF3	CDH5
GFM2	GSE1	OGDH	NID1	C20H20ORF24	TTLL7	ARID5A
GALNS	RBKS	OSGEPL1	APRT	GFM2	RBMX2	SFXN5
PPP1R21	AP4E1	ACAD9	OGDH	PPP1R21	TADA2B	LIN54
CISD1	THADA	GAS7	MTFR1	CISD1	NID1	ACSF3
TNC	METRNL	C20H20ORF24	GAS7	COPS5	TMTC2	PPP1R3B
CCNG1	GLYR1	GFM2	EXOSC8	PDZRN3	APRT	RNF151
RNASEH2B	TTC33	PDRG1	C20H20ORF24	CCNG1	ACAD9	PPARGC1B
BBS5	ACAN	GALNS	GFM2	RNASEH2B	C20H20ORF24	ITIH5
WDR41	LOC417962	PPP1R21	PPP1R21	IFRD1	GALNS	TRIM35
SIK3	LOC107050692	CISD1	COPS5	POLR2B	COPS5	CALCOCO2
PPM1F	CITED2	TNC	VPS16	LARP4	TNC	SMO
CRLF1	RAI2	CCNG1	CCNG1	SCARF1	IFRD1	LIFR
ASS1	DCUN1D3	RNASEH2B	RNASEH2B	BBS5	SPIN1L	RNF26
SACM1L	KIRREL	BBS5	IFRD1	LBR	POLR2B	PPP1R14C
LAMC1	ALG2	PLOD2	SPIN1L	PPM1F	LARP4
GMNN	PTPN12	AKIRIN2	POLR2B	CRLF1	BBS5
PARS2	GTPBP3	WDR41	LARP4	ASS1	AKIRIN2
SAPCD2	TP53INP1	SIK3	CARNMT1	SACM1L	WDR41
IFT20	BAHD1	FAM134B	WDR41	LOC121106457	SIK3
SNX33	CFLAR	PPM1F	FAM134B	ATP6AP1	LBR
CADM1	DDIT4	CRLF1	MTPAP	GMNN	PPM1F
MTF1	CDC37L1	SACM1L	LBR	PARS2	CRLF1
ATP5O	TIMP4	GMNN	CRLF1	SAPCD2	SACM1L
ADAM9	KIAA1614	SAPCD2	MFSD6	SNX33	LOC121106457
EGFLAM	PTTG1IP	IFT20	SACM1L	CADM1	LAMC1
SLC30A5	TRABD	CADM1	LOC121106457	MTF1	ATP6AP1
LOC107057318	ALG1	ATP5O	LAMC1	ATP5O	GMNN
SPPL2A	C2H8orf82	ADAM9	ATP6AP1	SERP1	SAPCD2
ABRACL	TCTN3	SERPINB6	GMNN	EGFLAM	PRRC1
MRPL32	AR	EGFLAM	PARS2	SLC35B1	MTF1
IMP4	FAM102A	LOC107057318	SAPCD2	LOC107057318	ADAM9
RAD51D	TAF1D	SPPL2A	IFT20	SPPL2A	SERP1
PLPP3	EMID1	IMP4	SNX33	ATPAF1	SERPINB6
FAM210B	METTL23	AKAP10	CADM1	ABRACL	EGFLAM
PTRH2	ANGPTL4	RAD51D	ATP5O	GPR137B	SLC35B1
SH3D19	KLHDC8B	FAM207A	SERP1	AKAP10	ATPAF1
VPS54	NFE2L1	PTRH2	EGFLAM	IFT52	ABRACL
TRAPPC10	PPARGC1A	SH3D19	SLC35B1	PTRH2	IMP4
MORN4	FBN1	PROS1	LOC107057318	LOC121108714	GPR137B
SNRNP35	FGFR1OP2	C16orf87	SPPL2A	C16orf87	AKAP10
ABCC4	TRPT1	SETDB2	ATPAF1	TMUB1	IFT52
LOC107049580	LOC121107687	CDC42EP1	ABRACL	SETDB2	RAD51D
ANKRD16	EGLN1	MORN4	GPR137B	LTBP1	PLPP3
ADARB1	DOPEY2	SNRNP35	AKAP10	COMMD1	FAM210B
PIK3IP1	MRI1	LOC107049580	IFT52	CDC42EP1	VPS25
MTRF1L	ASPA	ADARB1	RAD51D	PDP2	SH3D19
CDKN2AIP	SIX5	PIK3IP1	PLPP3	LRRC41	VPS54
SPRY3	ABHD2	CDKN2AIP	FAM210B	MORN4	LOC121108714
GLOD4	HSPA9	CXorf36	PTRH2	SNRNP35	TMUB1
DISP3	BAIAP2L1	UBXN2A	SH3D19	ANKRD16	SETDB2
HSF2	SURF2	TRIM25	CPSF3	PIK3IP1	LTBP1
BRD8	KRIT1	DISP3	LOC121108714	MTRF1L	COMMD1
SORD	RPS23	AARSD1	MTO1	SPRY3	TRAPPC10
CYP4F11	THRA	NEMF	C16orf87	CXorf36	CDC42EP1
TLCD3B	EIF4EBP1	SORD	TMUB1	ISY1	PDP2
LOC107054982	PISD	CYP4F11	SETDB2	LOC101748752	LRRC41
IRF7	IFIH1	TLCD3B	LTBP1	GLOD4	MORN4
METTL11B	ECHDC1	MYADML2	COMMD1	SENP1	LOC107049580
MID1IP1	PNPT1	LOC107054982	CDC42EP1	ABCF2	ADARB1
RNF150	AIFM2	METTL11B	LRRC41	AARSD1	HID1
RASSF3	USP6	ATG10	MORN4	HSF2	MED14
SEMA6D	RFX7	MID1IP1	SNRNP35	POLG	SPRY3
RGS2	TXNL1	RNF150	ANKRD16	ZNF384	CXorf36
FBLN2	RRS1	PIGP	PIK3IP1	DOT1L	ISY1
BLZF1	DDO	RASSF3	EDC4	SORD	SENP1
NDUFS3	CCSAP	RGS2	HID1	CYP4F11	TRIM25
PECAM1	LOC107056280	FBLN2	SPRY3	LOC107054982	ABCF2
CIB4	SMPD1	BLZF1	CXorf36	IRF7	DISP3
CNTFR	TMEM100	NDUFS3	LOC101748752	METTL11B	AARSD1
GABBR2	DGAT2	PECAM1	UBXN2A	ATG10	POLG
GARNL3	ANKRD9	ARRDC4	SENP1	MID1IP1	BRD8
SMPDL3A	CGRRF1	CNTFR	ABCF2	PYCR1	ZNF384
UFC1	LMCD1	GABBR2	POLG	RNF150	DOT1L
PRR5L	IP6K1	GARNL3	BRD8	SEMA6D	CYP4F11
MIS18BP1	TDP2	ALG9	ZNF384	BTBD7	YEATS4
MRPL27	CD34	SMPDL3A	DOT1L	CYBC1	LOC107054982
FSBP	PMVK	AFAP1L2	NEMF	FBLN2	METTL11B
ATXN10	LOC419584	UFC1	SORD	SYNGR2	ATG10
AP4E1	ST13P5	LSMEM1	CYP4F11	NDUFS3	PYCR1
KLF11	RNF113B	PRR5L	TLCD3B	RNF146	RNF150
ANKRD54	PI16	WDR82	YEATS4	PECAM1	RASSF3
LUM	NFIL3	MIS18BP1	LOC107054982	SRF
THADA	KLHL33	MRPL27	METTL11B	ARRDC4
AKR1A1	TIMP3	FSBP	ATG10	CNTFR
METRNL	KATNB1	RBKS	MID1IP1	GABBR2
TTC33	FST	ATXN10	RNF150	GARNL3
SURF4	TMEM230	AP4E1	PIGP	REV1
MYNN	JAG1	KLF11	BTBD7	ALG9
CEP192	SPR	ANKRD54	CYBC1	SMPDL3A
TMEM204	CRYL1	LUM	SYNGR2	NKRF
BLOC1S5	EHHADH	AKR1A1	FKTN	REEP3
HINFP	EPG5	GLYR1	NDUFS3	LSMEM1
HMGN2P46	FAM117A	TTC33	RNF146	ZCCHC6
GOLGA3	RNASET2	MYBPHL	PECAM1	PRR5L
CLPX	C2orf40	MYNN	ARRDC4	MIS18BP1
SGPL1	TRIP11	TMEM204	CNTFR	UBE2N
ARAP2	NUDT8	ACAN	GABBR2	FSBP
TTI2	RNF38	LOC417962	GARNL3	KLF11
GCLM	ARL15	HINFP	REV1	ANKRD54
LACTB2	TRIM47	HMGN2P46	ALG9	THADA
LAP3	SYNJ1	GOLGA3	SMPDL3A	GLYR1
SLC43A2	MYO9B	CLPX	SCARF2	SURF4
ADO	SLC22A23	SGPL1	NKRF	RRN3
LOC107050692	C2orf49	ARAP2	SREK1IP1	DUT
MRPL19	DOCK1	TTI2	REEP3	TMEM204
CASP6	MARCKS	NCOA2	AFAP1L2	NRBF2
ARSG	HYAL3	LACTB2	LSMEM1	ACAN
PPM1K	GLUD2	ADO	ZCCHC6	GOLGA3
CITED2	PDP1	LOC107050692	MIS18BP1	GMPPA
RAI2	TGFBR3	KHDRBS1	UBE2N	TTI2
KIRREL	ELOVL5	MRPL19	FSBP	AP4S1
MYOD1	ITPRIP	ARSG	RBKS	NCOA2
RAPSN	PLEKHO2	PPM1K	ATXN10	ADO
SLC35F5	C1orf198	DCUN1D3	RNF123	LOC107050692
AADAC	CRHR2	RAPSN	KLF11	RAB27A
PTPN12	ALKBH5	AADAC	ANKRD54	CASP6
GLB1L2	CDON	CMC1	METRNL	ARSG
ABHD18	C7orf25	GLB1L2	TTC33	SMIM19
HGH1	MTPN	ABHD18	RRN3	CITED2
NDOR1	TMEM147	HGH1	DUT	RAI2
SNAPC1	SUCLA2	NDOR1	TMEM204	DCUN1D3
GTPBP3	MITF	SNAPC1	NRBF2	MYOD1
SLC25A29	CCDC142	DLG5	ACAN	RAPSN
TM2D1	STOML1	SLC25A29	LOC417962	AADAC
TP53INP1	CD63	TM2D1	GSK3A	CMC1
EXOSC3	ABCB9	NTPCR	HMGN2P46	AFG3L2
WDR4	SCHIP1	LGALSL	GOLGA3	PTPN12
COMMD7	LOC100859084	TP53INP1	TTI2	RTCB
ECH1	TMEM173	EXOSC3	GCLM	GLB1L2
PPP1R3C	TBX18	COMMD7	NCOA2	ABHD18
DBNL	FZD8	CFLAR	SLC43A2	POLR1A
LOC418927	GSN	ECH1	LOC107050692	ZNF365
IKBKG	IER5L	DDIT4	RAB27A	NDOR1
GOT1	BBS4	PPP1R3C	CASP6	SNAPC1
PRDM15	PRDM2	DBNL	NUB1	GTPBP3
ATP5J2	CUL2	PDCD5	ARSG	SLC25A29
TIMP4	MMP2	GOT1	RAI2	UNG
PTTG1IP	VWA8	CDC37L1	DCUN1D3	B3GALT6
TRABD	PIKFYVE	ATP5J2	KIRREL	NTPCR
RNF122	APC	TIMP4	RAPSN	LGALSL
METTL9	MYF5	KIAA1614	AADAC	TP53INP1
ALG1	LRR1	PTTG1IP	CMC1	BAHD1
HRASLS	GAMT	METTL9	PTPN12	COMMD7
C2H8orf82	NRP1	ALG1	ABHD18	CFLAR
SPTSSA	PGPEP1L	HRASLS	POLR1A	ECH1
MEIS1	CEP76	C2H8orf82	ZNF365	DDIT4
TCTN3	AGTRAP	SPTSSA	NDOR1	PEMT
AR	LOC107051857	MEIS1	GTPBP3	TXLNA
PNPLA2	ZNF326	TCTN3	SLC25A29	DNMT1
QSER1	MIIP	AR	UNG	LAPTM5
FAM102A	CORO7	PNPLA2	IPO13	PDCD5
LAMTOR2	CFAP70	FAM102A	B3GALT6	IKBKG
SMIM4	PLAGL2	LAMTOR2	LGALSL	GOT1
TAF1D	EOGT	SMIM4	TP53INP1	CDC37L1
LOC121108974	PAX7	LOC121108974	COMMD7	MATR3
FAM204A	PLXND1	METTL23	CFLAR	ATP5J2
EMID1	C4H4ORF32	ANGPTL4	ECH1	TIMP4
METTL23	ESAM	AAGAB	DDIT4	KIAA1614
ANGPTL4	RRAS	ABTB1	PEMT	PTTG1IP
DPY19L1	CMTM3	SLC25A22	TXLNA	TRABD
RASA4B	SPI1	EFEMP1	DNMT1	HRASLS
SLC25A22	PSIP1	FUZ	LAPTM5	C2H8orf82
EFEMP1	EMP1	KBTBD8	PDCD5	TNFAIP3
KBTBD8	C17orf75	SAMHD1	GOT1	SPTSSA
SAMHD1	DNAL4	ACD	CDC37L1	AR
ACD	PLBD1	LYAR	PGAM5	ADA
LYAR	TMSB15B	RNF4	ATP5J2	PKLR
RNF4	ERMARD	FAM20A	TIMP4	CDKN1B
FAM20A	PSD	UCHL1	KIAA1614	QSER1
UCHL1	NUDT2	CHRNA1	ALG1	LAMTOR2
FAM84B	LGR4	FAM84B	HRASLS	SMIM4
PLA2G12A	IRAK1BP1	CLTA	C2H8orf82	KIAA1462
MSC	CLU	PLA2G12A	SLC36A1	TAF1D
TBCE	TMED8	TBCE	TNFAIP3	LOC121108974
NFE2L1	USP40	CCM2	SPTSSA	MBOAT2
PPARGC1A	HIBCH	KLHDC8B	TCTN3	FAM204A
FBN1	LAMA4	PPARGC1A	AR	GSAP
FGFR1OP2	IL15	FBN1	PKLR	EMID1
TMEM199	FBLN7	TMEM199	GDPD1	TMEM182
NUCKS1	ASB10	ATG4C	CDKN1B	LOC100859276
NEDD1	HEBP1	NUCKS1	SMIM4	ANGPTL4
TRPT1	LCMT1	NEDD1	KIAA1462	SLC25A22
VWF	SP3	TRPT1	TAF1D	RNMT
RFC3	NID2	CTSZ	LOC121108974	FUZ
MGLL	STON2	LOC121107687	MBOAT2	KBTBD8
OSTM1	ABCA1	VWF	FAM204A	RBBP5
EGLN1	PDGFRB	MGLL	EMID1	PCM1
LOC107049631	HVCN1	OSTM1	METTL23	RNF4
MRI1	IGFBP4	GZF1	ANGPTL4	FAM20A
ADGRF5	C2CD2	UBE3C	ABTB1	UCHL1
ZDBF2	LOC100857191	LOC107049631	SLC25A22	ING2
TRAK2	SLC8B1	DOPEY2	FUZ	CHRNA1
ASPA	IQSEC1	ZDBF2	KBTBD8	SNRPF
SIX5	ABCD2	TRAK2	VAPA	FAM84B
TBC1D31	IL17RA	SIX5	RBBP5	SHF
DHX37	TBX21	TBC1D31	PCM1	ARFGAP2
HSPA9	GAL3ST2	P4HTM	RNF4	PGS1
SURF2	GNE	KAT14	FAM20A	NARFL
KRIT1	NSUN3	DHX37	UCHL1	CXCR7
RPS23	SIK1	BCL2L1	CHRNA1	NFE2L1
SGTB	IRS2	RPS23	SNRPF	PPARGC1A
EIF4EBP1	C12orf29	MAPKAP1	FAM84B	FGFR1OP2
NME6	DOPEY2	HIBADH	SHF	NUCKS1
RCAN1	KLHDC3	RCAN1	ARFGAP2	NEDD1
IFIH1	MYNN	ECHDC1	PGS1	TRPT1
ECHDC1	LOC107049269	DCBLD2	NARFL	MFHAS1
IL17RC	IDI2	AIFM2	TP53BP1	LOC121107687
DCBLD2	BRWD1	TSSC4	CXCR7	VWF
AIFM2	MORC4	RFX7	KLHDC8B	RFC3
TSSC4	ASB1	OPTN	PPARGC1A	MGLL
USP6	DUSP8	LSM8	FBN1	EGLN1
OPTN	CCNB1	AARS2	NUCKS1	GZF1
LSM8	SORBS1	EP400	NEDD1	LOC107049631
AARS2	ANK1	MKRN2	TRPT1	MRI1
EP400	ATRNL1	ATP5F1AZ	MFHAS1	ADGRF5
MKRN2	RANGAP1	RRS1	LOC121107687	ARMC6
TXNL1	MRPL38	DDO	VWF	ZDBF2
GJA4	CBFB	CCSAP	RFC3	TRAK2
ATP5F1AZ	MICU3	HACE1	MGLL	DBT
DDO	ZNF462	FGGY	OSTM1	SIX5
CCSAP	C11orf96	HEATR3	EGLN1	HSPA9
HACE1	STEAP3	RHBDD2	GZF1	BAIAP2L1
FGGY	MTAP	ITPKC	MCCC1	DCLK2
HEATR3	LMTK2	RDH10	ADGRF5	BCL2L1
LOC107056280	ALAD	SMAD6	ARMC6	SGTB
RHBDD2	CDO1	ANO1	PHACTR4	TRAPPC2
TMEM189	LURAP1	KIAA2026	TRAK2	EIF4EBP1
ITPKC	MKS1	GTF2IRD1	ASPA	PISD
SMAD6	FAAHL	GPM6B	DBT	NME6
ANO1	LHFPL1	TMEM100	ABHD2	HIBADH
KIAA2026	PDZD7	PNP	BAIAP2L1	NAA50
H2AFY	UGDH	ANKRD9	DCLK2	RCAN1
GTF2IRD1	NFATC3	CETN3	BCL2L1	DQX1
FBXW4	MIGA2	CGRRF1	SURF2	IL17RC
GPM6B	ASB15	LMCD1	KRIT1	PNPT1
TMEM100	JAK2	ECI2	SGTB	DCBLD2
DGAT2	JAG2	MKRN4P	TRAPPC2	AIFM2
PNP	EIF2AK3	HPF1	THRA	RFX7
CETN3	C3orf70	DNASE1L3	NME6	OPTN
ECI2	ZNF280D	IP6K1	HIBADH	AARS2
MKRN4P	RGS3	TDP2	NAA50	EP400
HPF1	SNX19	FILIP1L	RCAN1	TXNL1
DNASE1L3	FAM210A	PMVK	ECHDC1	GPS2
IP6K1	PPP1R13B	LOC112533016	DQX1	GJA4
TDP2	LRRFIP2	SRBD1	IL17RC	ATP5F1AZ
LOC112533016	CHCHD10	LOC419584	PNPT1	MIGA1
SRBD1	COL6A2	SHANK3	DCBLD2	INTS7
LOC419584	PDHX	ST13P5	METAP2	LOC107050964
SUFU	LETM1	PON1	USP6	RRS1
PON1	RBM48	NFIL3	RFX7	DDO
RNF113B	SEMA7A	PSAT1	OPTN	CCSAP
PI16	LOC107048990	RABL3	AARS2	LOC101752260
NFIL3	SOX4	E2F4	EP400	TMEM223
KLHL33	TLL2	R3HCC1L	GPS2	FGGY
TIMP3	FBXO4	KATNB1	GJA4	CCDC134
E2F4	MARCKSL1	SENP5	ATP5F1AZ	FUNDC1
R3HCC1L	EGLN1	ANAPC5	MIGA1	HEATR3
KATNB1	TNRC6B	TMEM230	INTS7	AZI2
SENP5	SGCE	MRPL15	LOC107050964	LOC107056280
FST	HIVEP3	CRYL1	LOC101752260	RHBDD2
ANAPC5	KLF5	VPS36	TMEM223	ALDH9A1
SPR	GRAMD1B	MYC	CCDC134	ITPKC
MRPL15	TPK1	EXOC2	FUNDC1	RDH10
CRYL1	POSTN	BORCS6	HEATR3	SMAD6
VPS36	SIPA1L1	POMT2	RHBDD2	KIAA2026
MYC	KPTN	DROSHA	ALDH9A1	SMPD1
EXOC2	RASL12	SURF6	ITPKC	H2AFY
POMT2	CMAS	TMEM106C	RDH10	GTF2IRD1
NUP43	CPSF7	MYD88	KIAA2026	TRAPPC9
DROSHA	KDM7A	EPG5	H2AFY	PNRC1
SKIL	ZBTB25	RNASET2	GTF2IRD1	TMEM100
SURF6	ZBTB32	NDUFC2	TRAPPC9	DGAT2
TMEM106C	VPS13A	TSPAN15	UBE4A	PNP
PAFAH1B1	ZMYM3	PEX26	PNRC1	TRNT1
MYD88	HBS1L	POLD1	TMEM100	LMCD1
RNASET2	ASXL1	RUSC2	DGAT2	ZNF467
NDUFC2	DHX58	PHF3	PNP	ECI2
TSPAN15	INPP1	TMEM258	ANKRD9	HPF1
PEX26	CHAC1	BLOC1S6	CETN3	DNASE1L3
NCDN	RGP1	TRIP11	CGRRF1	IP6K1
POLD1	MYDGF	CTDSPL	ZNF467	C3H1ORF115
PHF3	INPP4A	B4GALT4	ECI2	CD34
RELA	GRIN2C	DRP2	HPF1	FILIP1L
TMEM258	COL6A1	DIAPH2	DNASE1L3	HMOX2
BLOC1S6	GRTP1	NUDT8	CD34	LOC112533016
C2orf40	VGLL4	CTH	FILIP1L	SRBD1
CTDSPL	CFH	SERTAD2	HMOX2	LOC419584
B4GALT4	SLC43A3	RIC1	PMVK	SUFU
RNLS	SMC1B	MED15	SRBD1	SHANK3
DRP2	AUTS2	UROS	SUFU	PON1
CANX	RAD1	AGL	SHANK3	RNF113B
DIAPH2	TIPARP	AMY1A	PON1	VCP
NUDT8	GAS2L1	ARL15	PI16	KLHL33
CTH	DLD	LRCH3	NFIL3	TIMP3
SERTAD2	SERHL	TRIM47	KLHL33	PTCD2
RIC1	SSH1	JOSD1	RABL3	R3HCC1L
MED15	DPH2	MYO9B	GOLGB1	KATNB1
UROS	C1QTNF5	RYBP	PTCD2	LOC107049411
AMY1A	RAD54L2	CDC42EP3	R3HCC1L	ABCA2
TPP2	VLDLR	LOC107049146	KATNB1	ANAPC5
LRCH3	PDSS2	LOC107051846	LOC107049411	TMEM230
WDR75	DDTL	TSPAN12	FST	JAG1
SYNJ1	SMYD1	DOCK1	POLR2L	SPR
SLC22A23	ECM1	ZDBF2	ABCA2	LOC422353
RYBP	C3orf18	ST6GALNAC6	ANAPC5	CRYL1
CDC42EP3	HAPLN3	HAUS1	TMEM230	MYC
LOC107049146	RAB20	EEF1AKMT1	JAG1	BORCS6
LOC107051846	C2CD2L	MRPS18C	LOC422353	POMT2
ZDBF2	SHQ1	EXOSC1	MRPL15	EHHADH
ST6GALNAC6	TMEM8B	TRRAP	CRYL1	NUP43
HAUS1	SLC11A1	NCEH1	MYC	SKIL
MRPS18C	SMAD7	RASSF1	POMT2	SURF6
MARCKS	SOX13	HYAL3	SKIL	SQSTM1
EXOSC1	F8	BCL9	USP37	USP37
CAT	TDH	LIPT2	TMEM106C	TMEM106C
NCEH1	ATXN7	GLUD2	AMOTL1	AMOTL1
RASSF1	C7	PDP1	EPG5	FAM117A
HYAL3	MGARP	CHST14	FAM117A	RNASET2
BCL9	SERPINF1	TGFBR3	RNASET2	NDUFC2
LIPT2	CYR61	USP33	NDUFC2	TSPAN15
GLUD2	DCAF15	TRIM7.2	NCDN	NCDN
PDP1	NFKBIZ	IVNS1ABP	POLD1	POLD1
CHST14	PTGES2	PLEKHO2	RUSC2	YTHDC1
EIF2AK2	ANKS3	DLST	PHF3	TMEM258
TGFBR3	LOC415787	TSPAN18	ZC3H13	ODC
USP33	MYOCD	C1orf198	TMEM258	BLOC1S6
ELOVL5	MIA2	RGMA	ODC	TRIP11
ITPRIP	FBXO30	RARS	BLOC1S6	VAMP4
TRIM7.2	JMJD8	AFF2	C2orf40	B4GALT4
IVNS1ABP	H1FX	CWC22	VAMP4	RNLS
CELF6	COIL	ALKBH5	TCEB3	CANX
BAZ1B	ZCCHC9	NFX1	B4GALT4	NUDT8
PLEKHO2	NUDT14	CDON	NDUFAF3	CTH
DLST	AMT	C7orf25	CANX	RNF38
TSPAN18	MTOR	ENG	CTH	AGL
C1orf198	LITAF	SLC30A6	AGL	AMY1A
RGMA	CA9	MTPN	AMY1A	TPP2
PMPCA	SLC25A43	FBXO40	ARL15	ARL15
RARS	RBM7	KDSR	PDZD11	HMG20B
CWC22	ANKIB1	HN1	HMG20B	TRIM47
NFX1	NOC4L	TMEM42	TRIM47	SYNJ1
APOO	PTDSS2	SUCLA2	MYO9B	MYO9B
ENG	NWD1	ADAT2	SLC22A23	RYBP
MTPN	TMEM175	CCDC142	RYBP	LOC107049146
SBK2	BEST3	POLRMT	LOC107049146	TSPAN12
TMEM147	MMRN2	STOML1	TSPAN12	ZDBF2
KDSR	UTP15	SPECC1L	ZDBF2	KRR1
HN1	PYCRL	TRMT61B	HAUS1	HAUS1
TMEM42	C7orf50	VKORC1L1	CRTC1	EEF1AKMT1
SUCLA2	IFFO1	FASN	EEF1AKMT1	MRPS18C
MITF	LAMA2	CHMP5	MARCKS	MARCKS
POLRMT	AIDA	TELO2	CCDC127	CCDC127
SPECC1L	CUX1	CTDSPL	CAT	CAT
PTS	FTSJ3	MSL3	SCNN1A	SCNN1A
TRMT61B	FN1	PA2G4	TRRAP	TRRAP
INTS12	ATP1B4	RNF20	NCEH1	NCEH1
VKORC1L1	ARL3	LOC101750690	RASSF1	RASSF1
CD63	POLD2	CXorf40B	LIPT2	HYAL3
FASN	ZCCHC11	LOC100859084	PTGR2	FLCN
C8orf59	CDS2	REST	GLUD2	PDP1
TELO2	ATXN7L2	PLEKHJ1	PDP1	INTS8
CTDSPL	PPP1R1B	TMEM173	INTS8	TSC22D2
MSL3	LRTOMT	ECHS1	CHST14	TGFBR3
PA2G4	AKAP11	DEAF1	TSC22D2	ELOVL5
ABCB9	ETFBKMT	TBX18	EIF2AK2	ITPRIP
SRSF3	TFAP4	MBD4	TGFBR3	ERCC4
CXorf40B	MACF1	NDUFS1	ELOVL5	IVNS1ABP
LOC100859084	GRAMD4	GSN	ERCC4	MGMT
DNAJB2	BLVRA	CHGB	IVNS1ABP	ATG3
PLEKHJ1	JUN	MSH2	MGMT	CELF6
TMEM173	TOR2A	SLC25A3	ATG3	BAZ1B
ECHS1	TM7SF3	BBS4	AAED1	RAD17
NAA60	PEX7	RABEPK	CELF6	DLST
MBD4	USPL1	ATPAF2	BAZ1B	TSPAN18
FZD8	TMEM116	PRDM2	PLEKHO2	C1orf198
NDUFS1	STAB1	CUL2	RAD17	LOC420362
GSN	PDLIM4	UBE2G1	DLST	COL4A3BP
IER5L	TMEM245	TCP11L1	TSPAN18	CDON
CHGB	ZDHHC12	POLG2	TBX15	CACYBP
MSH2	LOC121108911	PIKFYVE	C1orf198	ACAD8
SLC25A3	RP9	MRAS	LOC420362	ENG
ATPAF2	CCP110	COX7A2	CRHR2	MTPN
PPP6R3	ETFRF1	CREM	AFF2	FIP1L1
MMP2	ELF1	PUDP	SLC35D1	LOC100859273
TCP11L1	PYROXD1	LETM2	ALKBH5	IFFO2
POLG2	COPS2	LOC107050177	CDON	TMEM147
VWA8	RCN2	SUPT3H	C7orf25	FASTK
MRAS	SLC9A3R1	APC	ENG	KDSR
COX7A2	BAZ1A	TBC1D23	LRIG1	TMEM42
CREM	RPP30	MCEE	SLC30A6	SUCLA2
PUDP	SELENBP1	LRR1	MTPN	POLRMT
FBXO46	NUDT12	NRF1	LOC100859273	SPECC1L
LETM2	NXNL1	FLRT2	TMEM147	PTS
LOC107050177	SF3B3	SLC25A10	FBXO40	TRMT61B
SUPT3H	NAPEPLD	BAG5	FASTK	PDCD6IP
APC	DKK3	PGPEP1L	KDSR	CD63
MYF5	LOC107049953	ALG8	TMEM42	FASN
MCEE	CHST7	CEP76	SUCLA2	THBS1
LRR1	AAMDC	AGTRAP	MITF	CYB5R4
GAMT	ASB5	CD36	CCDC142	TELO2
NRP1	ISPD	NICN1	POLRMT	PA2G4
FLRT2	AGGF1	TMEM117	STOML1	ABCB9
SLC25A10	DYM	CRYM	SPECC1L	CXorf40B
ALG8	TRPV2	FAM189A2	TRMT61B	LOC100859084
CEP76	C9orf40	RBM20	PDCD6IP	DNAJB2
CD36	FSHB	EEF2K	FASN	REST
CRYM	SEC22C	MIIP	CYB5R4	NFXL1
SPATA20	KLF13		TELO2	LOC100857714
LOC107051857		HSF3	PA2G4	ATN1
ZNF326	POC1A	GNPTG	ABCB9	ZFYVE19
RBM20	GNMT	NMNAT1	LOC101750690	ECHS1
EEF2K	RSAD1	PLAGL2	CXorf40B	TBX18
	MINPP1	PDCD11	LOC100859084	NPM3
HSF3	BBS2	PAX7	DNAJB2	NAA60
GNPTG	CERS4	DYSF	REST	FZD8
CFAP70	C6orf89	ESAM	NFXL1	NDUFS1
PLAGL2	EDA2R	SH3BP1	LOC100857714	IER5L
PDCD11	KIAA1671	QSER1	ATN1	CHGB
EOGT	CDC23	AHCTF1	STX12	EPB41L1
PAX7	PLEKHN1	ACYP1	TMEM173	SOAT1
MYLKSML	EPDR1	MRPL50	CATSPER4	RABEPK
GATAD1	AFDN	NSMCE2	ECHS1	ATPAF2
TNIP1	ZFAND6	C1QBP	TBX18	FAM136A
SH3BP1	FAAP100	LGALS1A	NPM3	MTCL1
AHCTF1	MLF1	CYB561D2	FZD8	WASL
RRAS	LOC429518	BMERB1	NDUFS1	PRDM2
ACYP1	LOC121106446	EMP1	CHGB	UBE2G1
MRPL50	SERPINH1	RC3H2	EPB41L1	MMP2
NSMCE2	CADM3	C17orf75	SOAT1	HDDC2
BRMS1L	STAT6	NMD3	BBS4	TF
CMTM3	WIPF2	MGST3	RABEPK	TCP11L1
PSIP1	DUSP13	SEC22A	ATPAF2	POLG2
C1QBP	RPP25L	TIPRL	FAM136A	VWA8
RC3H2	KCNE3	FAM174A	MTCL1	MVB12B
C17orf75	KLF12	MIPEP	WASL	MRAS
NMD3	ALPK2	NECAB3	PRDM2	COX7A2
MGST3	FRMD6	PLBD1	CUL2	CREM
HIPK3	GPC1	RPF2	UBE2G1	FBXO46
TIPRL	GCH1	ERMARD	MMP2	LETM2
FAM174A	PELO	SCCPDH	HDDC2	LOC107050177
SERAC1	LGALS8	ZFAND5	TF	BHLHE40
MIPEP	EARS2	EWSR1	TCP11L1	KDM8
NECAB3	LOC101749138	MUM1L1	POLG2	SETD6
PLBD1	ECSCR	CYFIP1	PIKFYVE	PARP16
RPF2	CECR1	TIMM13	COX7A2	ASAH1
TMSB15B	CA6	NUDT2	CREM	RGS14
SCCPDH	PALMD	SUPT16H	FBXO46	APC
ANXA2	INIP	NAB2	LETM2	LRR1
EWSR1	ZFYVE16	ZNF622	HNRNPH1	CALD1
TIMM13	TUBGCP5	FAM32A	LOC107050177	NRF1
NUDT2	SAT1	OTUD6A	BHLHE40	NRP1
LGR4	GCAT	LOC121108960	KDM8	ZFP511
NAB2	MAN1B1	ELMOD3	SETD6	BAG5
ZNF622	WBP4	LOC107050760	PARP16	ALG8
FAM32A		HEXDC	ASAH1	STX10
LOC121108960	NELFA	PPP4R4	RGS14	CEP76
LOC107050760	ADAL	ACADSB	MYF5	AGTRAP
HEXDC	HOXA10	PRKAR2A	SMS	TNS2
PPP4R4	ARHGAP26	LIMD2	TBC1D23	CD36
ACADSB	JADE1	HADHA	LRR1	NICN1
PRKAR2A	WIPF1	TTI1	CALD1	TMEM117
LIMD2	ARL3	TOPORS	NRF1	SLC29A1
ZNF385A	LOC107049457	LOC107056801	NRP1	CRYM
HADHA	ACIN1	TMED8	ZFP511	RFXAP
CSGALNACT2	HIPK1	MPV17	PGPEP1L	SPATA20
CLU	GMFB	UBE3B	ALG8	FAM189A2
TOPORS	ATIC	LAMA4	STX10	RBM20
LOC107056801	EMILIN2	PES1	AGTRAP	EEF2K
KIAA0368	MTMR11	SLC31A1	TNS2	FLAD1
TMED8	SLC35F6	ZNF692	CD36	MIIP
MPV17	CDH2	IL15	NICN1	CORO7
LYST	GLIS2	PSTK	TMEM117	GNPTG
SH3BP4	FOXD2	NOM1	SLC29A1	NMNAT1
UBE3B	CITED4	PTTG1IP2	TTC4	PLAGL2
LAMA4	LOC769232	TAB3	CRYM	FBXO42
SLC31A1	RNGTT	ASB10	SPATA20	EOGT
IL15	ARHGEF18	PRSS23	LOC107051857	PYM1
PSTK	HDX	FGD5	ZNF326	PLXND1
C12orf57	U2SURP	THBD	FAM189A2	DYSF
NOM1	HSF2BP	LOC771515	EEF2K	C4H4ORF32
PTTG1IP2	SLC16A6	TMEM167A	FLAD1	NHSL2
FBLN7	PPP1R2	PERM1	MIIP	TMEM2
METAP1	LOC427400	PCID2	CORO7	TNIP1
TAB3	SLC39A9	LMBRD1	PHYH	NSL1
PRSS23	DDX1	TECPR2	GNPTG	VMA21
FGD5	NFKB2	STON2	NMNAT1	TMEM115
HEBP1	MSMO1	SDHAF2	FBXO42	AHCTF1
THBD	SUGP2	ABCA1	EOGT	RRAS
LMBRD1	MAPT	PDGFRB	PYM1	ACYP1
TECPR2	TXNDC16	NUDT21	PAX7	BAZ1A
STON2	TDP1	REXO4	PLXND1	PSMA3
IGFBP5	SDR16C5	HVCN1	DYSF	CMTM3
SDHAF2	C6orf62	MINA	NHSL2	SPI1
NUDT21	IGFBP3	TYW3	TMEM2	TIMM9
REXO4	SNX10	AP4M1	ESAM	NUDCD2
MINA	IFNGR1	C2CD2	TNIP1	DGCR2
TYW3	CCDC92B	USP13	NSL1	SUMF2
AP4M1	RDM1	SLC8B1	VMA21	GPATCH11
IGFBP4	GRAMD3	NAA25	RWDD1	EIF3F
USP13	COL16A1	RBM45	AHCTF1	C17orf75
SLC8B1	AFF4	STAG1	SMPD4	MGST3
NAA25	EMP2	ABCD2	ACYP1	SEC22A
IQSEC1	ADHFE1	DAB2	MRPL50	PQLC2
SERINC5	ZNF407	RCL1	BAZ1A	AMFR
STAG1	IGLL1	YARS2	PSMA3	TIPRL
DAB2	DHRS11	ZBTB8OS	CMTM3	FAM174A
TTF2	NPC1	IL17RA	SPI1	SLC22A5
IL17RA	SAYSD1	SPRTN	TIMM9	MIPEP
SPRTN	SLC25A15	SSSCA1	NUDCD2	NECAB3
SSSCA1	METRN	TBX21	SLC48A1	CD164
PWP1	SLC12A2	PDDC1	BMERB1	RPF2
GNE	LCAT	KSR1	ZC3H3	PARL
PDDC1	CPOX	KDM1B	DGCR2	DRAM2
KSR1	EGF	IRS2	EMP1	TMSB15B
GMPS	PIK3C2B	GMPS	SUMF2	SCCPDH
IPMK	LOC121108723	IPMK	EIF3F	NABP1
EIF4H	MEF2B	DOPEY2	C17orf75	ZFAND5
DAD1	NMRK1	TRIOBP	MGST3	PTPN14
CTSH	DUSP15	EIF4H	SEC22A	ZNF410
IRF9	RPL10A	PIGX	PQLC2	PSD
SLC52A3	DACT1	CTSH	AMFR	CYFIP1
DUSP14	METTL21EP	KLHDC3	DNAL4	PGGHG
LOC107049269	WDR47	IRF9	TIPRL	LOC420480
FBXL18	TMEM231	SLC52A3	FAM174A	MTG2
IDI2	MSRB3	MYNN	SLC22A5	TIMM13
IGSF9	PJA2	DUSP14	MIPEP	NUDT2
IGSF9	DNAJB9	LOC107049269	NECAB3	SUPT16H
MORC4	DNAJC27	FBXL18	CD164	TMEM38A
KREMEN1	CYGB	IDI2	RPF2	UNC93B1
DUSP8	ZNF654	KREMEN1	PARL	LOC121108960
RNF130	SAMD8	ASB1	DRAM2	HEXDC
MLLT6	HSPG2	DUSP8	ERMARD	ACADSB
DCPS	TOB1	ACAT2	SCCPDH	PRKAR2A
HTT	LYSMD3	CCNB1	NABP1	LIMD2
RAMP2	ESYT2	RNF130	PTPN14	ROGDI
ANK1	MADD	MLLT6	FAM118B	ELAC2
ATXN7L1	KALRN	TSPAN13	ZNF410	HADHA
LOC121107090	LY86	HTT	PSD	PHLDB1
DPH5	GHR	RAMP2	CYFIP1	CLU
DMTN	STK11	SORBS1	PGGHG	PDE8A
ARIH2	NF1	ANK1	LOC420480	LOC107056801
ABCG2	LOC107052490	GSPT2	TIMM13	TMEM8A
MICU3	ENTPD2	ATXN7L1	NUDT2	KIAA0368
TRAP1	COTL1	LOC121107090	LGR4	SNX11
MRPL58	HOMER3	CIB2	TMEM38A	TMED8
ZNF462	DNAJC25	ATRNL1	OTUD6A	LIPE
TYSND1	PRCP	RANGAP1	UNC93B1	MPV17
STEAP3	TOB2	BPTF	ELMOD3	UBE3B
ZCCHC14	ATRX	DPH5	HEXDC	LAMA4
USP21	CHAD	MRPL38	ACADSB	SLC31A1
ATF2	BAK1	DMTN	PRKAR2A	CHCHD3
MKKS	MCL1	ARIH2	LIMD2	SDHC
LMTK2	NLRX1	CBFB	ROGDI	PSTK
METTL3	MXI1	SEMA7A	ELAC2	MRPL49
TANGO2	LOC107049501	MICU3	HADHA	NOM1
MIDN	CLIP4	MRPL58	TTI1	SF3A3
USP2	MAIP1	ZNF462	PDE8A	PTTG1IP2
C10orf2	FPGT	C11orf96	ZMPSTE24	MFSD5
ZBTB44	FSTL1	TYSND1	TOPORS	CRYBG3
LRSAM1	NOTUM	ZCRB1	LOC107056801	FBLN7
MKS1	RBM12B	MTAP	TMEM8A	TAB3
FAAHL	CRADD	ZCCHC14	SNX11	ASB10
HINT3	TRIM105	USP21	TMED8	FAM206A
RAPGEF3	PTER	LMTK2	LIPE	DNAJC7
CCDC71L	SYNJ2	METTL3	MPV17	PRSS23
HDX	B3GALNT1	TANGO2	SH3BP4	FGD5
LHFPL1	ACAA2	MIDN	UBE3B	PSMC1
GPAM	NCKIPSD	ALAD	USP40	THBD
MRPS27	ABCB6	NCKAP5L	HIBCH	LCMT1
PIGF	ODF2	USP2	LAMA4	LOC771515
TOLLIP	TMEM150B	C10orf2	SLC31A1	TMEM167A
AMN1	BBOX1	PDLIM5	CHCHD3	PERM1
BIN2	LOC107052763	CDO1	SDHC	MLLT1
UGDH	LIPA	ZBTB44	IL15	TECPR2
TUBD1	BATF3	LURAP1	PSTK	GAK
GEMIN6	ALDH5A1	LRSAM1	MRPL49	SDHAF2
POMK	LRP1	PLSCR1	PTTG1IP2	ABCA1
NFATC3	DPCD	MKS1	SLAIN2	PDGFRB
VGLL2	TLCD1	FAAHL	MFSD5	HVCN1
MIGA2	RSRP1	HINT3	CRYBG3	MINA
CNOT10	CCDC69	RAPGEF3	TAB3	GNPNAT1
RGS4	ZCCHC6	CCDC71L	ASB10	AMDHD2
ASB15	HOXB6	HDX	FAM206A	TYW3
JAG2	TXNDC15	LHFPL1	DNAJC7	ADRM1
LOC121109775	THY1	GPAM	PRSS23	C2CD2
MRPL13	CHRND	MRPS27	FGD5	LOC100857191
LOC107051391	ASMTL	TRMT6	PSMC1	USP13
ZNF280D	SZT2	PIGF	HEBP1	NAA25
RGS3	IGF2R	TOLLIP	THBD	PEX6
B4GALT5	KIAA1217	AMN1	LOC771515	ZNF648
SNX19	ZDHHC1	BIN2	TMEM167A	LOC423731
FAM210A	PCDH18	PDZD7	PERM1	SERINC5
PPP1R13B	LEMD3	TUBD1	MLLT1	RNH1
EEA1	PLA2G7	GEMIN6	PCID2	RCL1
UVRAG	TTC8	POMK	NID2	ZBTB8OS
TMEM43	ZBTB37	VGLL2	TECPR2	GSTO2
EIF4E2	SRXN1	CNOT10	STON2	IL17RA
KIAA0319L	ZNF532	EIF2AK3	GAK	SPRTN
SET	TRAF3IP3	C3orf70	SDHAF2	PWP1
DCDC2B	LSM11	LOC121109775	ABCA1	LOC100858814
CHCHD10	MGA	MRPL13	LOC121108727	TBX21
COL6A2	LOC112531347	LOC107051391	PDGFRB	GNE
PCASP1	GNS	RGS3	HVCN1	ACP6
PDHX	RBM26	B4GALT5	GNPNAT1	PDDC1
GSTK1	GTF2I	SNX19	ECHDC2	NSUN3
RTN4	MEOX2	PCGF5	AMDHD2	MRPL2
ATG7	SPTY2D1	ANKRD13C	TYW3	ALG14
TUBGCP6	KIAA1549	UVRAG	ADRM1	SIK1
SQRDL	SNX8	TMEM43	IGFBP4	IRS2
RBM48	FAM89A	KIAA0319L	C2CD2	PTGDS
CDT1	TMEM181	LRRFIP2	USP13	GMPS
SEMA7A	CLDN5	SET	SLC8B1	STYX
LOC423752	OTUD1	CHCHD10	NAA25	IPMK
RPUSD4	FAM43A	COL6A2	ZNF648	C1QB
PTPN9	PALM	PCASP1	IQSEC1	TRIOBP
LOC107048990	TEX9	PDHX	LOC423731	FZD4
IMMT	UQCR11	GSTK1	SERINC5	FAM175B
AVPI1	DLL4	CIR1	RNH1	CHCHD7
NUDT6	PCNP	LETM1	ABCD2	LRP3
PLEKHH3	ADGRL4	ATG7	DAB2	CTSH
MRPS11	ARNTL	PKD1	SLC35B2	RER1
NPAT	ARID4B	SQRDL	YARS2	LANCL2
CDHR5	PPRC1	SEMA7A	ZBTB8OS	SLC52A3
NIP7	TMC6	LOC423752	GSTO2	ANAPC11
LYRM2	BCOR	RPUSD4	IL17RA	MYNN
TNRC6B	RELA	SAP130	SPRTN	CHST10
FAM114A2	PROSER2	PTPN9	PWP1	LOC107049269
JAM2	LOC421419	GULP1	ABCC4	CNOT11
PCNA	GNG11	AVPI1	SF3B1	RAB2A
KLF5	TLCD4	NUDT6	LOC100858814	MORC4
EVA1CL	CDC42EP4	PLEKHH3	TBX21	KREMEN1
GRAMD1B	SCHIP1	MRPS11	GNE	NEMP1
DDRGK1	HTATSF1	TLL2	PDDC1	ASB1
TPK1	LEUTX	FBXO4	KSR1	MLIP
POSTN	LOC121108947	NPAT	NSUN3	RIOX1
COX6C	MPP1	EGLN1	MRPL2	CCNB1
MTCH2	HIF1AN	CDHR5	KDM1B	RNF130
WWOX	MDFIC	NIP7	ALG14	TSPAN13
KY	TRAIL-LIKE	GSKIP	SIK1	HTT
PDE3B	NAPG	TRAF2	IRS2	RAMP2
BCAR1	KLHL34	FAM114A2	PTGDS	GPATCH2L
LOC107051565	FKBP7	SGCE	GMPS	IPPK
NVL	ABRA	JAM2	STYX	ZFP64
AP5Z1	NARF	HIVEP3	IPMK	ANK1
ERCC5	AQP4	PCNA	C1QB	MYLIP
TBCCD1	PLEKHG4	EVA1CL	DOPEY2	DGKD
COX18	ADGRA2	GRAMD1B	TRIOBP	LOC121107090
RAI14	IQGAP3	DDRGK1	FZD4	C1orf35
KDM7A	PPM1M	TPK1	PIGX	ATRNL1
FDX1	WNK2	COX6C	CHCHD7	EFNB1
MRPS5	TBXA2R	MTCH2	LRP3	BLMH
ZBTB32	METTL6	WWOX	CTSH	ZDHHC17
ZMYM3	ZBTB48	PDE3B	RER1	RANGAP1
PSMD5	LOC107051305	RASL12	LANCL2	BPTF
ZC3H8	DAP	BCAR1	KLHDC3	SHISA5
R3HDM2	KIAA0930	CMAS	LAPTM4A	SENP6
ASXL1	LOC423967	VEGFC	SLC52A3	LOC101748312
KBTBD12	XRN1	CPSF7	MYNN	DMTN
GALNT18	CSRNP1	C5H14orf4	CHST10	ARCN1
SSH2	WDR54	NVL	LOC107049269	ARIH2
SF3B5	EIF4E3	SETD7	CNOT11	PSMA7
C1orf74	FAN1	TBCCD1	RAB2A	ABCG2
MIOS	ARHGEF10L	HEG1	IGSF9	SEMA7A
COG3	DNMT3A	UBLCP1	CACUL1	PRKAB2
EPN2	NHLRC3	ISCA1	BRWD1	MICU3
TMEM164	DOK7	COX18	NEMP1	KMT5A
METTL21A	SERTAD4	EPHB1	PPT1	MRPL58
ZNF142	TNFSF10	RAI14	ASB1	ZNF462
KHDRBS3	PAQR7	KDM7A	DUSP8	TYSND1
PIGS	FSTL3	FDX1	RNF130	DNM1L
CHAC1	FBXO18	ZBTB25	EIF5B	STEAP3
IFNGR2	ZCCHC2	HBS1L	TSPAN13	C5orf15
RFC5	MAZ	PTPRD	HTT	RNF8
NFKBIE	NR2C2AP	ZC3H8	RAMP2	ATF2
NUP210	MCUB	R3HDM2	ZNF740	MKKS
TCAIM	LPCAT2	ASXL1	IPPK	LMTK2
INPP4A	MCF2	ABHD6	ZFP64	METTL3
DHX35	PXDC1	CST3	ANK1	AASDHPPT
RAI1	LOC107057078	KBTBD12	ASH2L	POLR3GL
CDK5R1	FLI1	GALNT18	MYLIP	USP2
HS2ST1	SLC9A5	SSH2	DGKD	NF2
NUDT7	GLCE	SF3B5	GSPT2	C10orf2
AFMID	TMEM47	MIOS	LOC121107090	PDLIM5
ORC4	MUL1	COG3	CIB2	ZBTB44
COL6A1	MGRN1	SMG1	ATRNL1	LURAP1
VPS8	ATMIN	EPN2	MSL1	PLSCR1
MLST8	ACOX3	TMEM164	EFNB1	PIGU
VGLL4	YTHDC2	METTL21A	BLMH	FAAHL
CFH	ELK3	KHDRBS3	ZDHHC17	RAPGEF3
SLC43A3	GRB10	PIGS	BPTF	TMLHE
LONP1	SLC16A9	KLHL24	SHISA5	GPAM
AUTS2	TRMT12	IFNGR2	DPH5	MRPS27
RHPN1	DPT	RFC5	SENP6	PIGF
TIPARP	EMSY	DUPD1	DMTN	IGLL1
SNRPA1	LOC107049770	NFKBIE	ARCN1	AMN1
DLD	TFPI2	NUP210	ARIH2	BIN2
PRADC1	PRODH	MYDGF	ABCG2	PDZD7
TANK	WDR90	TCAIM	CBFB	TUBD1
PIGV	NDUFAF4	INPP4A	PRKAB2	ZNF638
WDR90	CAST	DHX35	MICU3	GEMIN6
FAM45A	XPO1	RNF126	KMT5A	NFATC3
RAD54L2	TMEM121L	RAI1	ZNF462	VGLL2
C1orf131	TPD52	CDK5R1	C11orf96	LIPH
DDTL	RAB39B	HS2ST1	TYSND1	BIN3
SMYD1	SHPK	NUDT7	ZCRB1	RGS4
ECM1	MYBL2	AFMID	STEAP3	STRADB
BIN1	NFKBIA	ORC4	MTAP	C3orf70
ID3	CLYBL	GRIN2C	C5orf15	SCARF1
METTL16	TTC13	VPS8	ATF2	LOC121109775
NANP	FOXRED2	MLST8	METTL3	NOC3L
C3orf18	CHM	COG4	AASDHPPT	LOC107051391
TMEM14A	FBXL4	CFH	MIDN	ZNF280D
HAPLN3	ARL6	SLC43A3	ALAD	RGS3
HMGXB4	CRIM1	SMC1B	POLR3GL	B4GALT5
C2CD2L	FOS	AUTS2	USP2	SNX19
ELK4	CCSER2	RAD1	NF2	PPP1R13B
BID	ZNF827	RHPN1	C10orf2	EEA1
CARHSP1	TMEM169	TIPARP	PDLIM5	XPA
DAGLA	PODN	SNRPA1	CDO1	PCGF5
TTC14	ZNF451	DLD	ZBTB44	RBM19
FAM96B	SMCO4	SERHL	LURAP1	ZNF830
FBXO22	UTP4	DPH2	PLSCR1	FBXO9
PRDX3	NCAPD2	TANK	MKS1	C11orf57
PCCA	MPPE1	C1QTNF5	PIGU	DNAJC1
IARS2	CCDC107	PIGV	FAAHL	ECE1
SDHD	SUCLG2	ZNHIT3	HINT3	SLC39A8
POLD3	CBY1	WDR90	RAPGEF3	TMEM43
TMEM8B	RERGL	FAM45A	LHFPL1	ENOX2
CISD2	UBXN7	PSMG2	PPP1R13B	LOC107049486
SLC11A1	VPS9D1	B3GAT3	GPAM	EIF4E2
F8	ATP6AP1L	VLDLR	MRPS27	SET
TDH	MFSD13A	PDSS2	PIGF	DCDC2B
COX7A2L	SEC14L3	C1orf131	AMN1	PEF1
PLP1	NOB1	DDTL	PDZD7	PCASP1
BRE	C20orf112	TSTA3	UGDH	PDHX
DYNLT1	IFNAR2	SMYD1	TUBD1	SPHK1
C7	CAP2	BIN1	ZNF638	LETM1
MGARP	WRAP73	CRAMP1	GEMIN6	ATG7
SERPINF1	MYH1D	ILK	CCDC102A	PKD1
CYR61	KLHL38	ID3	VGLL2	RBM48
FKBP14	BRAF	METTL16	LIPH	CDT1
PRMT9	CDH5	NANP	BIN3	SPRYD3
DCAF15	LOC121110580	PREP	MIGA2	THAP6
PTGES2	LPAR2	C3orf18	RGS4	LOC423752
ATOH8	JOSD1	LYSMD2	ASB15	PTPN9
ANKS3	RFC1	TMEM14A	JAK2	IMMT
LOC415787	FAM214B	MFSD1	JAG2	GULP1
LOC101747338	TMEM170A	HMGXB4	EIF2AK3	AVPI1
CTNS	HSD17B12	RAB20	C3orf70	LOC101749275
CKLF	TMEM64	TAP2	SCARF1	SLC2A4RG
MMAB	RPS17	C2CD2L	NOC3L	LAMA3
POLR2E	CLN5	ELK4	LOC107051391	COX15
APLN	ABLIM2	BID	RGS3	FBXO4
WDR62	CLPTM1L	CARHSP1	B4GALT5	MARCKSL1
ELOF1	DNTTIP1	DAGLA	SNX19	STX12
GPX1	SOCS3	TTC14	PPP1R13B	GSKIP
COIL	CYP51A1	DCAF13	XPA	BASP1
GMEB2	LOC107051274	FAM96B	ANKRD13C	TRAF2
ZCCHC9	TRDN	FBXO22	EXOC7	FAM114A2
DCTN6	SLC25A42	PCCA	RNF126	SGCE
DLAT	SPATA2	SDHD	C11orf57	IFI30
TMEM19	TRPM7	POLD3	COPS8	LOC107050614
PSMA4	ASCC1	MDM2	DNAJC1	HIVEP3
ADGRG1	KCNH6	TMEM8B	ECE1	KLF5
ASF1A	NOTCH1	CISD2	SLC39A8	GRAMD1B
MRPS21	PHKB	SLC11A1	TMEM43	TMEM184C
UBAC1	ARID5A	SMAD7	ENOX2	PDGFC
UQCR10	REPS1	SOX13	LRRFIP2	POSTN
LITAF	TPGS1	F8	SET	SIPA1L1
CCDC90B	CLEC14A	TDH	DCDC2B	MTCH2
FOXRED1	ZNF365	COX7A2L	PEF1	KY
NOL6	AMD1	PLP1	COL6A2	BCAP29
SLC25A43	UNC119B	BRE	PCASP1	KPTN
RBM7	ANPEP	C7	PDHX	PSMC6
ST3GAL6	PGRMC1	MGARP	SPHK1	ACAA1
ANKIB1	OGN	CYR61	ATG7	VEGFC
MLXIP	CA8	PRMT9	LAMTOR3	CPSF7
RIN2	FAM219A	NFKBIZ	PKD1	LOC107051565
NWD1	MAP3K7CL	PTGES2	THAP6	C5H14orf4
MTRR	MAPKAPK5	ATOH8	SEMA7A	AP5Z1
PAICS	AGBL5	LOC415787	LOC423752	ERCC5
BDP1	PDXDC1	POLR2H	PTPN9	SETD7
NCSTN	NAGA	MYOCD	LOC107048990	CREB3L4
CCDC167	PROCR	LOC101747338	GULP1	WTIP
BEST3	AVEN	CTNS	AVPI1	TBCCD1
ANXA7	CCDC58	MMP24	LOC101749275	HEG1
ALDH9A1	SFXN5	CKLF	SOX4	MARVELD3
PM20D1	VWA1	MIA2	LAMA3	COX18
MMRN2	PAQR5	MMAB	TLL2	EPHB1
TIE1	DLL1	POLR2E	COX15	WDR5B
EDEM3	INPP5A	APLN	MARCKSL1	KDM7A
MIEF1	CNOT4	WDR62	EGLN1	FDX1
UTP18	CASP1	ARRDC1	STX12	MRPS5
ZUFSP	NPL	ELOF1	NIP7	C2orf42
PPHLN1	C5orf63	GPX1	LYRM2	ZBTB32
MCCC1	DCAF17	GMEB2	KLHL23	CYBA
EP400	MXRA5	ZCCHC9	TNRC6B	PSMD5
TUBGCP4	GGACT	DCTN6	BASP1	TMED11
NDUFS2	TENM3	DLAT	TRAF2	TPR
EXFABP	SUZ12	TMEM19	FAM114A2	PSMD7
CEP19	OTUD3	PSMA4	SGCE	ABHD6
CTSD	UBE2O	ADGRG1	IFI30	CST3
APOOL	LIN54	NUDT14	LOC107050614	DHTKD1
RNF24	PTDSS1	UBAC1	JAM2	C9orf64
VTI1A	HIVEP2	AMT	HIVEP3	KBTBD12
C7orf50	ACSF3	ASB12	KLF5	LRRC57
PLEKHG5	ELL	UQCR10	GRAMD1B	ZRANB2
NDUFA7	PPM1D	CCDC90B	DDRGK1	TMEM164
IFFO1	HHEX	FOXRED1	TMEM184C	METTL21A
GTPBP2	SHANK3	YPEL5	TPK1	ZNF142
PCTP	JAM3	NOL6	PDGFC	KHDRBS3
REL	FECH	USP1	POSTN	ADAM10
NUDT13	LOC426514	SLC25A43	SIPA1L1	FAM109B
TMEM106B	WDR24	ANKIB1	MTCH2	KLHL24
UFL1	NOCT	MLXIP	PDE3B	RFC5
ZBTB6	GLS2	NOC4L	BCAP29	DUPD1
PUM3	BCL6	MTRR	RASL12	RADIL
LRRC47	SMAP1	PAICS	CMAS	MYDGF
CEP250	TUSC1	BDP1	PSMC6	TCAIM
ZBTB42	PPP1R12A	NCSTN	ACAA1	INPP4A
PARM1	EGR1	CCDC167	C5H14orf4	DHX35
TINAGL1	ELMSAN1	TMEM175	AP5Z1	KLHL18
FTSJ3	VASN	BEST3	SETD7	RAI1
CEP63	MVK	PM20D1	CREB3L4	CCDC124
PER3	MIEF2	MMRN2	WTIP	CDK5R1
COX20	ASNS	TIE1	TBCCD1	HS2ST1
IGFBP2	ZBTB20	EDEM3	BRF2	DNAAF9
SAV1	MED9	MIEF1	HEG1	AFMID
ATXN7L2	STARD10	DDX6	MARVELD3	SDAD1
DNAJC28	SLTM	UTP18	ISCA1	VPS8
THOC1	APOA1	ZUFSP	COX18	CCDC117
LRTOMT	F3	PPHLN1	EPHB1	MLST8
ERBB4	NRARP	EP400	WDR5B	VGLL4
SMTN	PSMA5	WDR36	KDM7A
KLHL8	GFRA2	TUBGCP4	FDX1	WWC3
VTA1	LRRC30	NDUFS2	ZBTB25	SLC43A3
DMAP1	EIF4EBP2	BLCAP	C2orf42	RAD51AP1
TBRG4	C9orf85	EXFABP	ZBTB32	LONP1
ETFBKMT	ACSF2	IDE	VPS13A	AUTS2
TFAP4	SCARA5	CEP19	ZMYM3	FBXL8
BFAR	SLC46A3	CTSD	MLF2	RAD1
TMEM97	SCNN1G	PYCRL	CYBA	RHPN1
AQP3	BAHCC1	APOOL	HBS1L	SNRPA1
MACF1	PPP1R3B	RNF24	TMED11	DLD
TMEM167B	CNST	VTI1A	ASXL1	SSH1
TAF11	RNF151	PLEKHG5	PSMD7	PRADC1
GRAMD4	NEMP2	NDUFA7	ABHD6	C1QTNF5
BLVRA	TAP1	PCTP	CST3	PIGV
TMEM254	DVL1	REL	DHTKD1	WDR90
LOC121106450	SP4	NUDT13	C9orf64	ADPRH
CLUAP1	S100A10	TMEM106B	KBTBD12	FAAH2
ADPRM	LOC100857197	UFL1	P3H1	FAM219B
FBXL17	ARHGAP21	ZBTB6	LRRC57	VLDLR
POU6F1	SLC12A9	LRRC47	EPN2	HYAL1
AP1AR	RPH3AL	CEP250	TMEM164	GADD45A
TTF2	ALG13	ZBTB42	METTL21A	C1orf131
KIAA1109	HMGN1	PARM1	INPP1	DDTL
TMEM129	CAAP1	TINAGL1	ZNF142	TSTA3
JUN	LOC378902	FN1	KHDRBS3	ECM1
TOR2A	MGME1	ATP1B4	FAM109B	TRMT5
SKAP2	TGFBR1	TMEM9B	CHAC1	ID3
NEK4	CISH	POLD2	RGP1	CERK
TRNAU1AP	TMEM135	PER3	RFC5	RAB7L1
PEX7	MPDZ	COX20	DUPD1	FAM35A
SNX14	PRICKLE4	IGFBP2	RADIL	C3orf18
USPL1	ATP6AP1	CDS2	MYDGF	RB1
NGLY1	MGAT3	ATXN7L2	C10orf88	MFSD1
PEX13	CPTP	DNAJC28	TCAIM	HMGXB4
TMEM209	HOMER2	THOC1	INPP4A	CDKN1A
MFSD12	PPARGC1B	AKAP11	DHX35	SCAMP2
TMEM245	TAPBPL	SLC25A1	KLHL18	TAP2
ZDHHC12	CIDEA	ERBB4	RAI1	USP14
SLC30A4	TIMM10	SMTN	CCDC124	C2CD2L
LOC121108911	ANKS1A	RMI2	CDK5R1	ZNF609
EIF3B	CLDN1	KLHL8	HS2ST1	NTMT1
ZFC3H1	LEO1	VTA1	DNAAF9	TTC14
RP9	PPM1E	TBRG4	AFMID	PCGF3
PTCH1	SMIM8	ETFBKMT	GRIN2C	FBXO22
ETFRF1	RTN4RL2	BFAR	COL6A1	QDPR
ELF1	DDX24	TMEM97	SDAD1	SECISBP2L
DIABLO	TNX	AQP3	VPS8	SELENOP1
DSTYK	ALDH7A1	TAF11	CCDC117	SDHD
RCN2	EMSY	GRAMD4	GRTP1	POLD3
ACOT7	ANKZF1	BLVRA	MLST8	SHQ1
TRIT1	ITIH5	LOC121106450		TMEM8B
SLC9A3R1	LDB3	CLUAP1	WWC3	PAFAH1B2
TNFRSF11A	CBX8	ADPRM	CFH	INTS13
COQ9	LTBP2	FBXL17	SLC43A3	GHDC
CISD3	SLC30A1	AP1AR	SMC1B	PSMD3
BAZ1A	FAM155B	KIAA1109	LONP1	SOX13
DHX30	FBXO34	TMEM129	AUTS2	F8
SNX17	45353	TOR2A	FBXL8	TDH
SDHA	NR1D2	SKAP2	ATF7	PLP1
KLHL29	ARHGEF37	TYW1	RHPN1	SYNRG
ASRGL1	MAMDC2	NEK4	TIPARP	BRE
WDR48	REEP2	TRNAU1AP	GAS2L1	MICAL3
TMOD4	CUL5	TM7SF3	SNRPA1	NAMPTP1
VAPB	NINJ1	SNX14	DLD	C7
C2orf76	CDV3	USPL1	SERHL	MGARP
KLF3	RRNAD1	NGLY1	SSH1	SCAI
SELENBP1	RUNDC1	NCK1	PRADC1	PRMT9
TRAPPC8	GID8	TMEM209	DPH2	PTGES2
TKFC	KLF6	MFSD12	C1QTNF5	ATOH8
NUDT12	SETD9	TMEM116	PIGV	ACTR6
MCAT	TMEM62	STAB1	ZNHIT3	MYOCD
GPR155	ACCS	PDLIM4	WDR90	CYP27A1
NELFB	ARHGAP20B	TMEM245	GRK7	CTNS
MAFB	MFAP5	LOC121108152	NAE1	FBXO30
ATRN	TOPORS	GARS	ADPRH	H1FX
ZNF341	SMC6	ZDHHC12	FAAH2	ARRDC1
UTP23	JADE3	SLC30A4	PSMG2	ELOF1
SF3B3	C18orf32	LOC121108911	FAM219B	FOXO1
NDUFA9	CYP2U1	EIF3B	B3GAT3	GPX1
DHRS7	TRIM35	NAXD	RAD54L2	GMEB2
TSPAN4	RASSF2	MDM4	HYAL1	ZCCHC9
NPEPL1	ISLR	GNPAT	GADD45A	EPHX2
PINX1	NSA2	ZFC3H1	C1orf131	DLAT
DIXDC1	PPP1R36	PTCH1	TSTA3	IFT22
ACADS	FOXD3	FCHSD2	SMYD1	PSMA4
AAMDC	HOXA3	CCP110	BIN1	SIVA1
SMPD2	FRA10AC1	DIABLO	CRAMP1	ADGRG1
MTDH	CRCP	HYPK	ILK	CCT2
SCAF11	EPG5	PYROXD1	TRMT5	MRPS21
NDUFB3	HOXB4	COPS2	ID3	MTOR
ISPD	EXOC5	ACOT7	METTL16	UQCR10
AGGF1	ARID2	TRIT1	YAP1	GLTSCR1L
DYM	NPDC1	PSMG4	CERK	LITAF
IFT88	SMOX	SLC9A3R1	RAB7L1	CCDC90B
LZIC	CD82	TNFRSF11A	FAM35A	CA9
TRPV2	MGAT5	COQ9	C3orf18	NOL6
HNRNPC	CALCOCO2	APPBP2	RB1	USP41
KCNT1	GRHPR	CISD3	HAPLN3	RBM7
C9orf40	PANK4	C12orf49	MFSD1	ANKIB1
ATP5C1	SMO	DHX30	HMGXB4	MLXIP
CDC42SE2	HECTD2	SDHA	CDKN1A	SF3B6
WRAP53	LIFR	KLHL29	TAP2	EIF3D
ABCB1	ZMYM2	TMOD4	USP14	PAICS
MLLT3	PTGES	RPP30	NTMT1	BDP1
CDK5RAP1	SMIM14	VAPB	TTC14	SNRPD3
LOC107056274	INSYN1	C2orf76	PCGF3	NCSTN
FSHB	ATP13A1	KLF3	FBXO22	CCDC167
SEC22C	OAZ2	TRAPPC8	QDPR	TMEM175
	NUP88	NUDT12	SELENOP1	NUFIP1
KANSL3	LOC423222	HNRNPU	SDHD	LOC107050229
FOXN2	RNF26	SPP1	MDM2	BEST3
RAB33B	TGFBI	MCAT	TMEM8B	BNIP3L
GMPPB	PPP1R14C	NXNL1	CISD2	ALDH9A1
METTL13	NCAM1	MSS51	SLC11A1	PM20D1
PTRHD1	PHLPP1	GPR155	PAFAH1B2	MMRN2
MUT	CEP85L	NELFB	INTS13	TIE1
RSAD1	ENPP4	UPF1	GHDC	GPATCH3
GLYCTK	INO80C	MAFB	SMAD7	ZUFSP
PATL1		ZNF341	SOX13	PPHLN1
APTX		UTP23	F8	MCCC1
LOC415664		NAPEPLD	TDH	EP400
SFRP5		DKK3	PLP1	CDC16
BBS2		NDUFA9	SYNRG	WDR36
CRIP2		DHRS7	ATXN7	MIEN1
TADA3		TSPAN4	BRE	TNS3
CLN6		LOC107049953	MICAL3	TUBGCP4
THOC2		NPEPL1	ISCU	NDUFS2
C6orf89		PINX1	NAMPTP1	ARPP21
EMP2		CLINT1	MGARP	ZC3H12A
EDA2R		CHST7	SERPINF1	BLCAP
LOC107051846		DIXDC1	SCAI	EXFABP
PLEKHN1		ACADS	CYR61	IDE
USP30		SMPD2	DCAF15	MTHFSD
C5orf51		MTDH	NFKBIZ	APOOL
GUSB		ABCA3	ATOH8	CABIN1
AFDN		ASB5	LOC415787	RNF24
NIF3L1		ISPD	FIG4	MAN2A2
ETS2		IFT88	MYOCD	C7orf50
KLHL26		PPP3R1	CYP27A1	PLEKHG5
45352		LZIC	CTNS	NDUFA7
LOC101751669		RWDD4	MIA2	NUMB
NADSYN1		KCNT1	JMJD8	IFFO1
FAAP100		ATP5C1	SH2B1	TRUB1
PWP2		CNKSR1	APLN	AKAP10
PSMD4		WRAP53	WDR62	STOM
GTF2A1		ABCB1	ELOF1	LAMA2
IMP3		MLLT3	FOXO1	PCTP
MLF1		ATRN	GPX1	EXOSC5
IVD		LOC107056274	COIL	EDC3
INTS9		PRIM1	GMEB2	NUDT13
LOC121106446		FSHB	EPHX2	TMEM106B
PREB		RAB33B	DLAT	CTIF
MRPS26		GMPPB	IFT22	ZBTB6
CADM3		IPO9	PSMA4	CEP250
STAT6		METTL13	ADGRG1	LOC768709
ZNF319		MUT	ASF1A	ZBTB42
NT5M		GNMT	NUDT14	THAP12
C11orf24		RSAD1	CCT2	PARM1
UBE2G2		GLYCTK	AMT	TINAGL1
TMEM55A		PATL1	GLTSCR1L	FN1
KCNE3		APTX	LITAF	CEP63
ULK3		MINPP1	CCDC90B	TJP1
LOC121107543		BBS2	USP41	ATP1B4
USB1		CRIP2	SLC25A43	TMEM9B
PPP6R2		CLN6	RBM7	ARL3
BEND7		CERS4	MLXIP	POLD2
LGALS8		LOC107051846	SF3B6	RSG1
CRELD2		KIAA1671	RIN2	PER3
ZBTB24		PLEKHN1	NOC4L	ISOC1
HMOX1		NOC2L	PTDSS2	EIF3G
EARS2		USP30	EIF3D	COX20
TPRKB		MFSD8	PAICS	NUP58
GEMIN8		C5orf51	BDP1	POLR3E
ZNF746		GUSB	SNRPD3	SAV1
PNRC2		AFDN	NCSTN	TRAPPC5
KAT8		GATC	CCDC167	CDS2
MPC2		NIF3L1	TMEM175	ATXN7L2
SCAPER		ETS2	NUFIP1	DNAJC28
CECR1		45352	LOC107050229	LPCAT3
XYLT2		LOC101751669	BEST3	NFKB1
SGCD		ZFAND6	BNIP3L	SPTLC1
UFSP2		NADSYN1	LIN37	RAD51C
B4GALT7		GTF2A1	PM20D1	AKAP11
ADK		IMP3	MMRN2	ERBB4
PALMD		IVD	TIE1	TUSC2
DDX59		LOC121106446	GPATCH3	SMTN
CSPP1		PREB	ZUFSP	RMI2
CMTM8		SERPINH1	MCCC1	KLHL8
CDK5RAP3		STAT6	STIP1	TBRG4
LOC431092		ZNF319	EP400	ETFBKMT
HIGD1C		TTN	CDC16	UBXN4
PLEK		WIPF2	MIEN1	BFAR
TUBGCP5		IPP	TNS3	TMEM97
VPS39		UBE2G2	NDUFS2	TBC1D16
GABPB1		TMEM55A	ARPP21	AQP3
BOLA3		KLF12	ZC3H12A	MACF1
GCAT		ALPK2	BLCAP	TMEM167B
HHATL		FRMD6	IDE	TAF11
RGN		ULK3	MTHFSD	GRAMD4
NDUFB11		USB1	PYCRL	BLVRA
RBM10		GCH1	APOOL	RIC1
TMEM220		SVIL	CABIN1	LHX6
NELFA		LGALS8	RNF24	CLUAP1
CNP		CRELD2	MAN2A2	ADPRM
HSPB2		ZBTB24	C7orf50	TTF2
NCKAP5L		HMOX1	PLEKHG5	AOC3
ADAL		EARS2	NDUFA7	TOR2A
DHX33		TPRKB	NUMB	SKAP2
ENKD1		WARS	TRUB1	TYW1
SLC3A1		GEMIN8	STOM	FASTKD1
GLRX5		ZNF746	LAMA2	PSMA2
ELL2		PNRC2	PCTP	PALM2AKAP2
USP31		ECSCR	EXOSC5	PEX7
C18orf21		HNRNPLL	EDC3	PSMA4
SARS2		MPC2	DDX47	PSMB2
LOC428872		DNAJC10	NUDT13	MFSD12
MOB2		SCAPER	TMEM106B	TMEM116
BAG4		CECR1	CTIF	STAB1
JPH3		XYLT2	ZBTB6	TMEM245
SOX7		CA6	CEP250	LOC121108152
CRYZ		SGCD	LOC768709	ATG4C
ACOT9		UFSP2	ZBTB42	ZDHHC12
LASP1		ADK	PARM1	SVIP
TRMT11		PALMD	TINAGL1	NAXD
APOA1BP		GZMM	FN1	MDM4
EEF1A2		BLOC1S4	CEP63	RBP5
HPS1		DDX59	TJP1	ZFC3H1
MCOLN1		CSPP1	TMEM9B	RNF103
ARHGAP26		CMTM8	RSG1	RP9
CASKIN2		CDK5RAP3	PER3	CCP110
XPC		LOC431092	ISOC1	ETFRF1
MRPL38		HIGD1C	COX20	ELF1
SPEG		PLEK	NUP58	ZNF513
PPM1L		ALDH6A1	POLR3E	DSTYK
CLOCK		VPS39	PUS7	DDX46
CASC3		BOLA3	TRAPPC5	ATF4
UBA6		GCAT	CDS2	CCDC47
HUS1		HHATL	ATXN7L2	ACOT7
MYZAP		RGN	DNAJC28	TRIT1
DGKE		NDUFB11	LPCAT3	CISD3
DIEXF		RBM10	LRTOMT	BAZ1A
GPR89A		MRPS2	NFKB1	C12orf49
ACBD6		TMEM220	SLC39A13	GALE
WIPF1		MAN1B1	RAD51C	SNX17
ARL3		WBP4	SLC25A1	SDHA
SLC37A3		CNP	ERBB4	KLHL29
IP6K2		NCKAP5L	TUSC2	WDR48
IDS		ADAL	SMTN	TMOD4
UTP20		DHX33	RMI2	SKIV2L
NECTIN1		ENKD1	KLHL8	KLF3
LOC101748569		SLC3A1	TBRG4	TRAPPC8
SMIM20		GLRX5	ETFBKMT	NUDT12
ACIN1		ELL2	BFAR	HNRNPU
TSEN2		USP31	TBC1D16	LOC427439
EFCAB7		C18orf21	AQP3	PARK7
HIPK1		SARS2	TMEM167B	NXNL1
TCEANC		LOC428872	TAF11	PSMC5
JMJD4		JPH3	CD151	MAFB
TTC30B		SOX7	GRAMD4	ATRN
SGSH		CRYZ	BLVRA	EIF3M
RECQL5		PGK2	LHX6	CPSF1
LOC121107484		ACOT9	ADPRM	LOC121107741
GMFB		LASP1	POU6F1	ZNF341
HSPE1		TRMT11	AP1AR	SCRIB
NHEJ1		APOA1BP	TMEM129	SF3B3
SLC9A8		GTF2H5	JUN	NAPEPLD
ATIC		UBE2B	AOC3	NDUFA9
LOC107051797		EEF1A2	TOR2A	NUDT1
ARL11		TTC3	SKAP2	PBDC1
TGS1		HOXA10	TYW1	DHRS7
MTMR11		HPS1	NEK4	TSPAN4
FTSJ1		MCOLN1	TRNAU1AP	NPEPL1
SLC35F6		DBR1	FASTKD1	TMEM237
GLIS2		CASKIN2	PALM2AKAP2	PINX1
FOXD2		XPC	USPL1	FOXK1
CITED4		MRPL38	MFSD12	CHST7
APBA3		TMEM57	TMEM116	RABL2A
GOLM1		PPM1L	STAB1	ACADS
WDR37		CLOCK	PDLIM4	ZNF767
PDE3A		UBA6	TMEM245	SMPD2
RNGTT		HUS1	LOC121108152	MTDH
ARHGEF18		PIAS4	ATG4C	NDUFB3
KHDRBS1		MYZAP	ZDHHC12	ABCA3
C10orf71		DIEXF	LOC121108911	ISPD
MIB1		GMCL1	SVIP	AGGF1
PUS3		GPR89A	NAXD	DYM
ZFP91		ARL3	MDM4	PPP3R1
U2SURP		LOC107049457	RBP5	LZIC
NDUFA8		SLC37A3	GNPAT	RWDD4
HSF2BP		IDS	ZFC3H1	FBXO21
BMF		ADPGK	RNF103	TRPV2
SLC16A6		NECTIN1	MGAT2	C9orf40
SWAP70		LOC101748569	CCP110	ATP5C1
KIAA1522		MLYCD	DSTYK	CDC42SE2
RSPRY1		KIAA0513	COPS2	CNKSR1
SELENOS		ZFAND3	ATF4	WRAP53
LOC112529982		TSEN2	RCN2	LARS2
SLC39A9		EFCAB7	CCDC47	LOC424109
MECP2		JMJD4	ACOT7	ABCB1
SUGP2		TTC30B	WAC	MLLT3
E4F1		SGSH	TRIT1	CDK5RAP1
NDUFA12		RECQL5	TNFRSF11A	ATRN
EVA1A		LOC121107484	COQ9	OGFOD2
CREG1		GMFB	APPBP2	FSHB
ADCK1		HSPE1	CISD3	CCNG2
NDUFB6		NHEJ1	BAZ1A	SEC22C
RAD21		SLC9A8	C12orf49
TDP1		EMILIN2	GALE	DHH
CAPN10		LOC107051797	LRRC59	KANSL3
RPN1		PFN2	SDHA	FOXN2
PLCB1		CRKL	KLHL29	EIF3E
SDR16C5		PGP	WDR48	POC1A
SLC25A10		NEXN	TMOD4	RAB33B
C6orf62		TGS1	RPP30	DIRC2
CD276		MTMR11	SKIV2L	ATF7IP
AGAP1		GLIS2	C2orf76	RPSAP58
TCTN1		CITED4	KLF3	RSAD1
IGFBP3		APBA3	SELENBP1	GLYCTK
SNX10		GOLM1	TRAPPC8	LOC415664
ANO10		WDR37	TKFC	PTK7
IFNGR1		PDE3A	NUDT12	SFRP5
FOXJ3		KHDRBS1	HNRNPU	LOC107050995
ACADL		C10orf71	PARK7	MINPP1
RDM1		MIB1	MSS51	LOC426743
GRAMD3		PLIN1	PSMC5	BBS2
H1F0		PUS3	UPF1	L2HGDH
PMS2		ZFP91	MAFB	CRIP2
COL16A1		NDUFA8	ATRN	CLN6
ABHD11		BMF	CPSF1	THOC2
ISYNA1		SLC16A6	LOC121107741	CERS4
VPS37D		SWAP70	ZNF341	EMP2
DPM1		KIAA1522	SCRIB	EDA2R
KLHDC4		RSPRY1	UTP23	LOC107051846
GGPS1		PPP1R2	DKK3	CHTOP
EMP2		LOC112529982	NDUFA9	KIAA1671
LINGO1		LOC427400	NUDT1	CDC23
ADHFE1		DDX1	PBDC1	USP30
SBDS		ANXA5	DHRS7	CMPK1
URM1		MSMO1	TSPAN4	AFDN
PCTP		LMO2	LOC107049953	MCTS1
MTX2		EXOC3L1	NPEPL1	TBC1D15
RFLNB		CROT	TMEM237	LOC422051
LOC107049485		SUGP2	PINX1	SNRNP35
SRFBP1		E4F1	CHST7	LOC101751669
GPATCH4		NDUFA12	DIXDC1	TCF3
SOX18		EVA1A	RABL2A	LOC107056275
DDHD1		NAF1	ACADS	PRPF6
RAPGEF5		CREG1	ZNF767	PSMD4
LIAS		ADCK1	SMPD2	TMEM165
KLF15		TXNDC16	MTDH	USO1
IMPACT		NDUFB6	ASB5	INTS9
LOC428319		CAPN10	AGGF1	COQ4
CCDC174		PLCB1	SSRP1	SERPINH1
PNPLA3		SLC25A10	PPP3R1	MRPS26
MYF6		C6orf62	LZIC	CADM3
MOCS3		AGAP1	RWDD4	USF3
UNC5A		LOC415641	FBXO21	STAT6
TFB2M		OMA1	TRPV2	OAZ1
PMS1		TCTN1	C9orf40	TTN
POMGNT1		SNX10	ATP5C1	DUSP13
ARHGAP23		ANO10	CDC42SE2	CRIPT
FARSB		IFNGR1	CNKSR1	IPP
RRP7A		FOXJ3	WRAP53	TMEM55A
BANP		ACADL	LARS2	RPP25L
KCNN2		TAX1BP1	ABCB1	TMEM242
VSIG10		CCDC92B	MLLT3	KLF12
SLC35B4		H1F0	ATRN	ALPK2
TRIAP1		DESI1	SNAPC3	LOC121106941
PIK3C2B		PMS2	PRIM1	PTGER3
HEATR6		AFF4	OGFOD2	LOC121107543
MEF2B		FBXO8	FSHB	USB1
KIAA1549		ABHD11	C1orf21	TGOLN2
GRAMD2		ISYNA1	CCNG2	SEMA3DL
NMRK1		FBXW2	KLF13	PELO
BIVM		DPM1		GPR157
MMP28		TPP1	DHH	BEND7
TNRC6C		KLHDC4	KANSL3	LGALS8
PTCD3		LINGO1	RAB33B	CRELD2
DUSP15		SBDS	DIRC2	ZPR1
NDUFA10		URM1	ATF7IP	NUBP2
C8orf4		RFLNB	RPSAP58	EARS2
RPL10A		LOC107049485	GNMT	LOC101749138
GUCD1		SRFBP1	RSAD1	TPRKB
RTN4IP1		ZNF407	GLYCTK	ARPC3
HADHB		GPATCH4	APTX	BCLAF1
TULP4		SOX18	LOC415664	ZNF746
METTL21EP		DDHD1	PTK7	PNRC2
MSRB1		DHRS11	SFRP5	MPC2
MLH1		RAPGEF5	LOC107050995	ATXN3
WDR47		LIAS	MINPP1	LOC121108863
RILPL1		MORC1	LOC426743	CECR1
SENP8		IMPACT	BBS2	XYLT2
TMEM231		NPC1	L2HGDH	CA6
CCDC126		LOC428319	CRIP2	SGCD
LOC101751955		CCDC174	TADA3	CNDP2
PDIK1L		PDS5B	CLN6	UFSP2
MSRB3		PNPLA3	CERS4	C1QC
KLF4		AP2M1	C6orf89	B4GALT7
LRRC42		SAYSD1	EMP2	ADK
MN1		SIGMAR1	EDA2R	CUL3
TOPBP1		TFB2M	PLEKHN1	PALMD
TNFAIP2		PMS1	USP30	BLOC1S4
DNAJB9		POMGNT1	MFSD8	YIPF1
NDUFS7		ARHGAP23	TSPAN3	LOC112530995
CYGB		RRP7A	EPDR1	TSPAN14
RIOK1		BANP	C5orf51	CMTM8
ZNF654		KCNN2	MCTS1	LOC431092
GOLGA5		SLC25A15	EIF2AK3	ZFYVE16
KNOP1		VSIG10	TBC1D15	HIGD1C
WRB		SLC35B4	LOC422051	PLEK
TOB1		TRIAP1	SNRNP35	PDCD10
SLC35C1		METRN	LOC101751669	GCAT
RIDA		SLC12A2	ZFAND6	RGN
LYSMD3		LCAT	TCF3	FAM185A
ESYT2		EGF	LOC107056275	MRPS2
ERG		HEATR6	PRPF6	TMEM220
CEP68		MEF2B	FAAP100	WBP4
RNF207		KIAA1549	PSMD4	NELFA
C1GALT1C1		GRAMD2	MLF1	CNP
NUP205		NMRK1	USO1	HSPB2
EXOSC7		BIVM	LOC121106446	CCDC130
KALRN		MMP28	COQ4	ADAL
CD3D		TNRC6C	SERPINH1	ENKD1
GHR		PTCD3	MRPS26	SLC3A1
ELP6		DUSP15	CADM3	GLRX5
STK11		NDUFA10	USF3	ELL2
NF1		C8orf4	STAT6	USP31
ARSH		GUCD1	NT5M	SARS2
DIMT1		RTN4IP1	C11orf24	LOC428872
MED1		RNF138	OAZ1	JPH3
ZNF414		HADHB	WIPF2	AKAP12
PRXL2A		ADI1	DUSP13	SOX7
DNAJC25		DACT1	FICD	CRYZ
MRPL53		TULP4	CRIPT	PGK2
FYTTD1		METTL21EP	IPP	ACOT9
PAOX		MSRB1	TMEM55A	LASP1
PRCP		MLH1	PCGF6	CEP44
MESDC2		ACBD5	KCNE3	EEF1A2
RUBCN		RILPL1	TMEM242	ABCB10
ATRX		TMEM231	ABHD4	HOXA10
CHAD		CCDC126	ALPK2	MCOLN1
RAD50		LOC101751955	LOC121106941	ARHGAP26
PLAU		PDIK1L	PTGER3	CASKIN2
RAB30		KLF4	CRLF3	TRMU
CAV2		LRRC42	FRMD6	MRPL38
TBC1D24		MN1	LOC121107543	QPCTL
BAK1		PJA2	USB1	CIZ1
CHMP2A		SEC62	TGOLN2	SPG11
LOC121107781		TOPBP1	GPC1	PDPK1
MCL1		SLC33A1	GCH1	TMEM57
POLR1D		DNAJB9	SEMA3DL	SPEG
NLRX1		DNAJC27	PELO	CLOCK
THNSL2		NDUFS7	GPR157	CASC3
FAM135A		CYGB	BEND7	ARHGEF17
MCUR1		RIOK1	LGALS8	NBN
LOC107049501		KNOP1	CRELD2	PDXK
ZFYVE21		WRB	HMOX1	DGKE
CLIP4		SRSF10	ZPR1	WDR55
MAIP1		HSPG2	NUBP2	TMEM260
ZBTB18		SLC35C1	KAT5	GPR89A
FSTL1		CEP68	EARS2	PSMC3
NDUFV3		RNF207	TPRKB	TAF4
LCMT2		C1GALT1C1	ARPC3	ACBD6
TRIM105		EXOSC7	GEMIN8	WIPF1
PTER		MADD	BCLAF1	ARL3
SCYL3		TMEM41A	ZNF746	TCP1
ARNT		CD3D	PNRC2	LOC107049457
HSDL2		ELP6	ECSCR	IP6K2
SYNJ2		NF1	MPC2	ADPGK
FAM179B		ARSH	ATXN3	GPD2
ACAA2		MED1	LOC121108863	KCTD9
STXBP1		PRXL2A	CECR1	UTP20
RAPGEF1		GABPA	TMEM161A	NECTIN1
TMEM150B		C1orf35	SGCD	ACIN1
PECR		WDR91	UFSP2	ESCO1
EEPD1		FYTTD1	C1QC	ZFAND3
ROBO4		PAOX	B4GALT7	SYAP1
PSD3		TOB2	ADK	DCAF6
KIAA1468		RUBCN	CUL3	AIMP2
MTERF4		ATRX	INIP	PLVAP
LIPA		CHAD	BLOC1S4	LOC121107484
ARFGAP1		PLAU	YIPF1	GMFB
SNAP29		RAB30	ZER1	SGCG
ALDH5A1		CAV2	HERC1	NHEJ1
C2CD5		TBC1D24	NONO	ATIC
DNAJC17		CHMP2A	TSPAN14	VPS11
ATE1		LOC121107781	CMTM8	TGS1
SNAPC5		MZT1	SLC25A34	FTSJ1
LRP1		POLR1D	LOC431092	SLC35F6
DPCD		NLRX1	HIGD1C	GLIS2
PODXL		THNSL2	TUBGCP5	CITED4
EBNA1BP2		FAM135A	ALDH6A1	APBA3
PMP22		WDR70	SAT1	IMPAD1
ZBTB2		MCUR1	PDCD10	MYOZ2
TLCD1		MXI1	GCAT	LOC769232
DDA1		LOC107049501	RGN	GOLM1
RSRP1		ZFYVE21	FAM185A	WDR37
CCDC69		LOC100859284	MRPS2	PSMC2
ARID4A		CLIP4	TMEM220	PDE3A
C10H15ORF48		BRCC3	MAN1B1	RNGTT
MMADHC		ZBTB18	AHSA1	ARHGEF18
NIT1		FSTL1	CNP	MIB1
FBXL22		MPEG1	HSPB2	PHAF1
SCFD2		NOTUM	CCDC130	ZFP91
INTS5		RBM12B	ADAL	HDX
KIAA1217		NDUFV3	TMEM53	U2SURP
PRRC2B		CRADD	ENKD1	TMEM127
PPEF1		LCMT2	GLRX5	NDUFA8
PDPR		TRIM105	ELL2	HSF2BP
ELP4		PTER	USP31	CHURC1
TAF10		SCYL3	WDR3	SLC16A6
CHST6		NPC2	SARS2	CHRAC1
PCDH18		HSDL2	LOC428872	KIAA1522
CUNH19orf54		SYNJ2	MOB2	PPP1R2
AHCY		FAM179B	JPH3	SELENOS
ZNF532		B3GALNT1	AKAP12	LOC112529982
LSM11		ACAA2	SOX7	LOC427400
IRAK2		NCKIPSD	CRYZ	DCAF12L2
LIMD1		STXBP1	PGK2	AARS1
MGA		ABCB6	ACOT9	NFYB
CCNK		RAPGEF1	LASP1	RSF1
DPH7		TMEM150B	PPIH	SLC37A4
AMACR		BBOX1	CEP44	TMEM192
ACIN1		PECR	ABCB10	NFKB2
VPS33B		EEPD1	HOXA10	ANXA5
SH2D3C		ROBO4	HPS1	WDR6
GNS		KIAA1468	MCOLN1	ZC3H11A
CNKSR1		MTERF4	DBR1	MECP2
DNAJC12		LOC107052763	CASKIN2	TXLNG
HSD17B11		LIPA	TRMU	LMO2
TMEM181		ARFGAP1	MRPL38	SUGP2
TRIM25		SNAP29	JADE1	SCP2
SDC4		BATF3	CIZ1	DNAJB11
PGPEP1		ATE1	SPG11	SGSM3
ZDHHC4		SNAPC5	PDPK1	TXNDC16
CLDN5		TADA2A	TMEM57	LYPLAL1
HELQ		LRP1	SPEG	CMC2
OTUD1		SNRPD1	CLOCK	CAPN10
CHST2		DPCD	HUS1	PEPD
NDUFAB1		PODXL	ARHGEF17	SLC25A10
TBCD		EBNA1BP2	PTPN13	C6orf62
L3HYPDH		PMP22	NBN	GDE1
PALD1		ZBTB2	DGKE	SLC9A1
RAD18		TLCD1	WDR55	RAB14
WDR89		DDA1	GMCL1	CD276
XPNPEP3		PIGW	TMEM260	ATG14
TEX9		CCDC69	GPR89A	AGAP1
BHMT2		ARID4A	TAF4	LOC415641
ST3GAL3		HOXB6	ACBD6	PSMD2
MINOS1		TXNDC15	WIPF1	OMA1
PDLIM7		ASMTL	ARL3	HEXIM1
ADGRL4		LOC107050235	TCP1	CTU2
NEIL1		MMADHC	IP6K2	PITRM1
ARID4B		NIT1	GPR75	SNX10
AFTPH		FBXL22	KCTD9	ACADL
ETF1		INTS5	NECTIN1	CCDC92B
DDX52		PRRC2B	SMIM20	RDM1
COQ6		ZDHHC1	C1QA	GRAMD3
SLC35E2B		PDPR	MLYCD	H1F0
DCAKD		ELP4	ACIN1	CC2D1A
PPRC1		TAF10	ESCO1	GEMIN5
DECR1		CHST6	ZFAND3	SDE2
TAF1B		CUNH19orf54	SYAP1	PLEKHM1
TMC6		PLA2G7	DCAF6	ZNF644
POLR3A		STMN1	PLVAP	COL16A1
BCOR		TTC8	LOC121107484	AFF4
TRMT10A		ZBTB37	GMFB	ABHD11
FAM21C		SRXN1	MRPS17	ISYNA1
DEXI		ZNF532	HSPE1	VPS37D
ARL2BP		TSR3	NHEJ1	KLHDC4
FMC1		LSM11	EMILIN2	GGPS1
TRAF6		IRAK2	PFN2	EMP2
SPSB3		CFDP1	CRKL	ADHFE1
RELA		LIMD1	NEXN	LOC107055388
GORASP1		CCNK	TGS1	RFLNB
AHDC1		NDE1	MTMR11	LOC107049485
PROSER2		LOC112531347	SLC35F6	GPATCH4
LOC421419		DPH7	GLIS2	IGLL1
RPP38		RRP9	FOXD2	SOX18
CTNND1		AMACR	CITED4	DDHD1
TMEM138		ACIN1	APBA3	P2RY1
LRCH2		OLA1	IMPAD1	DHRS11
CLUH		VPS33B	MYOZ2	RAPGEF5
ARHGAP5		SH2D3C	GOLM1	BICRA
M6PR		CNKSR1	WDR37	IMPACT
TLCD4		COX10	PSMC2	NPC1
CDC42EP4		PSD3	PDE3A	LOC428319
PAQR3		KIAA1549	TRIP12	SIGMAR1
ZBTB33		SNX8	ARHGEF18	TFB2M
ST6GAL1		FAM89A	KHDRBS1	RRAGA
ETFDH		PGPEP1	MIB1	PMS1
SCHIP1		CLDN5	PHAF1	TICAM1
SNX18		HELQ	ZFP91	ARHGAP23
HINT1		AUP1	TMEM127	SLC25A15
PDXP		CHST2	NDUFA8	GEMIN2
AIP		NDUFAB1	HSF2BP	BBX
LEUTX		TALDO1	CHURC1	METRN
RNF175		TBCD	SLC16A6	SLC12A2
LOC121108947		FAM43A	SIRT5	LCAT
SNX24		HN1L	CNPY2	RAB5B
BCKDHA		L3HYPDH	CHRAC1	CADM1
C12orf65		PALM	KIAA1522	PIK3C2B
IGDCC4		ZNF521	PPP1R2	TIMP2
ASL		PALD1	LOC112529982	MEF2B
ATP5S		RAD18	LOC427400	PDLIM1
IBA57		WDR89	SLC39A9	GRAMD2
VPS33A		BHMT2	PLEKHO1	ANAPC7
JMY		ST3GAL3	DCAF12L2	ZDHHC16
PHOSPHO2		PDLIM7	DDX1	AK6
ZMYM4		DLL4	SLC35E3	LYSMD1
ANKMY2		PCNP	AARS1	PTCD3
LPGAT1		ADGRL4	NFYB	TMBIM1
TRAIL-LIKE		SSB	RSF1	CECR2
MTX3		ARNTL	SLC37A4	TMEM119
KLHL34		NEIL1	TMEM192	DUSP15
USP34		BATF	NFKB2	NDUFA10
ZHX2		CINP	ANXA5	C8orf4
SLC9A3R2		ETF1	MSMO1	RPL10A
ABRA		DDX52	MECP2	FBLN5
NARF		TBC1D4	TXLNG	GUCD1
MRPS31		COQ6	LMO2	RTN4IP1
PHB2		SLC35E2B	CROT	HADHB
PIK3CA		SLC6A8	SUGP2	NAT9
MRPS6		WASL	SCP2	TULP4
AQP4		MRM3	DNAJB11	METTL21EP
POFUT2		DCAKD	NOTCH2	DDX6
GCDH		DECR1	SGSM3	LOC422901
KIF7		TAF1B	MAPT	KAT7
ADGRA2		TMC6	COPS4	ERGIC1
IQGAP3		WRNIP1	ADCK1	WDR47
TCTN2		TRMT10A	TXNDC16	LOC112531447
GART		FAM21C	LYPLAL1	RILPL1
SCN2B		DEXI	CMC2	SENP8
CTTN		ARL2BP	CAPN10	CNBP
KIF21A		FMC1	PEPD	TMEM231
IFT27		TRAF6	SLC25A10	CCDC126
MECR		SERPINE2	C6orf62	LOC101751955
ADPRHL2		GORASP1	GDE1	KLF4
GTF3C2		AHDC1	RAB14	LRRC42
SNX27		LOC421419	CD276	PJA2
SLC24A5		NUDT15	ATG14	SEC62
COQ5		GNG11	MLLT10	TOPBP1
TNK2		MFSD9	AGAP1	SLC33A1
FAM13B		CTNND1	LOC415641	ADM
RAPH1		TMEM138	PSMD2	TNFAIP2
ATAD3B		CLUH	OMA1	SLC25A39
LOC107051305		CDC42EP4	IGFBP3	DNAJC27
DAP		PAQR3	HEXIM1	NDUFS7
LOC423967		ZBTB33	CTU2	CYGB
MAK16		ST6GAL1	PITRM1	ZNF654
MST1		ETFDH	SNX10	SZRD1
CSRNP1		TEK	IFNGR1	SAMD8
WDR54		SNX18	ACADL	SRSF10
SENP7		HTATSF1	TAX1BP1	MARS2
DNAJC14		HINT1	CCDC92B	SLC35C1
CXXC5		AIP	RDM1	LYSMD3
SUPT7L		LEUTX	GRAMD3	FLAD1
FAN1		LOC121108947	H1F0	ERG
LBH		ZBTB43	CC2D1A	RNF207
HECA		SNX24	TMEM70	NUP205
ZZEF1		TMF1	SDE2	MADD
ARHGEF10L		BCKDHA	PLEKHM1	NEK9
WDR73		MPP1	DESI1	TMEM41A
ADCK5		C12orf65	FBXO8	FAM13A
NQO2		IGDCC4	ABHD11	NHEJ1
ZDHHC8		HIF1AN	ISYNA1	LY86
ATG4A		ASL	VPS37D	MBOAT2
OGT		WASHC1	TPP1	ELP6
DNMT3A		ATP5S	KLHDC4	NF1
TMEM266		PHOSPHO2	GGPS1	ARSH
INTS2		NAT10	EMP2	POFUT1
MRPL41		ZMYM4	SBDS	MED1
SERTAD4		ANKMY2	LOC107055388	MED7
CD74		GBE1	RFLNB	LOC107050103
TNFSF10		MDFIC	LOC107049485	C1orf35
CENPV		SUPT6H	ZNF407	HOMER3
AFF1		LPGAT1	GPATCH4	DNAJC25
LMAN1L		MTX3	SOX18	MRPL53
DTYMK		SLC25A26	DDHD1	CCS
PLXNA1		PAPD4	P2RY1	PRCP
TEX10		ABCF3	DHRS11	TOB2
ZCCHC2		KLHL34	RAPGEF5	ATRX
MAZ		USP34	BICRA	RAD50
NR2C2AP		ZHX2	IMPACT	CCDC50
THYN1		TK2	LOC428319	PLAU
PAN2		SLC9A3R2	PDS5B	SEMA6B
MRPS10		ABRA	MYF6	RAB30
HCCS		MRPS31	MOCS3	CAV2
MCF2		MRPS6	ZBTB47	TBC1D24
LOC121108952		POFUT2	PPP1R12B	ENDOV
CCDC71L		GCDH	UNC5A	BAK1
MITF		KIF7	SIGMAR1	CHMP2A
HEPH		PLEKHG4	TFB2M	LOC121107781
LOC107057078		CPSF3	RRAGA	MAP3K7
GLE1		FGF16	PMS1	MCL1
GRAMD1C		IQGAP3	TICAM1	POLR1D
MRPL39		TCTN2	ARHGAP23	NLRX1
ATP2B1		GART	SLC25A15	LOC770612
SLC9A5		PPM1M	GEMIN2	MEAF6
GLCE		SCN2B	BBX	MCUR1
GJA1		PTK2	SLC12A2	G6PC3
RFFL		WNK2	LCAT	TSN
SKA2P1		KIF21A	EGF	NISCH
SREBF1		IFT27	RAB5B	LOC107049501
SLCO3A1		MECR	CADM1	SLC25A16
EFNA2		COQ3	PIK3C2B	ZFYVE21
CCDC94		ADPRHL2	TIMP2	LOC100859284
COX16		TBXA2R	LOC121108723	CCZ1
LSM14B		MYCBP2	PDLIM1	KBTBD4
PHPT1		VGLL3	LOC112533358	NARS
OAF		METTL6	NMRK1	ZBTB18
LOC421982		SLC39A3	POP4	NOTUM
ACOX3		LACTB	AK6	NDUFV3
MRPL18		ATP6V0B	LYSMD1	CRADD
HTD2		ZNF330	TNRC6C	LCMT2
SCARB1		FAM13B	PTCD3	PTER
PSMA6		RAPH1	TMBIM1	GLO1
CX3CL1		ZBTB48	CECR2	HSDL2
CEP170		ATAD3B	LOC101749913	EDA
CPT2		KIAA0930	DUSP15	BYSL
SLC25A13		LOC423967	NDUFA10	SYNJ2
SLC16A9		CALR	FBLN5	B3GALNT1
OASL		SENP7	GUCD1	PHACTR2
DPT		CXXC5	CAPZB	ACAA2
FAM129B		EIF4E3	RTN4IP1	UQCC1
FHL1		SUPT7L	HADHB	NCKIPSD
PPP1R14C		PIGG	ADI1	RAPGEF1
EMSY		LBH	NAT9	TMEM150B
GOSR2		HECA	DACT1	MED21
EXOC3		ZZEF1	TULP4	BBOX1
SLC16A3		WDR73	METTL21EP	PECR
MED30		NQO2	DDX6	CRTC1
SLC38A6		ZDHHC8	N4BP2L2	UBA52
PRODH		ATG4A	LOC422901	ROBO4
GTPBP10		TMEM266	KAT7	PSD3
ARMC1		NHLRC3	ERGIC1	KIAA1468
SLC46A3		MRPL41	ACBD5	ARFGAP1
WDYHV1		MUTYH	LOC112531447	ALDH5A1
UTP6		PAQR7	RILPL1	PIGC
PROB1		CENPV	SENP8	C2CD5
SERGEF		FSTL3	CNBP	PCK2
XPO1		DTYMK	TMEM231	FRMD4A
RBSN		PLXNA1	CCDC126	DNAJC17
SKIV2L2		TEX10	LOC101751955	ATE1
PARK2		THYN1	KLF4	DPCD
TMEM132A		REPS2	LRRC42	PODXL
TPD52		PAN2	MN1	EBNA1BP2
NDUFAF7		MRPS10	PJA2	PIGW
RAB39B		MCF2	PRMT3	CCDC69
WDR76		PXDC1	TOPBP1	ARID4A
SHPK		LOC121108952	SLC33A1	HOXB6
CAMLG		CCDC71L	ADM	SLC4A1AP
MYCBP2		MITF	DNAJB9	ITSN1
POLL		HEPH	DNAJC27	DCAF7
PSME3		RGS11	NDUFS7	NIT1
MYBL2		LOC107057078	CYGB	FBXL22
SCLY		GLE1	ZNF654	INTS5
CLYBL		FLI1	SZRD1	TMEM126A
TTC13		LOC101751687	GOLGA5	ZDHHC1
EXOG		GRAMD1C	SAMD8	PDPR
ZNF335		ALKBH3	SRSF10	TAF10
FOXRED2		GAPVD1	HSPG2	CDC73
CHM		MRPL39	MARS2	PCDH18
HYAL1		ATP2B1	TOB1	HSDL1
NACC2		AGPAT3	SLC35C1	FZR1
LONRF1		RFFL	FLAD1	TTC8
MYO1C		TMEM47	ESYT2	TMEM60
ATRIP		SKA2P1	ERG	ZBTB37
CRIM1		SLCO3A1	RNF207	SRXN1
TAX1BP3		CCDC94	NEK9	ZNF532
CRYZL1		COX16	TMEM41A	TSR3
C1orf112		LSM14B	KALRN	TRAF3IP3
LIN52		PHPT1	FAM13A	LSM11
AKIP1		OAF	NHEJ1	KAT6B
PODN		ATMIN	LY86	IRAK2
CYB5D2		LOC421982	GHR	LOC107049008
TCEANC2		MRPL18	MBOAT2	RASGRP3
NCAPD2		HTD2	ELP6	CCDC61
		SCARB1	STK11	NDE1
YAE1D1		YTHDC2	NF1	LOC112531347
TMEM128		PSAP	LOC107052490	RRP9
FAM234B		CX3CL1	POFUT1	OLA1
MISP		CEP170	MED1	VPS33B
IL11RA		CPT2	MED7	MTFMT
YOD1		SUPT20H	C1orf35	SH2D3C
RAB11FIP3		ELK3	CYP20A1	GNS
NARS2		SLC25A13	ENTPD2	RFX5
LOC771612		OASL	POLR3A	CBR4
MRPS18C		DCAF10	COTL1	CNKSR1
FLOT2		TRMT12	HOMER3	RNF20
SIKE1		FAM129B	DNAJC25	GTF2I
PDE2A		FHL1	MRPL53	LARP6
SCNM1		EMSY	CCS	MEOX2
PPCDC		GOSR2	PRCP	DNAJC16
SUCLG2		EXOC3	TOB2	DHX36
TLX2		TAF3	ATRX	DNAJC12
CBY1		SLC16A3	CHAD	SPTY2D1
RERGL		MUL1L	RAD50	KIAA1549
FAM179B		SLC38A6	CCDC50	SNX8
UBXN7		TMEM222	PLAU	LAS1L
C23H1ORF109		PRODH	SEMA6B	TMEM181
VPS9D1		AKTIP	RAB30	SDC4
GPC2		WDR90	CAV2	PGPEP1
RARRES1		SLC46A3	TBC1D24	ZDHHC4
NSF		WDYHV1	ENDOV	CLDN5
MICU1		UTP6	CHMP2A	HELQ
ATP6AP1L		NDUFAF4	LOC121107781	CHST2
NUBPL		THAP10	MAP3K7	FZD6
		SERGEF	MCL1	NDUFAB1
MFSD13A		TMEM121L	POLR1D	FAM134A
SEC14L3		SKIV2L2	NLRX1	TBCD
NOB1		PARK2	LOC770612	SERBP1
AAR2		TMEM132A	DARS	HN1L
NDUFS8		TPD52	MEAF6	URB1
ACOT11		NDUFAF7	MCUR1	L3HYPDH
GSR		RAB39B	G6PC3	PALM
FKBP11		WDR76	TSN	RAD18
SELENOT		SHPK	MXI1	CCDC32
WRAP73		CAMLG	LOC107049501	UQCR11
TXNL4A		MYCBP2	SLC25A16	SELENOO
CA13		POLL	LOC100859284	BHMT2
MYH1D		MYBL2	CLIP4	ST3GAL3
OPA1		SCLY	MAIP1	BNIP1
FZD8		ZNF335	CCZ1	PDLIM7
EPAS1		FOXRED2	FPGT	DLL4
BRAF		HYAL1	KBTBD4	ADGRL4
LRP11		ARL6	BRCC3	SSB
CDH5		LCOR	ZBTB18	ARNTL
DPH6		MRM1	FSTL1	ARID4B
LOC121110580		MYO1C	NOTUM	BATF
LRP12		ATRIP	NDUFV3	ETF1
LOC100859161		CRIM1	CRADD	COQ6
FOPNL		FOS	LCMT2	SLC6A8
TRAPPC3		TAX1BP3	TRIM105	COPE
JOSD1		CRYZL1	PTER	DCAKD
RNF111		C1orf112	GLO1	CCT3
POLE3		CCSER2	NPC2	PPRC1
TMEM170A		ZNF827	HSDL2	DECR1
PSPH		TMEM169	EDA	TAF1B
MCAM		TMEM203	SYNJ2	WRNIP1
TMEM64		PODN	PHACTR2	TRMT10A
TBCB		ABCC1	ACAA2	DEXI
XRCC6		ZNF451	UQCC1	TRAF6
RPS17		CYB5D2	NCKIPSD	CARNS1
CDAN1		SMCO4	STXBP1	MRPL46
TMEFF1		FOXN3	ABCB6	GORASP1
ZCCHC7		UTP4	RAPGEF1	GALM
MRPL16		ZFYVE27	TMEM150B	AHDC1
PQLC1			BBOX1	PROSER2
CDK7		ZCCHC17	CRTC1	NCOA6
GFM1		YAE1D1	EEPD1	C9orf116
SEC13		TMEM128	UBA52	LOC421419
STOML2		FAM234B	ROBO4	AOPEP
TRAF3IP2		MPPE1	PSD3	GNG11
ARAP3		MISP	KIAA1468	CTNND1
DFFB		IL11RA	MTERF4	POLR3F
ZBTB7A		YOD1	LIPA	SCAMP5
LOC121106780		RAB11FIP3	SNAP29	PLPP7
SOCS3		LOC771612	KIDINS220	CLUH
FLT1		MRPS18C	BATF3	LURAP1L
TP53RK		FLOT2	COA4	TSSC1
DDX41		SIKE1	PIGC	SELENOM
CYP51A1		PDE2A	PCK2	ARHGAP5
LOC107049500		SCNM1	FRMD4A	ZRSR2
DUSP19		AACS	DNAJC17	KLHL15
CLEC16A		SUCLG2	ATE1	AEBP2
ZMYM2		TLX2	SIRT2	CYB5R1
ZMAT5		CBY1	LRP1	RNF168
PCCB		RERGL	SNRPD1	ARMT1
THG1L		MORF4L2	DPCD	HPS3
SLC25A42		FAM179B	SRPRA	YIF1B
MRPL47		UBXN7	PODXL	ZBTB33
SPATA2		C23H1ORF109	EBNA1BP2	ETFDH
TRPM7		VPS9D1	PIGW	BAG2
INO80B		GPC2	ARID4A	MRPS23
PRR29		RARRES1	ZCCHC6	SCHIP1
ADSL		MICU1	HOXB6	TEK
NDUFB4		ATP6AP1L	TXNDC15	HTATSF1
WDR18			THY1	HINT1
TUT1		MFSD13A	SLC4A1AP	WFDC1
SLC40A1		C20orf112	ITSN1	DBI
IKZF5		AAR2	DCAF7	INTS11
DAZAP1		IFNAR2	C10H15ORF48	LEUTX
C2H5ORF22		NDUFS8	NIT1	LOC121108947
TMPO		ACOT11	SZT2	ZBTB43
SDC3		CTTNBP2	FBXL22	NUP62
FERMT2		GSR	INTS5	SNX24
IMMP2L		FKBP11	TMEM126A	MPP1
CIART		SELENOT	ZDHHC1	C12orf65
ARID5A		TXNL4A	PDPR	HIF1AN
LOC415758		TCF20	TAF10	NUP107
BNIP2		CA13	CDC73	ATP5S
CCDC93		BSG	RPUSD1	PHOSPHO2
PTPRG		KLHL38	PCDH18	ZMYM4
FAM214A		OPA1	HSDL1	ANKMY2
RGCC		FZD8	PLA2G7	MDFIC
TPX2		LRP11	FZR1	STX17
ZNF365		CDH5	TTC8	LPGAT1
AMD1		LOC100859161	ZBTB37	TRAIL-LIKE
LOC107055157		FOPNL	TSR3	MTX3
PGRMC1		TRAPPC3	ZBTB26	NAPG
OGN		FAM214B	TRAF3IP3	ANKRD39
SENP5		RNF111	LSM11	SLC25A26
LSM3		POLE3	KAT6B	ABCF3
MAP3K7CL		PSPH	IRAK2	RABGGTB
BNIP3		MCAM	LOC107049008	USP34
AGBL5		HSD17B12	RASGRP3	ZHX2
PDXDC1		TBCB	MGA	TBCK
LOC419074		CDAN1	SIL1	TK2
RNF149		TMEFF1	CCDC61	SLC9A3R2
NAGA		MRPL16	NDE1	TTC32
PID1		GINS4	LOC112531347	ABRA
CCDC58		CLN5	DPH7	ELP3
YEATS2		CCDC15	RRP9	ADCY9
COX11		ABLIM2	OLA1	HELQ
SFXN5		GFM1	VPS33B	MRPS6
VWA1		JMJD6	MTFMT	AQP4
MSANTD4		STOML2	SH2D3C	LOC121107538
PSENEN		TRAF3IP2	RFX5	ADGRA2
RASSF8		ARAP3	FOXRED2	FGF16
PPP1R8		DNTTIP1	CBR4	SNRNP27
TOE1		DFFB	RNF20	IQGAP3
NFS1		LOC121106780	LARP6	TCTN2
DNAJC30		FLT1	MEOX2	GART
DLL1		TP53RK	DNAJC16	PPM1M
RPUSD3		GINM1	DHX36	XYLT2
INPP5A		LOC107049500	DNAJC12	CREBL2
TEF		BET1	PNPO	UCHL3
GLTP		LOC422426	SPTY2D1	KIF21A
NPL		CLEC16A	HSD17B11	MECR
ARPC4		ZMYM2	FAM177A1	SAE1
DCAF17		TPRG1L	SDC4	ADPRHL2
MXRA5		SNX13	ZDHHC4	TEX264
MRPL22		ROR1	CLDN5	VGLL3
GGACT		TRDN	AUP1	METTL6
KMT5B		SLC25A42	OTUD1	GTF3C2
PARD3B		MRPL47	CHST2	CDKN1C
TENM3		SPATA2	FZD6	SNX27
POLH		TRPM7	NDUFAB1	SLC24A5
HECTD4		INO80B	FAM134A	ARHGEF2
ATAD2B		ASCC1	TBCD	COQ5
NDUFB8		PRR29	SERBP1	TNK2
AAAS		ADSL	FAM43A	LACTB
OTUD3		KCNH6	HN1L	SEL1L
LOC107050662		NDUFB4	URB1	FAM13B
C9ORF58		NOTCH1	PALM	RAPH1
UBE2O		TUT1	PM5	ZBTB48
LEMD2		SLC40A1	BAG1	ATAD3B
ACY1		IKZF5	RHEB	LOC107051305
TRIM13		DAZAP1	XPNPEP3	KIAA0930
GID4		SDHAF4	TEX9	UBE4B
GPR182		C2H5ORF22	SELENOO	LOC423967
MESDC1		PHKB	BHMT2	THUMPD2
GUK1		SDC3	ST3GAL3	CYLD
RREB1		FERMT2	BNIP1	WDR54
FNTA		CIART	PDLIM7	SENP7
PSMG3		ARID5A	DLL4	CXXC5
MRPL37		LOC415758	PCNP	SUPT7L
GCLC		BNIP2	DCN	FAN1
LIN54		CCDC93	ADGRL4	LBH
RFWD3		PTPRG	ARNTL	ZZEF1
DHODH		FAM214A	BATF	WASF2
MGEA5		REPS1	ETF1	WDR73
FDXR		TPGS1	COQ6	CNOT2
ANAPC10		RGCC	HSD17B4	ZDHHC8
GPT2		TPX2	COPE	CEBPB
FAM217B		CLEC14A	DCAKD	DNAJC9
TMEM8A		UNC119B	CCT3	NHLRC3
PTPRB		ANPEP	PPRC1	RAB21
PTDSS1		LOC107055157	DECR1	MRPL41
HIVEP2		PGRMC1	TMC6	SERTAD4
ABCB8		SENP5	BCOR	MUTYH
LPL		CA8	WRNIP1	ZSWIM8
ANKRD46		TMEM206	TRMT10A	PAQR7
ACSF3		BNIP3	DEXI	CENPV
ELL		MAPKAPK5	ARL2BP	AZIN1
PPM1D		AGBL5	TRAF6	AFF1
DDX10		LOC419074	CARNS1	LOC101747780
CCNI		RNF149	SERPINE2	DTYMK
STX7		NAGA	GORASP1	TEX10
GBA2		PID1	GALM	ZCCHC2
MOCS1		CCDC58	AHDC1	NIPSNAP3A
IFT46		YEATS2	PROSER2	PAPD5
BRD7		COX11	C9orf116	THYN1
TFCP2		SFXN5	AOPEP	MCUB
LRRC40		IFT57	GNG11	ARL6IP5
CKAP2L		MSANTD4	CTNND1	LPCAT2
OFD1		METAP1D	POLR3F	ITM2B
TBL3		PSENEN	TMEM138	MCF2
SHANK3		PAQR5	SCAMP5	MPHOSPH10
SEC61G		RASSF8	PLPP7	LONP2
TCHP		TOE1	CLUH	PXDC1
JAM3		NFS1	LURAP1L	LOC121108952
LOC426514		DNAJC30	SELENOM	CCDC71L
ARHGAP1		RPUSD3	ARHGAP5	H6PD
KLHL22		INPP5A	TLCD4	HEPH
MDN1		TEF	ZRSR2	KCTD1
PIGT		GLTP	KLHL15	CZH18ORF25
WDR24		CASP1	CYB5R1	FLI1
MTX3		WSB2	RNF168	CHMP7
NOCT		ARPC4	CDC42EP4	CRELD1
NUCB2		MXRA5	HPS3	GRAMD1C
BCL6		MRPL22	YIF1B	CCDC71
TFIP11		SMG5	ZBTB33	AGPAT3
PDGFA		FANCE	ETFDH	SLC9A5
MED20		KMT5B	BAG2	GLCE
TUSC1		PARD3B	MRPS23	GJA1
MPG		POLH	TEK	TMEM47
PPP1R12A		HECTD4	HINT1	POLE2
FLAD1		NDUFB8	WFDC1	SLCO3A1
ZNF706		SUZ12	SMYD2	EFNA2
OXLD1		POLR1C	DBI	ACOT6
MRPS12		AAAS	INTS11	COX16
PDZD8		OTUD3	LEUTX	LSM14B
CAMK2A		C9ORF58	RNF175	MANF
TOP3A		ACY1	LOC121108947	OAF
EGR1		TRIM13	ZBTB43	ATMIN
ZBTB18		ANKRD28	NUP62	LOC421982
ACTR8		MON2	SNX24	ACOX3
TXLNB		GID4	C12orf65	MRPL18
SLC5A6		GPR182	HIF1AN	SCARB1
MICU2		GUK1	ATP5S	SKP1
KIAA1191		RREB1	PHF21A	PSMA6
GTF2H4		FNTA	IBA57	MTHFR
DDX31		PSMG3	PHOSPHO2	YME1L1
ZNF346		MRPL37	NAT10	SORT1
PPIE		GCLC	ZMYM4	TMEM39A
PRNP		LIN54	ANKMY2	LOC101749216
RRP8		RFWD3	MDFIC	CX3CL1
ACSS2		MGEA5	STX17	CPT2
HDAC11		FDXR	SUPT6H	NRG4
CDK12		ANAPC10	LPGAT1	PAN3
MVK		GPT2	TRAIL-LIKE	ELK3
QSOX2		FAM217B	ANKRD39	GEMIN7
MIEF2		TMEM8A	SLC25A26	SUSD6
GGT5		PTPRB	PAPD4	SLC25A13
ASNS		PTDSS1	ABCF3	SLC16A9
LSM4		ABCB8	USP34	LBP
NEDD8		LPL	ZHX2	OASL
CCNH		ANKRD46	TBCK	RAB28
GGCT		KIAA1143	TK2	RBM3
MED9		ACSF3	SLC9A3R2	FAM129B
CHRNB2		LRPAP1	TTC32	FHL1
PGC		ELL	ABRA	PPP1R14C
STARD10		DDX10	NARF	EMSY
GM2A		CCNI	ADCY9	EXOC3
APOA1		IFT46	MRPS6	LOC107049770
VPS41		BRD7	PLEKHG4	SH2B1
EXTL3		TFCP2	LOC121107538	XPO7
HMGCS1		CKAP2L	ADGRA2	PSMD11
TIMM44		TBL3	FGF16	TMEM233
F3		COQ2	RNF11	SLC16A3
PPP4R2		SLC2A12	SNRNP27	KIN
PROM1L		TCHP	IQGAP3	USP3
PSMA5		FECH	TCTN2	MUL1L
GFRA2		KLHL22	GART	MED30
LOC424014		MDN1	XYLT2	SLC38A6
MAF		MTX3	CREBL2	PRODH
EIF4EBP2		GLS2	UCHL3	ARMC1
MED29		PDSS1	WNK2	OPA3
RINT1		NUCB2	TATDN3	PPOX
RIF1		BCL6	KIF21A	AKTIP
CCDC97		SMAP1	MECR	SLC46A3
LOC107049895		ZMAT2	SAE1	RSL1D1
NRSN1		BAG3	ADPRHL2	CAST
ACSF2		UBL3	TBXA2R	ERI3
SCARA5		PDGFA	METTL6	PROB1
45358		MED20	GTF3C2	QRSL1
RNF25		MPG	CDKN1C	TMEM121L
MSH6		PPP1R12A	SNX27	RBSN
EXOSC7		MPI	SLC24A5	TXNL4B
CGGBP1		NRAP	ARHGEF2	SKIV2L2
SCNN1G		OXLD1	COQ5	PARK2
FDPS		LOC107052650	SLC39A3	TMEM132A
PPP1R3D		MRPS12	TNK2	TPD52
BAHCC1		PDZD8	LACTB	NDUFAF7
ARPC2		CAMK2A	MED24	RAB39B
MLLT11		EGR1	FAM13B	LOC112530995
ASCC3		ZBTB18	RAPH1	WDR76
GPX4		LOC107057564	ZBTB48	FES
GLRX3		TXLNB	ATAD3B	SHPK
BAIAP2		SLC5A6	DAP	CAMLG
MYSM1		KIAA1191	KIAA0930	MYCBP2
FAIM2		GTF2H4	LOC423967	POLL
PPP1R3B		ELMSAN1	THUMPD2	MYBL2
CNST		PPIE	CYLD	SCLY
RNF151		VASN	CSRNP1	SMN
NEMP2		GOLGA1	NUP35	FAM192A
EIF2S3		PRNP	WDR54	CLYBL
DVL1		RRP8	SENP7	MTCH1
SP4		ACSS2	NRP2	TTC13
PDIA4		DET1	CXXC5	EXOG
S100A10		HDAC11	EIF4E3	FOXRED2
PSKH1		WLS	SUPT7L	CHM
HADH		CDK12	FAN1	HYAL1
CANT1		MVK	LBH	LOC121107545
SLC39A13		QSOX2	ZZEF1	FBXL4
LOC100857197		GGT5	ARHGEF10L	CFAP410
ARHGAP21		ASNS	WASF2	RNF220
JADE1		IDH3B	KTN1	TSPAN13
SUMF1		LSM4	WDR73	NACC2
LOC101748017		NEDD8	CNOT2	MYO1C
STARD5		MED9	CEBPB	ATRIP
PAAF1		PGC	DNMT3A	GALNT1
WDR92		SLTM	DOK7	MON1A
SLC12A9		PDCD2L	RAB21	PTPN4
TBL2		GM2A	MRPL41	TRIP11
ATP5J		APOA1	TNFSF10	TAX1BP3
SLC38A7		VPS41	ZSWIM8	C1orf112
PWWP2B		FRG1BP	CENPV	CCSER2
RPH3AL		EXTL3	FSTL3	LIN52
HMGN1		TIMM44	AFF1	PRMT1
[truncated: 753 more rows]
