# Supplementary material for: Multi-Omics Profiling of Lipid Variation and Regulatory Mechanisms in Poultry Breast Muscles
Source: Animals (Basel). 2025 Feb 27;15(5):694. doi: 10.3390/ani15050694 (PMC11898432; doi:10.3390/ani15050694)
Supplement: Supplementary file 1 [file animals-15-00694-s001.zip › Table S4 Genes identified as direct homologs subject to positive selection pressure in the four avian species..xlsx]

## Sheet: Sheet1
Table S4. Genes identified as direct homologs subject to positive selection pressure in the four avian species.
Color-coded fonts are genes subject to positive selection pressure
gene	Gene Name	Gene Description	AA ka/ks	AG ka/ks	AC ka/ks	AD ka/ks
OG0005464	ZNF746	zinc finger protein 746, transcript variant X1	34.9513	104.87	1.04851	1.9456
OG0002499	MXRA7	matrix remodeling associated 7, transcript variant X1	631.65	84.8408	1.53535	0.988285
OG0002846	CEP192	centrosomal protein 192, transcript variant X2	34.5214	23.8418	19.2921	0.686213
OG0003405	HAUS1	HAUS augmin like complex subunit 1	53.9989	12.4181	2.86823	0.649532
OG0007763	CKAP2L	cytoskeleton associated protein 2 like, transcript variant X1	11.2425	49.4949	1.53845	0.619226
OG0005890	IFNGR1	interferon gamma receptor 1	5.59724	40.151	2.18558	0.474084
OG0006502	HELQ	helicase, POLQ-like, transcript variant X1	19.6334	65.6323	1.13791	0.333488
OG0007774	TCHP	trichoplein keratin filament binding, transcript variant X1	736.723	150.175	2.88286	0.199249
OG0003442	EIF2AK2	eukaryotic translation initiation factor 2 alpha kinase 2, transcript variant X1	45.4578	171.871	2.12819	0.161759
OG0007941			205.362	100.396	2.45405	0.0143191
OG0004540	KLHL18	kelch like family member 18	2.70517	21.5179	2.01143	0.0103438
OG0003399	DOCK1	dedicator of cytokinesis 1, transcript variant X1	20.8494	35.7846	356.432	0.00781689
OG0007831	LOC107050768	histone-lysine N-methyltransferase SETD1A-like, transcript variant X1	17.4012	25.2161	1.72844	0.000328479
OG0003088			109.4	19.0054	0.707015	2.08957
OG0005408	DUSP13	dual specificity phosphatase 13	28.9421	792.863	0.709942	1.32582
OG0008387			21.622	15.7982	0.683267	1.2654
OG0004642	ASB10	ankyrin repeat and SOCS box containing 10, transcript variant X1	0.888673	1.28707	1.69596	2.31199
OG0003888	PSTK	phosphoseryl-tRNA kinase, transcript variant X1	0.53171	9.59439	4.93445	0.11577
OG0003047	ZFP36L1	ZFP36 ring finger protein like 1	0.494724	1.52521	4.43616	0.0331559
OG0002509	COLEC12	collectin subfamily member 12	0.92752	1.29185	3.89421	0.121044
OG0004734	FIG4	FIG4 phosphoinositide 5-phosphatase, transcript variant X1	1.39767	0.718511	300.167	0.444809
OG0002615	AKIRIN2	akirin 2	1.19655	0.431345	1.3605	0.0777048
OG0006778	SNRNP27	small nuclear ribonucleoprotein U4/U6.U5 subunit 27	5.7714	0.248511	1.26342	0.121667
OG0005401	C11orf24	chromosome 11 open reading frame 24, transcript variant X4	0.951766	52.8132	0.814543	1.04151
OG0004289	DCDC2B	doublecortin domain containing 2B	8.24319	0.588909	0.309114	1.33665
OG0003188	TMEM223	transmembrane protein 223	71.3654	5.13121	0.00556388	0.901196
OG0005042	RBM19	RNA binding motif protein 19	1.1178	268.018	0.693005	0.874048
OG0004947	CEP250	centrosomal protein 250, transcript variant X1	260.276	43.5054	0.436486	0.718829
OG0005480	XYLT2	xylosyltransferase 2, transcript variant X1	259.051	40.9413	0.363857	0.670649
OG0003687	FAM189A2	family with sequence similarity 189 member A2, transcript variant X1	17.5456	22.0076	0.638672	0.632625
OG0005251	C9orf40	C9orf40 homolog, transcript variant X1	14.1306	14.1843	0.585307	0.623979
OG0003279	PTCD2	pentatricopeptide repeat domain 2, transcript variant X1	21.3506	83.9923	0.331056	0.575743
OG0007375			313.904	31.7574	0.0705573	0.567424
OG0007892	GGCT	gamma-glutamylcyclotransferase	17.5729	3.71536	0.630114	0.56604
OG0006890	TMEM69	transmembrane protein 69	39.0708	274.858	0.217589	0.544758
OG0002589	CISD1	CDGSH iron sulfur domain 1	577.847	33.9254	0.119246	0.533351
OG0005031	TMEM254	transmembrane protein 254, transcript variant 1	44.9567	6.17185	0.0352052	0.511712
OG0003228	PNP	purine nucleoside phosphorylase	175.241	2.37163	0.310683	0.511299
OG0006539	TEX9	testis expressed 9, transcript variant X2	8.51288	50.8074	0.383361	0.502216
OG0005329	EMP2	epithelial membrane protein 2	1.00882	3.96962	0.251256	0.491695
OG0007504	TSEN54	tRNA splicing endonuclease subunit 54, transcript variant X1	25.1362	44.0133	0.288533	0.444908
OG0005587	CEP44	centrosomal protein 44, transcript variant X2	5.67949	66.9166	0.458509	0.441885
OG0003364	DELE	death ligand signal enhancer, transcript variant X1	33.9037	1.43247	0.39756	0.421052
OG0007974	ACSF2	acyl-CoA synthetase family member 2, transcript variant X1	5.68492	52.4038	0.101723	0.416331
OG0003039	SAMHD1	SAM and HD domain containing deoxynucleoside triphosphate triphosphohydrolase 1	1.4679	20.8424	0.094226	0.406503
OG0003511	TMEM42	transmembrane protein 42, transcript variant X1	55.092	217.168	0.0931666	0.403031
OG0002853	BLOC1S5	biogenesis of lysosomal organelles complex 1 subunit 5	19.4522	4.69832	0.240671	0.397475
OG0008036	SYNJ2BP	synaptojanin 2 binding protein, transcript variant X2	31.1066	43.5058	0.459336	0.395588
OG0003326	PEX26	peroxisomal biogenesis factor 26, transcript variant X1	7.77331	184.702	0.734294	0.373085
OG0003119	TBC1D31	TBC1 domain family member 31, transcript variant X1	112.257	17.7058	0.390202	0.367503
OG0007825	LOC107052650	uncharacterized LOC107052650, transcript variant X1	12.468	1.429	0.327623	0.367221
OG0003541	C8orf59	chromosome 8 open reading frame 59, transcript variant X2	551.023	139.211	0.220167	0.363599
OG0008581	COMMD9	COMM domain containing 9	22.8466	35.6022	0.283542	0.357702
OG0003465	TOR1AIP2	torsin 1A interacting protein 2, transcript variant X1	50.9916	14.8451	0.322989	0.347246
OG0003718	NSL1	NSL1, MIS12 kinetochore complex component	20.0516	12.738	0.297858	0.339345
OG0006625	RPP38	ribonuclease P/MRP subunit p38, transcript variant X1	10.4013	36.1722	0.143875	0.338386
OG0003073	PPARGC1A	PPARG coactivator 1 alpha, transcript variant X1	28.3128	7.73065	0.202394	0.332198
OG0008415	COMMD6	COMM domain containing 6, transcript variant X3	49.4241	22.6541	0.105256	0.328379
OG0004584	FBXL8	F-box and leucine rich repeat protein 8, transcript variant 1	100.039	468.324	0.215328	0.326315
OG0003208	LYRM7	LYR motif containing 7, transcript variant X1	1.70736	1.73859	0.955316	0.325866
OG0007715	FAM217B	family with sequence similarity 217 member B, transcript variant X2	24.6846	41.6764	0.270857	0.324271
OG0008484	RPP40	ribonuclease P/MRP subunit p40	14.6383	50.8411	0.0379315	0.32152
OG0007729	KIAA1143	KIAA1143	11.5259	136.084	0.0627492	0.320824
OG0004688	SHQ1	SHQ1, H/ACA ribonucleoprotein assembly factor, transcript variant X4	106.844	32.2936	0.372354	0.320092
OG0007142	SHPK	sedoheptulokinase, transcript variant X1	69.945	38.3526	0.209398	0.314369
OG0002941	COMMD7	COMM domain containing 7, transcript variant 1	6.99574	952.9	0.0323718	0.312825
OG0002751	E2F6	E2F transcription factor 6, transcript variant 1	20.0681	4.76583	0.466053	0.306052
OG0002937	WDR4	WD repeat domain 4	34.0205	17.4098	0.300509	0.29386
OG0008471	PAK1IP1	PAK1 interacting protein 1, transcript variant X1	14.4331	17.9254	0.194758	0.291883
OG0002767	ATG10	autophagy related 10, transcript variant X2	1.69863	19.4805	0.380617	0.29106
OG0008027	PIK3R5	phosphoinositide-3-kinase regulatory subunit 5, transcript variant X3	8.05917	75.2856	0.0924242	0.290734
OG0004372	FAM114A2	family with sequence similarity 114 member A2, transcript variant X1	138.52	33.7848	0.248522	0.290645
OG0004641	FAM35A	family with sequence similarity 35 member A, transcript variant X6	26.4885	154.549	0.29126	0.289457
OG0007591	DPY30	dpy-30, histone methyltransferase complex regulatory subunit	13.2459	237.07	0.245496	0.289378
OG0004346	MRPS11	mitochondrial ribosomal protein S11	21.5411	104.469	0.108845	0.286678
OG0008024	ZNHIT6	zinc finger HIT-type containing 6	137.078	13.0069	0.279482	0.285536
OG0003826	WDSUB1	WD repeat, sterile alpha motif and U-box domain containing 1, transcript variant X3	2.45792	56.1628	0.268791	0.275668
OG0002533	GKAP1	G kinase anchoring protein 1, transcript variant X9	9.95232	157.393	0.625551	0.274422
OG0004205	PIGF	phosphatidylinositol glycan anchor biosynthesis class F, transcript variant X3	221.599	22.8153	0.0731799	0.270222
OG0008570	SNX21	sorting nexin family member 21, transcript variant X1	18.498	105.751	0.351001	0.266443
OG0005912	PMS2	PMS1 homolog 2, mismatch repair system component, transcript variant X1	46.4743	34.2765	0.374169	0.266166
OG0005428			99.4966	11.4122	0.18928	0.263383
OG0006271	LCMT2	leucine carboxyl methyltransferase 2, transcript variant X1	2.81458	33.1687	0.302895	0.262392
OG0006328	TAF1A	TATA-box binding protein associated factor, RNA polymerase I subunit A	63.3716	19.068	0.458185	0.260171
OG0007861	GOLGA1	golgin A1, transcript variant X1	12.495	64.8006	0.698579	0.259552
OG0004832	C2H6orf52	chromosome 2 C6orf52 homolog, transcript variant X1	1.66354	1.00873	0.0687808	0.256524
OG0008588	LRWD1	leucine rich repeats and WD repeat domain containing 1, transcript variant X3	17.7439	15.0763	0.117131	0.256259
OG0008349	AHSA2	AHA1, activator of heat shock 90kDa protein ATPase homolog 2 (yeast)	6.05188	35.4933	0.1403	0.256021
OG0005445	ZBTB24	zinc finger and BTB domain containing 24, transcript variant X3	1.71136	20.7445	0.429182	0.253357
OG0006671	MRPS23	mitochondrial ribosomal protein S23	10.6717	25.7366	0.671635	0.250653
OG0006566	CINP	cyclin dependent kinase 2 interacting protein, transcript variant X1	33.3753	1.0459	0.548509	0.250562
OG0007978	RNF25	ring finger protein 25	13.5609	12.0551	0.292216	0.250431
OG0003397	C2orf49	C2orf49 homolog	103.281	20.0503	0.263901	0.249942
OG0004724	CCDC51	coiled-coil domain containing 51, transcript variant X1	275.642	60.3727	0.0450419	0.248956
OG0006317	LOC107052763	GSK-3-binding protein FRAT2-like	528.41	80.7184	0.924863	0.248792
OG0006400	FBXL22	F-box and leucine-rich repeat protein 22, transcript variant X1	140.378	16.8424	0.236671	0.241627
OG0005193	SLC7A6OS	solute carrier family 7 member 6 opposite strand	10.2304	12.7005	0.223	0.240634
OG0007749	MOCS1	molybdenum cofactor synthesis 1, transcript variant X1	5.77087	1.55872	0.16508	0.238201
OG0005808	TMEM192	transmembrane protein 192, transcript variant X1	29.6308	44.9652	0.03952	0.237975
OG0008182	IFI6	interferon alpha inducible protein 6	53.1121	210.627	0.212195	0.237193
OG0006296	CCDC59	coiled-coil domain containing 59	36.7625	185.668	0.188986	0.236594
OG0007226	MED28	mediator complex subunit 28	146.216	8.63287	0.111358	0.229023
OG0003238	MKRN4P	makorin ring finger protein 4, pseudogene, transcript variant X1	6.5196	1.02276	0.0318274	0.228958
OG0004945	RNF6	ring finger protein 6, transcript variant X3	35.336	19.875	0.398112	0.227194
OG0006721	JMY	junction mediating and regulatory protein, p53 cofactor, transcript variant X2	13.6127	3.28586	0.0346862	0.226438
OG0003931	REXO4	REX4 homolog, 3'-5' exonuclease	42.2267	7.49723	0.145311	0.225401
OG0007808	ANKLE2	ankyrin repeat and LEM domain containing 2, transcript variant X1	3.57028	47.6617	0.140464	0.223239
OG0006623	AOPEP	aminopeptidase O (putative), transcript variant X3	8.21566	123.788	0.653411	0.220434
OG0003945	LOC100857191	c-C motif chemokine 26-like	6.01914	11.5337	0.635553	0.220198
OG0004756	PGRMC2	progesterone receptor membrane component 2	207.464	5.66251	0.190931	0.218938
OG0005108	PTCH1	patched 1	41.481	1.77226	0.155801	0.218578
OG0005792	OCIAD2	OCIA domain containing 2	40.7775	1.26521	0.192045	0.216256
OG0008594	ATXN1L	ataxin 1 like, transcript variant X2	17.8993	27.8689	0.169495	0.214139
OG0006136	LYSMD3	LysM domain containing 3	1.76337	1.02641	0.18706	0.210093
OG0007744	CCNI	cyclin I, transcript variant X1	199.389	33.6914	0.108641	0.208891
OG0006321	SNAP29	synaptosome associated protein 29, transcript variant X1	20.7347	1.00556	0.385979	0.206051
OG0004666	C2CD2L	C2CD2 like, transcript variant X1	15.103	100.365	0.471256	0.205977
OG0005876	EIF2AK1	eukaryotic translation initiation factor 2 alpha kinase 1	1.53523	8.85511	0.29077	0.204557
OG0003010	MBOAT2	membrane bound O-acyltransferase domain containing 2	13.9145	64.7529	0.146125	0.204196
OG0005558	TMEM53	transmembrane protein 53	544.901	120.772	0.335475	0.203266
OG0006087	TMEM231	transmembrane protein 231	20.086	25.743	0.0895433	0.199252
OG0006159	GHR	growth hormone receptor	11.1729	1.01869	0.0887675	0.198801
OG0003997	NUFIP2	NUFIP2, FMR1 interacting protein 2, transcript variant X2	1.63609	43.8494	0.274613	0.197391
OG0005721	ARL11	ADP ribosylation factor like GTPase 11, transcript variant X1	8.31678	33.2898	0.17062	0.195295
OG0007129	RBSN	rabenosyn, RAB effector, transcript variant X1	2.5917	16.2183	0.243579	0.194387
OG0004204	TRMT6	tRNA methyltransferase 6	28.423	7.13951	0.127139	0.194137
OG0007940	PROM1L	prominin 1-like	61.2075	12.0766	0.241397	0.19229
OG0006044	TMEM119	transmembrane protein 119, transcript variant X1	2.22272	31.4801	0.137035	0.190385
OG0004989	LPCAT3	lysophosphatidylcholine acyltransferase 3	13.2879	28.8874	0.319631	0.189923
OG0004364	GSKIP	GSK3B interacting protein, transcript variant X1	15.5019	1.40273	0.109137	0.189805
OG0005954	IMPACT	impact RWD domain protein, transcript variant X1	53.7547	155.049	0.215668	0.187923
OG0007198	GLRX2	glutaredoxin 2, transcript variant X1	9.13493	82.4247	0.113106	0.187466
OG0007379	TMBIM4	transmembrane BAX inhibitor motif containing protein 4	9.13023	34.5872	0.248089	0.187087
OG0003903	FAM206A	family with sequence similarity 206 member A, transcript variant X1	972.162	326.411	0.0429088	0.186382
OG0004404	KY	kyphoscoliosis peptidase, transcript variant X1	11.4617	1.34885	0.171479	0.185387
OG0004995	RAD51C	RAD51 paralog C, transcript variant X1	1.32024	16.5029	0.0931612	0.182482
OG0007759	TCN2	transcobalamin 2	9.25989	65.6989	0.380759	0.181582
OG0005309	RSAD1	radical S-adenosyl methionine domain containing 1, transcript variant X1	4.70284	19.3858	0.200436	0.180772
OG0003891	NOM1	nucleolar protein with MIF4G domain 1	6.38532	1.05693	0.0749899	0.180043
OG0003151	ECHDC1	ethylmalonyl-CoA decarboxylase 1, transcript variant 2	22.5857	1.59249	0.206315	0.179675
OG0005248	TRPV2	transient receptor potential cation channel subfamily V member 2, transcript variant X3	75.2228	24.2493	0.37759	0.179426
OG0005328	C6orf89	C6orf89 homolog, transcript variant X1	71.9094	27.0665	0.189434	0.179104
OG0006157	CD3D	CD3d molecule	34.7053	146.362	0.300046	0.178409
OG0005888	ANO10	anoctamin 10, transcript variant X3	23.1278	25.1491	0.297589	0.178093
OG0008456	ASB11	ankyrin repeat and SOCS box containing 11, transcript variant X1	306.607	27.1567	0.123489	0.175685
OG0007767	HEATR1	HEAT repeat containing 1	28.187	99.0974	0.169088	0.174582
OG0004681	QDPR	quinoid dihydropteridine reductase	144.098	18.1432	0.0523628	0.17453
OG0004275	DNAJC1	DnaJ heat shock protein family (Hsp40) member C1	401.835	15.1449	0.191294	0.172454
OG0004251	SNX19	sorting nexin 19, transcript variant X1	348.221	19.6517	0.162703	0.171235
OG0005210	DHRS7	dehydrogenase/reductase 7, transcript variant X11	13.0248	3.40037	0.0687542	0.170677
OG0007095	GTPBP10	GTP binding protein 10, transcript variant X1	9.27836	1.17966	0.187863	0.167779
OG0005277	ITFG2	integrin alpha FG-GAP repeat containing 2, transcript variant X1	50.2221	32.1575	0.292544	0.167369
OG0008173	MFAP3	microfibrillar associated protein 3, transcript variant X2	1.42065	9.66677	0.130269	0.166248
OG0006618	NCOA6	nuclear receptor coactivator 6, transcript variant X1	37.9329	1.96836	0.135516	0.165435
OG0003220	PNRC1	proline rich nuclear receptor coactivator 1	7.52793	64.9458	0.0938478	0.165217
OG0004218	TUBD1	tubulin delta 1, transcript variant X1	20.0937	137.617	0.226387	0.164731
OG0008401	LYSMD4	LysM domain containing 4, transcript variant X5	13.1642	15.0012	0.193853	0.164165
OG0006195	FYTTD1	forty-two-three domain containing 1, transcript variant X1	18.7371	153.987	0.276877	0.163888
OG0006950	MPHOSPH10	M-phase phosphoprotein 10, transcript variant X1	35.0393	20.8026	0.194286	0.161671
OG0006192	DNAJC25	DnaJ heat shock protein family (Hsp40) member C25	19.2512	112.308	0.0953734	0.161358
OG0003342	SLC25A19	solute carrier family 25 member 19, transcript variant X5	19.413	47.6391	0.263816	0.160572
OG0003562	NFXL1	nuclear transcription factor, X-box binding like 1, transcript variant X1	648.257	115.947	0.500578	0.160058
OG0007330	BSG	basigin (Ok blood group), transcript variant 1	70.451	38.7093	0.180821	0.160024
OG0008600	FAM134C	family with sequence similarity 134 member C	158.351	33.0974	0.189478	0.160001
OG0002575	TMTC2	transmembrane and tetratricopeptide repeat containing 2	3.28328	67.3536	0.135908	0.157048
OG0004634	TRMT5	tRNA methyltransferase 5, transcript variant X2	198.004	809.876	0.104465	0.156973
OG0006835	ITGB2	integrin subunit beta 2, transcript variant X1	33.8519	319.26	0.109405	0.155896
OG0004104	LOC121107090	erythropoietin receptor-like	17.5394	2.47668	0.0404235	0.155657
OG0005992	GEMIN2	gem nuclear organelle associated protein 2	13.183	104.767	0.0234277	0.155163
OG0008093	ZCCHC6	zinc finger CCHC-type containing 6	1.13539	1.91203	0.239115	0.154986
OG0002541	DDX28	DEAD-box helicase 28	250.009	19.611	0.0445567	0.154805
OG0006053	STK36	serine/threonine kinase 36, transcript variant X1	25.9815	5.79962	0.420654	0.153801
OG0005958	LOC428319	kelch-like protein 23-like, transcript variant X1	17.8447	1.36057	0.385703	0.153068
OG0005267	NUDT9	nudix hydrolase 9, transcript variant X1	1.35003	6.43434	0.163624	0.153013
OG0003415	CCDC127	coiled-coil domain containing 127, transcript variant X4	25.0018	3.924	0.117521	0.151533
OG0004729	ANKS3	ankyrin repeat and sterile alpha motif domain containing 3, transcript variant X2	35.897	97.8864	0.0894441	0.150854
OG0002467	VEZT	vezatin, adherens junctions transmembrane protein, transcript variant X1	21.0284	138.885	0.151716	0.148942
OG0005488	CA6	carbonic anhydrase 6, transcript variant X4	7.0743	84.7293	0.180382	0.14743
OG0006923	DTYMK	deoxythymidylate kinase	16.1461	16.5967	0.156367	0.147279
OG0003771	FAM174A	family with sequence similarity 174 member A, transcript variant X1	55.7529	117.308	0.175703	0.146673
OG0003774	SLC22A5	solute carrier family 22 member 5	12.0593	107.503	0.226902	0.146603
OG0002735	GLOD4	glyoxalase domain containing 4	45.7025	12.3475	0.0867957	0.146355
OG0007828	PDZD8	PDZ domain containing 8	1.77375	16.9067	0.299377	0.146207
OG0006145			284.251	43.9012	0.0613146	0.145711
OG0006185	ENTPD2	ectonucleoside triphosphate diphosphohydrolase 2	38.3497	11.8519	0.102574	0.145482
OG0003761	MGST3	microsomal glutathione S-transferase 3, transcript variant 2	85.0528	412.186	0.417983	0.145194
OG0002482	SETD5	SET domain containing 5	13.163	2.0281	0.183555	0.143725
OG0007135	TPD52	tumor protein D52, transcript variant X1	56.4608	74.9763	0.0516624	0.143505
OG0004267	UBAC2	UBA domain containing 2, transcript variant X1	38.9024	8.89208	0.109355	0.141839
OG0005608	MRPL38	mitochondrial ribosomal protein L38	7.75723	41.3341	0.141678	0.141503
OG0004387	DDRGK1	DDRGK domain containing 1	11.8706	84.6649	0.084421	0.141444
OG0005835	NDUFA12	NADH:ubiquinone oxidoreductase subunit A12	14.8435	20.9766	0.0551727	0.14129
OG0003070	KLHDC8B	kelch domain containing 8B	7.40116	12.6267	0.170685	0.141214
OG0006345	EBNA1BP2	EBNA1 binding protein 2	98.1069	20.2957	0.215013	0.141182
OG0006863	CHUK	component of inhibitor of nuclear factor kappa B kinase complex	12.6375	106.746	0.112968	0.141008
OG0004792	LITAF	lipopolysaccharide induced TNF factor, transcript variant X9	222.338	184.596	0.356203	0.14095
OG0004658	HMGXB4	HMG-box containing 4, transcript variant X1	6.89325	34.8986	0.0655218	0.140266
OG0003844	ROGDI	rogdi homolog, transcript variant X2	471.158	25.8687	0.0520254	0.140176
OG0007837	LRRC2	leucine rich repeat containing 2	87.8165	5.77711	0.406744	0.139223
OG0007679	PSMG3	proteasome assembly chaperone 3	57.9851	337.495	0.112814	0.139014
OG0007279	GPC2	glypican 2, transcript variant X1	26.2657	520.246	0.131017	0.138884
OG0007833	WWTR1	WW domain containing transcription regulator 1, transcript variant X1	1.63375	14.4005	0.0268461	0.138671
OG0005133	TRIT1	tRNA isopentenyltransferase 1, transcript variant X1	54.4145	43.6812	0.214626	0.138376
OG0006853	MAPK1IP1L	mitogen-activated protein kinase 1 interacting protein 1-like	448.078	191.387	0.0877473	0.138142
OG0003615	POLG2	DNA polymerase gamma 2, accessory subunit, transcript variant X1	13.4454	1.42947	0.163716	0.137875
OG0008245	ST6GALNAC4	ST6 N-acetylgalactosaminide alpha-2,6-sialyltransferase 4, transcript variant X3	998.999	50.3479	0.112094	0.137465
OG0004221	POMK	protein-O-mannose kinase	37.8861	238.848	0.276351	0.137422
OG0006929	ZCCHC2	zinc finger CCHC-type containing 2, transcript variant X5	1.50262	12.2925	0.145453	0.137333
OG0003376	LRCH3	leucine rich repeats and calponin homology domain containing 3, transcript variant X1	21.7162	37.6346	0.189715	0.137185
OG0008264	SLC30A1	solute carrier family 30 member 1	7.67235	16.1637	0.112873	0.135918
OG0007665	ABCC4	ATP binding cassette subfamily C member 4, transcript variant X1	3.79081	11.9165	0.0564305	0.135483
OG0006572	DDX52	DExD-box helicase 52	19.0214	52.3711	0.721541	0.13526
OG0004686	SDHD	succinate dehydrogenase complex subunit D, transcript variant X1	19.4565	88.61	0.0992948	0.135041
OG0005216	PINX1	PIN2 (TERF1) interacting telomerase inhibitor 1, transcript variant X1	15.639	23.4243	0.276483	0.134006
OG0003324	NDUFC2	NADH dehydrogenase (ubiquinone) 1, subcomplex unknown, 2, 14.5kDa	50.8874	85.2866	0.225411	0.133306
OG0006425	STMN1	stathmin 1	204.871	857.133	0.037786	0.131851
OG0002817	MRPL27	mitochondrial ribosomal protein L27	25.497	54.1483	0.114802	0.131432
OG0005326	CERS4	ceramide synthase 4, transcript variant X2	81.2211	19.7346	0.166035	0.131393
OG0006326	COA4	cytochrome c oxidase assembly factor 4 homolog, transcript variant X3	17.9961	15.5451	0.572097	0.131171
OG0005571	BAG4	BCL2 associated athanogene 4	96.8055	56.8679	0.0982165	0.131038
OG0003627	LETM2	leucine zipper and EF-hand containing transmembrane protein 2, transcript variant X1	511.04	152.183	0.233689	0.130798
OG0006876	NPTN	neuroplastin	13.8898	18.7027	0.0687901	0.130285
OG0004553	GRIN2C	glutamate ionotropic receptor NMDA type subunit 2C, transcript variant X3	43.3329	6.58308	0.7637	0.130144
OG0002516	TM4SF18	transmembrane 4 L six family member 18, transcript variant X1	21.0244	242.391	0.188858	0.130099
OG0006236	WDR70	WD repeat domain 70, transcript variant X1	19.6125	1.70727	0.103168	0.129768
OG0005449	ZC3HC1	zinc finger C3HC-type containing 1	52.3567	4.02802	0.177275	0.128126
OG0005091	ZDHHC12	zinc finger DHHC-type containing 12	18.2003	5.51602	0.38659	0.127617
OG0006526	BAG1	BCL2 associated athanogene 1	42.9256	13.8312	0.0372127	0.127258
OG0003567	TMEM173	transmembrane protein 173	31.9561	11.4825	0.146164	0.125851
OG0004534	TCAIM	T-cell activation inhibitor, mitochondrial, transcript variant X4	40.1376	10.2656	0.0524111	0.125616
OG0004266	LIPT1	lipoyltransferase 1, transcript variant X1	68.9715	18.4243	0.120417	0.125521
OG0006743	ZHX2	zinc fingers and homeoboxes 2, transcript variant X3	17.3518	1.77102	0.209228	0.125335
OG0003222	FBXW4	F-box and WD repeat domain containing 4	75.5639	19.8329	0.193095	0.123804
OG0005895	TAX1BP1	Tax1 binding protein 1	19.6193	59.7186	0.10226	0.123607
OG0005882	IGFBP3	insulin like growth factor binding protein 3	13.6998	48.7968	0.0547139	0.123367
OG0004445	EPHB1	EPH receptor B1, transcript variant X2	145.052	7.27363	0.601099	0.122368
OG0007364	UTP11	UTP11, small subunit processome component homolog (S. cerevisiae)	28.9747	104.117	0.109556	0.118805
OG0005035	LOC121106450	solute carrier family 35 member A4	154.529	30.6425	0.156818	0.118657
OG0007039	OST4	oligosaccharyltransferase complex subunit 4, non-catalytic, transcript variant X1	131.498	192.51	0.0691581	0.118185
OG0003062	PGS1	phosphatidylglycerophosphate synthase 1	32.0838	25.3031	0.0494883	0.118096
OG0006821	SLC39A3	solute carrier family 39 member 3, transcript variant X1	1.13155	7.31066	0.0526213	0.11791
OG0005013	LIME1	Lck interacting transmembrane adaptor 1, transcript variant X1	26.2581	20.6553	0.0941555	0.117891
OG0005354	EIF2AK3	eukaryotic translation initiation factor 2 alpha kinase 3, transcript variant X1	87.292	16.6545	0.0559365	0.116232
OG0006443	CFDP1	craniofacial development protein 1	778.515	70.9979	0.19771	0.116106
OG0007696	DHODH	dihydroorotate dehydrogenase (quinone)	144.69	32.1327	0.0708019	0.115798
OG0003513	MITF	melanogenesis associated transcription factor, transcript variant X1	14.7955	25.689	0.0795731	0.115417
OG0003014	EMID1	EMI domain containing 1, transcript variant X1	24.2667	48.3687	0.0606673	0.11507
OG0003584	NUP54	nucleoporin 54, transcript variant X1	1.89745	15.9145	0.320815	0.11501
OG0007073	TFPI2	tissue factor pathway inhibitor 2, transcript variant X1	11.3281	51.3489	0.144906	0.113599
OG0006921	LMAN1L	lectin, mannose binding 1 like, transcript variant X1	2.55806	27.2208	0.17783	0.113402
OG0005089	LOC101747660	uncharacterized LOC101747660	42.0079	107.218	0.159794	0.113307
OG0002655	ATP5O	ATP synthase, H+ transporting, mitochondrial F1 complex, O subunit	508.203	97.3023	0.115736	0.112852
OG0006179	C1orf35	C1orf35 homolog, transcript variant X1	8.02959	151.896	0.11073	0.112752
OG0006594	ACBD3	acyl-CoA binding domain containing 3	248.256	7.58102	0.122446	0.112574
OG0005604	CASKIN2	CASK interacting protein 2, transcript variant X1	187.002	117.748	0.246469	0.11201
OG0006797	C1orf50	C1orf50 homolog	7.22468	29.0321	0.620552	0.111843
OG0002888	TTC1	tetratricopeptide repeat domain 1, transcript variant X2	34.6361	22.4953	0.127401	0.111491
OG0004008	EXOSC5	exosome component 5	4.35457	1.23343	0.0551091	0.111265
OG0008061	HBEGF	heparin binding EGF like growth factor	10.3907	46.661	0.124607	0.111026
OG0004946	LRRC47	leucine rich repeat containing 47	6.97637	33.106	0.100685	0.109602
OG0007702	FDXR	ferredoxin reductase, transcript variant X3	18.4506	29.5751	0.163794	0.109126
OG0007299	MFSD13A	major facilitator superfamily domain containing 13A, transcript variant X3	44.2643	23.9295	0.0148017	0.108572
OG0005367	TCF3	transcription factor 3, transcript variant X1	1.40794	13.6849	0.140256	0.108464
OG0002743	AARSD1	alanyl-tRNA synthetase domain containing 1	93.9873	9.30465	0.250601	0.108144
OG0003215	TRAPPC9	trafficking protein particle complex 9, transcript variant X2	39.2449	22.2146	0.042012	0.107977
OG0004411	LOC419404	uncharacterized LOC419404	412.057	112.221	0.0619815	0.10738
OG0002836	TTC33	tetratricopeptide repeat domain 33, transcript variant X1	328.402	22.5725	0.19328	0.107284
OG0005391	MRPS26	mitochondrial ribosomal protein S26	22.2977	97.6952	0.299405	0.1069
OG0005229	SCAF11	SR-related CTD-associated factor 11, transcript variant X2	47.8457	73.615	0.106751	0.106895
OG0006499	ZDHHC4	zinc finger DHHC-type containing 4	13.9277	55.0967	0.364842	0.106841
OG0002803	NKRF	NFKB repressing factor	20.3235	80.1519	0.0628225	0.106281
OG0007351	FOPNL	FGFR1OP N-terminal like	920.922	60.9502	0.0636673	0.105241
OG0005513	CDK5RAP3	CDK5 regulatory subunit associated protein 3	10.9159	4.93678	0.0712068	0.105139
OG0004082	SMIM13	small integral membrane protein 13	30.8289	213.485	0.117036	0.104543
OG0006768	GCDH	glutaryl-CoA dehydrogenase	19.0389	160.199	0.0615603	0.104297
OG0007410	STOML2	stomatin like 2	509.231	54.3246	0.0482577	0.103273
OG0004212	AMN1	antagonist of mitotic exit network 1 homolog, transcript variant X1	13.4876	16.019	0.073498	0.102803
OG0007385	TMEFF1	transmembrane protein with EGF-like and two follistatin-like domains 1, transcript variant X1	4.11535	19.2438	0.0834754	0.10278
OG0007441	C26H6ORF125	chromosome 26 open reading frame, human C6orf125	152.975	17.6286	0.0551566	0.102216
OG0003661	NRP1	neuropilin 1, transcript variant X1	8.54703	70.3543	0.120828	0.101608
OG0004943	ZBTB6	zinc finger and BTB domain containing 6	69.5679	8.88852	0.221163	0.101499
OG0003341	BLOC1S6	biogenesis of lysosomal organelles complex 1 subunit 6	5.29544	29.3476	0.0910475	0.101157
OG0007901	ARL6IP1	ADP ribosylation factor like GTPase 6 interacting protein 1	1.35746	11.4369	0.0662415	0.0995132
OG0004596	DPH2	DPH2 homolog	8.86539	123.504	0.269506	0.0968893
OG0005110	CCP110	centriolar coiled-coil protein 110, transcript variant X3	21.5539	1.17822	0.104542	0.0963919
OG0004446	GTF2H2	general transcription factor IIH subunit 2, transcript variant X1	3.58109	1.81081	0.13069	0.0958258
OG0003815	NUDT2	nudix hydrolase 2, transcript variant X3	16.6622	212.975	0.153867	0.0955469
OG0003048	NUDC	nuclear distribution C, dynein complex regulator	51.3329	9.91766	0.143092	0.0951314
OG0005554	MIER2	MIER family member 2, transcript variant X1	1.99599	9.50142	0.0952164	0.0950751
OG0005264	CDK5RAP1	CDK5 regulatory subunit associated protein 1, transcript variant X1	33.911	33.7936	0.130241	0.0942222
OG0008412	DUSP16	dual specificity phosphatase 16, transcript variant X6	35.1123	177.355	0.0331443	0.094013
OG0007358	FAM214B	family with sequence similarity 214 member B, transcript variant X12	55.491	12.9881	0.0867895	0.0934959
OG0006642	SELENOM	selenoprotein M	6.59933	1.12803	0.100835	0.0929583
OG0003593	ATPAF2	ATP synthase mitochondrial F1 complex assembly factor 2, transcript variant X1	41.1209	32.185	0.166074	0.0915012
OG0005898	RDM1	RAD52 motif containing 1	489.119	106.166	0.103653	0.0910656
OG0004982	RNF44	ring finger protein 44, transcript variant X1	33.3391	14.0107	0.157256	0.0903741
OG0005415	RPP25L	ribonuclease P/MRP 25kDa subunit-like, transcript variant X1	13.176	19.5015	0.0666785	0.0902302
OG0005555	NCKAP5L	NCK associated protein 5 like, transcript variant X1	47.6294	382.594	0.0679816	0.0893879
OG0007784	PIGT	phosphatidylinositol glycan anchor biosynthesis class T	81.7803	15.0844	0.084385	0.0890567
OG0005232	NDUFB3	NADH:ubiquinone oxidoreductase subunit B3, transcript variant X1	5.83387	34.194	0.192709	0.089041
OG0005221	RABL2A	RAB, member of RAS oncogene family-like 2A, transcript variant X1	16.9638	20.2604	0.108195	0.0886906
OG0005511	TSPAN14	tetraspanin 14, transcript variant X1	21.5265	20.271	0.0351254	0.0884278
OG0004053	IGSF9	immunoglobulin superfamily member 9, transcript variant X1	66.3211	8.31129	0.0418265	0.0876892
OG0003654	LRR1	leucine rich repeat protein 1, transcript variant X1	77.2939	11.6885	0.0184146	0.0873675
OG0005337	PLEKHN1	pleckstrin homology domain containing N1	40.8117	251.04	0.0388343	0.0871028
OG0008393	FAM65A	family with sequence similarity 65 member A, transcript variant X1	39.2254	1.58346	0.0662205	0.0866801
OG0003832	RBM14	RNA binding motif protein 14, transcript variant X1	451.901	78.2962	0.0472801	0.0866673
OG0003489	CACYBP	calcyclin binding protein	38.5248	255.818	0.0441746	0.086293
OG0005149	GALE	UDP-galactose-4-epimerase, transcript variant X1	19.7301	71.7562	0.13603	0.085041
OG0002703	TMUB1	transmembrane and ubiquitin like domain containing 1	56.3661	60.1399	0.0658864	0.0836287
OG0003372	HMCES	5-hydroxymethylcytosine binding, ES cell specific	3.77173	1.50739	0.032407	0.0829129
OG0005093	LOC121108911	DNA replication licensing factor MCM7-like	10.1669	38.9899	0.0304705	0.0827592
OG0006549	MINOS1	mitochondrial inner membrane organizing system 1	998.982	1.06922	0.510636	0.0826572
OG0006259	ENOPH1	enolase-phosphatase 1	2.4246	27.3031	0.0656138	0.0823374
OG0005371	FAAP100	Fanconi anemia core complex associated protein 100	15.5626	133.199	0.0582109	0.0818992
OG0006712	ATP5S	ATP synthase, H+ transporting, mitochondrial Fo complex subunit s (factor B)	99.8627	18.7469	0.12691	0.0818585
OG0006554	ADGRL4	adhesion G protein-coupled receptor L4, transcript variant X1	7.6001	8.56433	0.0549204	0.0816201
OG0006955	MITF	melanogenesis associated transcription factor, transcript variant X1	169.846	34.6628	0.320171	0.0812261
OG0003831	HEXDC	hexosaminidase D	3.57099	1.02727	0.153266	0.0811029
OG0005967	MOCS3	molybdenum cofactor synthesis 3	49.9703	915.258	0.164671	0.0805008
OG0008327	COX5A	cytochrome c oxidase subunit 5A, transcript variant X1	13.1776	13.5047	0.167183	0.079685
OG0004436	TBCCD1	TBCC domain containing 1	16.4877	42.8144	0.107499	0.0796502
OG0004138	PRKAB2	protein kinase AMP-activated non-catalytic subunit beta 2, transcript variant X1	18.8586	98.2979	0.017825	0.0794893
OG0006269	GLTSCR2	glioma tumor suppressor candidate region gene 2, transcript variant X1	59.438	425.59	0.100161	0.0794012
OG0003501	SBK2	SH3 domain binding kinase family member 2, transcript variant X1	16.3504	65.4255	0.0797889	0.079369
OG0007520	CCDC93	coiled-coil domain containing 93, transcript variant X1	23.7888	39.3625	0.113794	0.0793018
OG0002697	VPS54	VPS54 subunit of GARP complex, transcript variant X2	13.8212	11.3536	0.0655918	0.0789113
OG0007636	ATAD2B	ATPase family, AAA domain containing 2B, transcript variant X1	1.05097	1.36614	0.0967049	0.0788324
OG0006922	LOC101747780	zinc finger protein 398-like	97.6418	19.3423	0.0730065	0.0783358
OG0003816			34.5457	41.5918	0.0656434	0.0781706
OG0006779	IQGAP3	IQ motif containing GTPase activating protein 3	170.529	25.2024	0.0507406	0.0777425
OG0005727	MTMR11	myotubularin related protein 11	36.8752	62.4695	0.0495839	0.077382
OG0003212	HOPX	HOP homeobox, transcript variant X3	92.6511	652.192	0.0571746	0.0769586
OG0008253	GPN2	GPN-loop GTPase 2, transcript variant X1	45.1951	17.8968	0.0501889	0.0763773
OG0006396	NIT1	nitrilase 1, transcript variant X9	263.887	998.342	0.0957457	0.0761811
OG0005336	CDC23	cell division cycle 23	7.70149	100.379	0.0371441	0.0757144
OG0007548	SENP5	SUMO1/sentrin specific peptidase 5, transcript variant X5	99.2689	9.01716	0.156456	0.0757084
OG0004025	DAD1	defender against cell death 1	127.421	25.3513	0.0467665	0.0755962
OG0007793	DLGAP4	discs, large (Drosophila) homolog-associated protein 4, transcript variant X1	6.36985	111.458	0.109607	0.0751629
OG0005025	CD151	CD151 molecule (Raph blood group)	37.2789	142.962	0.0893917	0.0751174
OG0005716	VPS11	VPS11 core subunit of CORVET and HOPS complexes, transcript variant X1	1.22207	17.9526	0.143127	0.075104
OG0007327	TCF20	transcription factor 20, transcript variant X2	3.42299	11.1571	0.123219	0.0748994
OG0006986	RFFL	ring finger and FYVE like domain containing E3 ubiquitin protein ligase, transcript variant X1	69.1005	21.3737	0.062291	0.0747529
OG0007701	PDIA3	protein disulfide isomerase family A member 3	1.25989	10.064	0.0985809	0.0746384
OG0003631	LOC107050177	uncharacterized LOC107050177	16.5726	41.4058	0.108846	0.0744699
OG0004599	PIGV	phosphatidylinositol glycan anchor biosynthesis class V, transcript variant X1	150.483	611.335	0.354791	0.074327
OG0004497	LRRC57	leucine rich repeat containing 57	794.676	38.3982	0.162564	0.0737939
OG0005223	AAMDC	adipogenesis associated, Mth938 domain containing, transcript variant X2	213.866	274.319	0.0986734	0.0736928
OG0004044	LOC107049269	glycine N-acyltransferase-like protein 3, transcript variant X1	37.3894	40.1869	0.18626	0.0733541
OG0004751	SLC30A9	solute carrier family 30 member 9	68.0079	16.7236	0.0629702	0.07332
OG0006607	RELA	RELA proto-oncogene, NF-kB subunit	11.6266	1.15198	0.0226007	0.0731178
OG0003005	SMIM4	small integral membrane protein 4, transcript variant X1	12.1305	93.3514	0.140779	0.0718836
OG0002569	TTLL7	tubulin tyrosine ligase like 7, transcript variant X6	7.36999	22.1325	0.0956612	0.0716661
OG0007752	BRD7	bromodomain containing 7	13.6363	1.02655	0.120763	0.0716447
OG0006825	ATP6V0B	ATPase H+ transporting V0 subunit b	280.443	73.1736	0.107095	0.0710408
OG0003437	PDP1	pyruvate dehyrogenase phosphatase catalytic subunit 1, transcript variant X1	65.3182	62.5228	0.225291	0.0708971
OG0006191	SMAP2	small ArfGAP2	1.1956	18.2177	0.115182	0.070206
OG0006787	SCN2B	sodium voltage-gated channel beta subunit 2	34.6638	279.356	0.047688	0.0695882
OG0003905	PRSS23	protease, serine 23, transcript variant X1	14.9841	12.253	0.0614802	0.0695836
OG0006770	TMEM94	transmembrane protein 94, transcript variant X1	42.8401	44.238	0.0941342	0.0695656
OG0005864	R3HDM4	R3H domain containing 4, transcript variant X1	9.31156	39.6543	0.0679313	0.0694855
OG0004280	TMEM43	transmembrane protein 43	13.9414	1.36471	0.111403	0.0692169
OG0006988	TMEM47	transmembrane protein 47	318.315	92.077	0.0355599	0.0687969
OG0006553	DCN	decorin	12.6641	27.6446	0.0600053	0.0687401
OG0006065	METTL21EP	methyltransferase like 21E, pseudogene, transcript variant X4	20.4004	16.6111	0.0547964	0.0673329
OG0006263	FSTL1	follistatin like 1	28.0433	1.00121	0.155622	0.0673121
OG0003681	YBX1	Y-box binding protein 1, transcript variant X1	44.1403	13.2125	0.220871	0.0672648
OG0003490	ACAD8	acyl-CoA dehydrogenase family member 8	103.207	18.3242	0.0980763	0.0672052
OG0005483	NAGLU	N-acetylglucosaminidase, alpha	11.2112	36.9479	0.0872072	0.066761
OG0003055	SHF	Src homology 2 domain containing F, transcript variant X1	229.054	16.6635	0.120734	0.0661303
OG0005579	SOX7	SRY-box 7	12.6137	11.8993	0.04664	0.0656894
OG0007863	PRNP	prion protein	5.37992	32.3323	0.0169116	0.0650286
OG0005915	AFF4	AF4/FMR2 family member 4, transcript variant X1	17.0034	5.23632	0.0333492	0.0649716
OG0005561	GLRX5	glutaredoxin 5	67.0207	61.1284	0.0629887	0.0647694
OG0008323	ADD1	adducin 1, transcript variant X1	1.52303	12.4243	0.120164	0.0646891
OG0008146	TRIM23	tripartite motif containing 23, transcript variant X1	1.35384	12.9241	0.0546227	0.0646129
OG0005807	SLC37A4	solute carrier family 37 member 4, transcript variant X1	151.569	871.51	0.0819556	0.064524
OG0004293	COL6A2	collagen type VI alpha 2 chain	1.2293	23.5275	0.0166701	0.0639421
OG0007878	MNT	MAX network transcriptional repressor, transcript variant X1	65.6507	58.7267	0.0466506	0.0637869
OG0005971	SAYSD1	SAYSVFN motif domain containing 1	73.4635	115.102	0.0306307	0.0637771
OG0002586	PDRG1	p53 and DNA damage regulated 1	18.2942	3.91301	0.131905	0.0634061
OG0005582	ACOT9	acyl-CoA thioesterase 9, transcript variant X1	1.89201	6.75604	0.100013	0.0618597
OG0007780	ARHGAP1	Rho GTPase activating protein 1, transcript variant X3	432.56	16.4743	0.139813	0.0617073
OG0004319	SPRYD3	SPRY domain containing 3, transcript variant X1	5.61385	29.4051	0.014791	0.0614729
OG0006011	CCDC43	coiled-coil domain containing 43	116.115	998.967	0.0653355	0.0614085
OG0007389	GINS4	GINS complex subunit 4 (Sld5 homolog)	92.8076	24.137	0.0621925	0.0613385
OG0005662	ADPGK	ADP dependent glucokinase, transcript variant X1	3.38099	16.108	0.156458	0.0611264
OG0005822	CLPX	caseinolytic mitochondrial matrix peptidase chaperone subunit	47.8385	47.1672	0.119569	0.0603543
OG0006850	MAK16	MAK16 homolog	63.9949	7.505	0.0617042	0.0600627
OG0002967	ATP5J2	ATP synthase, H+ transporting, mitochondrial Fo complex subunit F2	100.252	16.2304	0.115613	0.0598272
OG0004388	COA3	cytochrome c oxidase assembly factor 3	51.8916	30.1582	0.0657732	0.059528
OG0003214	GTF2IRD1	GTF2I repeat domain containing 1, transcript variant X1	13.4315	4.04083	0.0480244	0.05918
OG0003395	TSPAN12	tetraspanin 12, transcript variant X1	16.5821	164.626	0.046617	0.0589239
OG0008319	RUNDC1	RUN domain containing 1	125.34	16.8733	0.0939798	0.0588451
OG0003522	EDEM1	ER degradation enhancing alpha-mannosidase like protein 1	11.9161	1.19336	0.025638	0.0582601
OG0008549	OAZ2	ornithine decarboxylase antizyme 2	17.6876	100.054	0.0971058	0.0575559
OG0006494	TMEM181	transmembrane protein 181, transcript variant X1	132.553	37.4142	0.0450563	0.0569827
OG0006674	MRPL20	mitochondrial ribosomal protein L20	119.522	52.4753	0.0303217	0.0569606
OG0006055	CAPZB	capping actin protein of muscle Z-line beta subunit, transcript variant 1	40.4207	74.6878	0.113871	0.0567422
OG0007450	TPRG1L	tumor protein p63 regulated 1-like	15.4494	12.2062	0.015023	0.0564239
OG0008088	SEC14L3	SEC14 like lipid binding 3, transcript variant X1	15.7483	212.441	0.0427397	0.0563672
OG0006747	SLC9A3R2	SLC9A3 regulator 2	1.82595	12.1325	0.0109885	0.0558941
OG0002909	GLB1L2	galactosidase beta 1 like 2, transcript variant X1	6.53047	39.9337	0.491255	0.0557669
OG0003254	PMVK	phosphomevalonate kinase, transcript variant X1	14.7513	716.953	0.0880774	0.055233
OG0003079	TMED10	transmembrane p24 trafficking protein 10	29.8426	176.233	0.0809556	0.0543293
OG0007565	LOC419074	F-box/WD repeat-containing protein 7, transcript variant X3	2.02369	20.7937	0.0560645	0.0542169
OG0002805	SREK1IP1	SREK1 interacting protein 1	121.783	837.258	0.200587	0.0542116
OG0006006	ALOX5AP	arachidonate 5-lipoxygenase activating protein, transcript variant X2	18.335	1.49309	0.030711	0.054143
OG0004885	NUDCD3	NudC domain containing 3	1.63218	14.3261	0.0297813	0.0541269
OG0007141	FES	FES proto-oncogene, tyrosine kinase, transcript variant X1	2.36907	16.3037	0.0922106	0.0538674
OG0003572	CATSPER4	cation channel sperm associated 4, transcript variant X1	38.9127	21.9631	0.18763	0.0538373
OG0006690	PDXP	pyridoxal phosphatase	88.7852	6.96768	0.0414523	0.0536928
OG0005439	PPP6R2	protein phosphatase 6, regulatory subunit 2, transcript variant X4	14.3893	15.7214	0.0483112	0.0532726
OG0004202	DSCR3	DSCR3 arrestin fold containing, transcript variant X1	38.7198	367.924	0.0470366	0.0527372
OG0005125	LOC121107581	protein S100-A4-like	1.9683	12.4408	0.0424919	0.0524796
OG0003653	MCEE	methylmalonyl-CoA epimerase, transcript variant 1	762.442	14.2186	0.753923	0.0521472
OG0004103	ATXN7L1	ataxin 7 like 1, transcript variant X1	2.11475	1.45921	0.0395299	0.0515159
OG0008433	PITHD1	PITH domain containing 1	3.14573	2.15407	0.0467488	0.0514908
OG0005544	DPH3P1	diphthamide biosynthesis 3 pseudogene 1	154.393	173.68	0.023309	0.0514695
OG0004065	TMBIM6	transmembrane BAX inhibitor motif containing 6, transcript variant X1	34.2414	281.817	0.121664	0.0511599
OG0005600	MCOLN1	mucolipin 1	2.50873	1.50364	0.0496568	0.0508189
OG0007168	FBXL4	F-box and leucine rich repeat protein 4, transcript variant X1	1.11119	4.26416	0.072993	0.0505977
OG0008198	LOC100859906	CDP-diacylglycerol--serine O-phosphatidyltransferase-like, transcript variant X1	89.2305	458.252	0.0512844	0.0504414
OG0003800	EWSR1	EWS RNA binding protein 1, transcript variant X1	80.2598	263.474	0.0679277	0.0502798
OG0003878	PES1	pescadillo ribosomal biogenesis factor 1	4.96936	14.0805	0.0447867	0.0499042
OG0006082	LOC112531447	polyadenylate-binding protein 2	1.65284	6.53523	0.0384186	0.0496546
OG0007082	SLC16A3	solute carrier family 16 member 3	18.3235	1.21691	0.0932581	0.049442
OG0004757	ARRDC1	arrestin domain containing 1	607.178	229.262	0.0828317	0.0493598
OG0004591	SNRPA1	small nuclear ribonucleoprotein polypeptide A'	13.4854	143.059	0.0784439	0.0485524
OG0003474	PMPCA	peptidase, mitochondrial processing alpha subunit	11.2796	2.23299	0.0709988	0.0479324
OG0004526	NFKBIE	NFKB inhibitor epsilon	2.15462	5.48747	0.0268066	0.0479129
OG0004343	PLEKHH3	pleckstrin homology, MyTH4 and FERM domain containing H3, transcript variant X1	24.0563	17.2139	0.0943023	0.0472425
OG0004998	SLC25A1	solute carrier family 25 member 1, transcript variant X1	13.2354	12.2339	0.016316	0.0471111
OG0008067	SNIP1	Smad nuclear interacting protein 1	42.4792	63.0331	0.0399722	0.0469581
OG0008130	FRZB	frizzled related protein	11.3915	22.7372	0.0220053	0.046791
OG0007745	CUEDC1	CUE domain containing 1, transcript variant X2	382.618	18.8615	0.0721808	0.0464192
OG0008480	DHRS3	dehydrogenase/reductase 3	20.2537	13.0987	0.0482785	0.0464052
OG0005686	HIPK1	homeodomain interacting protein kinase 1, transcript variant X1	79.686	25.2662	0.0245179	0.0457542
OG0003664	SLC25A10	solute carrier family 25 member 10, transcript variant X1	82.138	32.4365	0.0183385	0.0448942
OG0004575	IGF2	insulin like growth factor 2, transcript variant X1	113.927	21.0823	0.0467563	0.0444388
OG0004288	SET	SET nuclear proto-oncogene, transcript variant X1	1.08886	26.0066	0.0138864	0.0443615
OG0007573	CCDC58	coiled-coil domain containing 58, transcript variant 1	5.17564	153.059	0.20056	0.0438392
OG0004257	PPP1R13B	protein phosphatase 1 regulatory subunit 13B, transcript variant X1	14.0509	32.4218	0.0236013	0.0435944
OG0004725	DCAF15	DDB1 and CUL4 associated factor 15	34.3964	3.18869	0.0513627	0.043326
OG0005417	KCNE3	potassium voltage-gated channel subfamily E regulatory subunit 3, transcript variant X1	175.536	14.2706	0.0459086	0.0418037
OG0004833	FARSA	phenylalanyl-tRNA synthetase alpha subunit	44.0907	16.0917	0.0468172	0.0416376
OG0003302	BORCS6	BLOC-1 related complex subunit 6	6.79934	110.57	0.0801784	0.041382
OG0004473	TPR	translocated promoter region, nuclear basket protein, transcript variant X1	1.60159	24.676	0.0924556	0.0413559
OG0006302	MED21	mediator complex subunit 21, transcript variant X1	45.8345	25.6662	0.0493181	0.041242
OG0005252	ATP5C1	ATP synthase, H+ transporting, mitochondrial F1 complex, gamma polypeptide 1, transcript variant 1	19.4745	22.8298	0.0625139	0.0410584
OG0002848	TMEM204	transmembrane protein 204	32.19	23.2076	0.101923	0.0407295
OG0003450	IVNS1ABP	influenza virus NS1A binding protein, transcript variant X1	1.50397	18.9193	0.125688	0.0406829
OG0004114	MSL1	male specific lethal 1 homolog	50.9356	41.4077	0.0566749	0.0405386
OG0008269	ACO2	aconitase 2	8.30791	10.2638	0.0289923	0.0399896
OG0007149	MYBL2	MYB proto-oncogene like 2	636.607	28.4266	0.0591725	0.039903
OG0003804	ZNF410	zinc finger protein 410	22.6908	36.2461	0.0873914	0.0396785
OG0008384			15.8934	3.74201	0.0286148	0.0395931
OG0002649	IFT20	intraflagellar transport 20, transcript variant X1	44.4255	260.84	0.108126	0.0391547
OG0004714	ISCU	iron-sulfur cluster assembly enzyme	254.3	56.0941	0.0480447	0.0391128
OG0002829	ZFYVE9	zinc finger FYVE-type containing 9, transcript variant X2	9.51776	1.53212	0.0441226	0.0387268
OG0004271	RNF126	ring finger protein 126	25.9537	25.6146	0.0299219	0.0385367
OG0008427	ARGLU1	arginine and glutamate rich 1	287.371	596.569	0.0608883	0.0381759
OG0007067	RNF215	ring finger protein 215, transcript variant X1	45.248	17.4657	0.0426473	0.0375668
OG0006189	HOMER3	homer scaffolding protein 3, transcript variant X1	93.6892	49.263	0.0397102	0.0375254
OG0003830	LOC107050760	SH3 and cysteine-rich domain-containing protein 3-like, transcript variant X1	1.19033	4.80487	0.0379803	0.0363602
OG0003727	ACYP1	acylphosphatase 1	87.1425	28.3373	0.0450821	0.0362238
OG0008214	SCAMP4	secretory carrier membrane protein 4, transcript variant X1	8.82894	1.31723	0.0221882	0.0354014
OG0006515	SERBP1	SERPINE1 mRNA binding protein 1, transcript variant X1	63.6463	19.8414	0.175019	0.0350935
OG0004836	LOC107050229	glucosylceramidase-like, transcript variant X1	19.9354	347.048	0.0545805	0.0350699
OG0002782	SYNGR2	synaptogyrin 2	1.65408	17.3256	0.0517657	0.0349981
OG0006251			1.01469	1.93303	0.00776013	0.0348737
OG0003665	BAG5	BCL2 associated athanogene 5	75.7044	255.965	0.0305574	0.0347638
OG0003858	LOC107056801	guanosine-3',5'-bis(diphosphate) 3'-pyrophosphohydrolase MESH1-like	3.8831	1.70182	0.0620051	0.0345227
OG0007477	WDR18	WD repeat domain 18	80.911	79.6398	0.0177648	0.0339511
OG0007370	MLX	MLX, MAX dimerization protein	1.09427	10.1936	0.0593571	0.0338938
OG0003019	LOC100859276	RNA-binding protein 4B, transcript variant X2	83.5923	191.636	0.0139706	0.0334617
OG0006261	NARS	asparaginyl-tRNA synthetase	1.09539	11.9978	0.0748319	0.0334091
OG0003762	SEC22A	SEC22 homolog A, vesicle trafficking protein, transcript variant X1	8.03986	120.788	0.0756354	0.0330449
OG0003722	QSER1	glutamine and serine rich 1, transcript variant X1	1.29526	2.37029	0.0107564	0.0328276
OG0007186	FOS	Fos proto-oncogene, AP-1 transcription factor subunit	5.92695	14.5847	0.0393794	0.0322146
OG0003281	KATNB1	katanin regulatory subunit B1, transcript variant X1	84.7684	451.321	0.0625652	0.0319003
OG0006356	ATP6V1D	ATPase H+ transporting V1 subunit D	16.1375	212.509	0.081891	0.0318771
OG0004231	CNOT10	CCR4-NOT transcription complex subunit 10	8.67636	87.2974	0.0111517	0.0317662
OG0007775	JAM3	junctional adhesion molecule 3, transcript variant X1	113.688	27.9524	0.0252194	0.0317537
OG0004866	LOC107051197	suppressor of SWI4 1 homolog	54.1854	6.15762	0.0638882	0.0315481
OG0005926	GGPS1	geranylgeranyl diphosphate synthase 1, transcript variant X1	756.475	9.81168	0.0417226	0.0314163
OG0004463	CYBA	cytochrome b-245 alpha chain	59.7928	19.3092	0.0173405	0.0307595
OG0005235	ISPD	isoprenoid synthase domain containing, transcript variant X1	15.0397	60.824	0.153509	0.0307245
OG0003262			255.486	46.2259	0.013301	0.0306625
OG0005282	ERG28	ergosterol biosynthesis 28, transcript variant X1	9.04909	1.88336	0.0549214	0.0305594
OG0004587	RHPN1	rhophilin Rho GTPase binding protein 1, transcript variant X1	6.5436	34.094	0.06394	0.0304443
OG0002523	RANBP3	RAN binding protein 3, transcript variant X1	5.63137	2.31703	0.0633591	0.030045
OG0008348	RAB24	RAB24, member RAS oncogene family	7.24109	27.5435	0.00825578	0.0297604
OG0003912	SP3	Sp3 transcription factor	3.68924	27.5342	0.0560525	0.0296616
OG0007314	NDUFS8	NADH:ubiquinone oxidoreductase core subunit S8	8.52853	29.357	0.0819289	0.0293832
OG0007923	HMGCS1	3-hydroxy-3-methylglutaryl-CoA synthase 1, transcript variant X3	1.18111	8.85877	0.0327976	0.0284168
OG0007929	BLOC1S2	biogenesis of lysosomal organelles complex 1 subunit 2, transcript variant 1	47.7582	413.852	0.115753	0.0277297
OG0004693	PAFAH1B2	platelet activating factor acetylhydrolase 1b catalytic subunit 2	539.79	108.902	0.361037	0.0269897
OG0002689	NOP58	NOP58 ribonucleoprotein	2.40627	13.4259	0.0110181	0.026732
OG0007858	PPIE	peptidylprolyl isomerase E	29.3207	17.6332	0.0268715	0.0266718
OG0008380	RASSF2	Ras association domain family member 2	152.506	17.7606	0.0209873	0.0265516
OG0005467	KAT8	lysine acetyltransferase 8, transcript variant X1	5.71651	43.4379	0.00874184	0.0263185
OG0005804	POLDIP3	DNA polymerase delta interacting protein 3	166.386	11.8071	0.0799418	0.026219
OG0007723	UNC50	unc-50 inner nuclear membrane RNA binding protein	9.08792	25.4922	0.0146434	0.0260667
OG0008241	ZFPL1	zinc finger protein like 1, transcript variant X1	2.58042	3.84523	0.123686	0.0257129
OG0003182	LOC107050964	adrenodoxin-like protein, mitochondrial, transcript variant X1	5.68805	8.37278	0.108075	0.0250187
OG0008275	2022-03-02	membrane associated ring-CH-type finger 2	147.788	13.3735	0.0215638	0.0247485
OG0005470	HNRNPLL	heterogeneous nuclear ribonucleoprotein L like	1.18205	2.15328	0.0275118	0.0246186
OG0003475	SARNP	SAP domain containing ribonucleoprotein, transcript variant X1	793.138	147.68	0.0308437	0.0244402
OG0002542	TAF8	TATA-box binding protein associated factor 8, transcript variant X1	82.8304	32.4146	0.0165474	0.0243128
OG0002971	IK	IK cytokine	20.6634	5.44875	0.0114769	0.0240995
OG0004929	ARHGDIA	Rho GDP dissociation inhibitor alpha, transcript variant X1	105.272	292.76	0.0351454	0.0239727
OG0005815	MECP2	methyl-CpG binding protein 2	1.7032	1.5348	0.00427308	0.0238435
OG0008528	TAF9	TATA-box binding protein associated factor 9	35.9017	8.99108	0.10903	0.0238347
OG0003885	SDHC	succinate dehydrogenase complex subunit C, transcript variant X1	1.33437	15.5003	0.113533	0.0236917
OG0003546	CTDSPL	CTD small phosphatase like, transcript variant X1	41.1584	50.0021	0.00719164	0.0233966
OG0002473	FBL	fibrillarin, transcript variant X1	1.93998	10.5715	0.0198398	0.0231631
OG0004985	CDS2	CDP-diacylglycerol synthase (phosphatidate cytidylyltransferase) 2, transcript variant X1	1.29678	10.8604	0.0678842	0.0230924
OG0004401	MTCH2	mitochondrial carrier 2	432.602	55.4596	0.049296	0.022908
OG0006325	BCL7B	BCL tumor suppressor 7B, transcript variant X1	7.71901	1.11459	0.0335116	0.0226132
OG0007593	PSENEN	presenilin enhancer, gamma-secretase subunit, transcript variant X1	12.8405	48.8104	0.0591973	0.0223543
OG0002808	UFC1	ubiquitin-fold modifier conjugating enzyme 1, transcript variant X1	1.14803	21.2233	0.0237583	0.0222627
OG0003378	HMG20B	high mobility group 20B, transcript variant X1	18.785	4.42132	0.00501581	0.0215925
OG0003401	PRELID1	PRELI domain containing 1	215.101	108.791	0.044946	0.0212404
OG0008204	RTN4RL2	reticulon 4 receptor like 2, transcript variant X2	208.793	17.919	0.015107	0.0211378
OG0007566	RPL22L1	ribosomal protein L22 like 1	168.116	139.153	0.0231713	0.0208605
OG0005772	TMEM127	transmembrane protein 127, transcript variant X1	456.08	77.3698	0.028477	0.0208558
OG0004574	NXF1	nuclear RNA export factor 1	3.91815	3.17916	0.0108455	0.0205435
OG0002893	KIRREL	kin of IRRE like (Drosophila)	6.77128	10.4983	0.0166911	0.020422
OG0006606	SPSB3	splA/ryanodine receptor domain and SOCS box containing 3	804.682	111.73	0.0826365	0.0203523
OG0005524	PPP1R7	protein phosphatase 1 regulatory subunit 7, transcript variant X2	84.2923	477.833	0.111666	0.0201593
OG0002889	SMIM19	small integral membrane protein 19, transcript variant X1	55.1541	413.869	0.194627	0.0199535
OG0006691	AIP	aryl hydrocarbon receptor interacting protein	25.4194	236.025	0.028404	0.0199385
OG0005384	INTS9	integrator complex subunit 9	90.0372	877.381	0.0423479	0.0198483
OG0006670	BAG2	BCL2 associated athanogene 2	3.09728	1.27918	0.0471951	0.0197279
OG0007867	TTLL9	tubulin tyrosine ligase like 9, transcript variant X1	2.8572	6.4519	0.147566	0.0196875
OG0008037	LOC107052389	small EDRK-rich factor 1-like	53.0908	231.683	0.0580147	0.0195375
OG0007883	IDH3B	isocitrate dehydrogenase 3 (NAD(+)) beta	25.949	148.815	0.0145381	0.0191891
OG0006016	ICMT	isoprenylcysteine carboxyl methyltransferase, transcript variant X1	22.6049	129.216	0.0498198	0.0187865
OG0006970	FLI1	Fli-1 proto-oncogene, ETS transcription factor, transcript variant X1	103.163	99.588	0.0713448	0.0183451
OG0005796	DCAF12L2	DDB1 and CUL4 associated factor 12 like 2, transcript variant X1	14.4097	3.41611	0.0182977	0.0177438
OG0004644	NANP	N-acetylneuraminic acid phosphatase	1.38612	12.3863	0.0649928	0.0171142
OG0008201	FRMD4B	FERM domain containing 4B, transcript variant X1	375.211	51.374	0.0293493	0.017004
OG0006337	TADA2A	transcriptional adaptor 2A, transcript variant X3	1.0778	5.96885	0.0303568	0.0165193
OG0003634	RBMXL3	RNA binding motif protein, X-linked like 3	17.4682	200.103	0.0202647	0.0162293
OG0002843	MYNN	myoneurin	2.26702	2.72857	0.0771489	0.0160514
OG0005006	DMAP1	DNA methyltransferase 1 associated protein 1, transcript variant X2	7.21599	44.6567	0.0356801	0.0158515
OG0003824	FAM32A	family with sequence similarity 32 member A	532.287	38.8719	0.0539431	0.0156285
OG0007471	PRR29	proline rich 29	1.25786	27.1394	0.052159	0.015625
OG0004543	CCDC124	coiled-coil domain containing 124, transcript variant X2	92.5777	818.599	0.0398136	0.015512
OG0004040	DUSP14	dual specificity phosphatase 14, transcript variant X1	52.2382	104	0.0208348	0.0151629
OG0004690	TMEM8B	transmembrane protein 8B, transcript variant X1	575.266	109.457	0.0899444	0.0140157
OG0008367	ATP6V1G1	ATPase H+ transporting V1 subunit G1	16.4692	153.932	0.0432277	0.0137409
OG0004620	GADD45A	growth arrest and DNA damage inducible alpha	2.04019	25.5946	0.0238447	0.0129317
OG0006164	NF1	neurofibromin 1, transcript variant X1	15.3995	13.6317	0.0143787	0.0127663
OG0006516	FAM43A	family with sequence similarity 43 member A	49.3794	33.0714	0.0602766	0.0125984
OG0005364			2.14973	8.22295	0.00381096	0.0123814
OG0005720	PFN2	profilin 2, transcript variant X1	3.91016	18.6532	0.226806	0.0121735
OG0003685	RSU1	Ras suppressor protein 1, transcript variant X1	10.8502	9.08653	0.0256334	0.0112696
OG0003880			1.52656	29.2847	0.00295585	0.00993768
OG0006919	FSTL3	follistatin like 3	13.7805	21.2508	0.014563	0.0098227
OG0008293	FIBIN	fin bud initiation factor homolog (zebrafish)	23.0486	998.601	0.0077127	0.00929152
OG0007635	HECTD4	HECT domain containing E3 ubiquitin protein ligase 4, transcript variant X1	37.1744	348.032	0.0239748	0.00918685
OG0008453	LOC107051449	beta-arrestin-1, transcript variant X1	17.9213	138.196	0.00597495	0.00764023
OG0007663	KPNB1	karyopherin subunit beta 1	2.6925	12.4613	0.00671746	0.00679162
OG0003109	MRI1	methylthioribose-1-phosphate isomerase 1, transcript variant X2	323.643	36.4533	0.00154271	0.0064194
OG0008353	HIC1	HIC ZBTB transcriptional repressor 1, transcript variant X1	9.98098	12.7614	0.00619212	0.00591133
OG0008476	TMEM101	transmembrane protein 101	29.3971	24.2967	0.00250212	0.00570624
OG0006386	CHMP1A	charged multivesicular body protein 1A	169.667	636.357	0.046031	0.00543962
OG0006932	PSMD12	proteasome 26S subunit, non-ATPase 12	59.5002	16.0843	0.0510662	0.00496989
OG0005978	PLEKHF2	pleckstrin homology and FYVE domain containing 2	16.5205	1.37189	0.0379681	0.00495304
OG0003508	AP2A2	adaptor related protein complex 2 alpha 2 subunit, transcript variant X1	3.91706	32.2213	0.0249465	0.00280692
OG0003889	MRPL49	mitochondrial ribosomal protein L49, transcript variant X1	180.547	13.7451	0.0494368	0.00278675
OG0005323	TADA3	transcriptional adaptor 3	4.79301	1.06031	0.00637405	0.00272814
OG0003767			32.6252	32.2832	0.0461091	0.00258593
OG0006005	HAGH	hydroxyacylglutathione hydrolase	517.245	30.974	0.181326	0.00196508
OG0008021	CNST	consortin, connexin sorting protein, transcript variant X1	1.02312	0.399362	0.772233	0.764172
OG0006135	RIDA	reactive intermediate imine deaminase A homolog	10.4504	0.610305	0.767247	0.300917
OG0003544	TELO2	telomere maintenance 2, transcript variant X1	22.2959	0.523901	0.737447	0.780085
OG0006344	PODXL	podocalyxin like, transcript variant X1	30.1268	0.824629	0.648531	0.945113
OG0003409	MRPS18C	mitochondrial ribosomal protein S18C	14.6451	0.0226101	0.633427	0.0582513
OG0008475	HGSNAT	heparan-alpha-glucosaminide N-acetyltransferase	1.87587	0.778935	0.569282	0.26695
OG0008211	DDI2	DNA damage inducible 1 homolog 2, transcript variant X1	1.36743	0.417914	0.525944	0.315762
OG0005312	APTX	aprataxin	2.93583	0.566674	0.498829	0.189752
OG0004961	ATP1B4	ATPase Na+/K+ transporting family member beta 4	4.31831	0.677703	0.484142	0.0581946
OG0008350	MFAP5	microfibrillar associated protein 5, transcript variant X1	17.4144	0.517017	0.44703	0.407974
OG0002975	KIAA1614	KIAA1614, transcript variant X1	1.90075	0.483901	0.417878	0.0495613
OG0008132	TMEM241	transmembrane protein 241, transcript variant X1	47.337	0.485566	0.414404	0.109111
OG0003000	CDKN1B	cyclin dependent kinase inhibitor 1B	2.98756	0.750642	0.412528	0.159162
OG0003962	STAG1	stromal antigen 1, transcript variant X1	2.50733	0.482022	0.409754	0.277825
OG0008590	N4BP2	NEDD4 binding protein 2, transcript variant X5	11.4566	0.932168	0.408222	0.593087
OG0004969	RSG1	REM2 and RAB like small GTPase 1	5.2169	0.55884	0.400339	0.176088
OG0006532	RAD18	RAD18, E3 ubiquitin protein ligase	7.56971	0.774302	0.398373	0.160678
OG0006427	TTC8	tetratricopeptide repeat domain 8, transcript variant X1	2.36646	0.457594	0.393899	0.219521
OG0005979	LAMP1	lysosomal associated membrane protein 1	13.6391	0.735705	0.388513	0.529329
OG0005652	DUSP5	dual specificity phosphatase 5	49.8915	0.625791	0.388294	0.0787596
OG0008404	LCLAT1	lysocardiolipin acyltransferase 1, transcript variant X1	1.16926	0.339672	0.387388	0.246656
OG0007367	SDC2	syndecan 2	6.08701	0.741355	0.366332	0.138844
OG0004774	PSMA4	proteasome subunit alpha 4	11.6952	0.407323	0.360138	0.0723076
OG0002787	PECAM1	platelet and endothelial cell adhesion molecule 1, transcript variant X1	12.6014	0.32754	0.34672	0.455887
OG0003202	DERA	deoxyribose-phosphate aldolase	13.7483	0.388586	0.346095	0.150832
OG0008407	DUSP12	dual specificity phosphatase 12	12.8221	0.853305	0.312683	0.255564
OG0008591	SIRT6	sirtuin 6	2.34448	0.178932	0.309165	0.0553799
OG0006926	MICALL1	MICAL like 1	11.9672	0.478187	0.281393	0.190621
OG0005880	OMA1	OMA1 zinc metallopeptidase, transcript variant X1	5.66141	0.189931	0.266483	0.372168
OG0005961	CCDC174	coiled-coil domain containing 174	1.03391	0.154594	0.259099	0.487593
OG0005981	PMS1	PMS1 homolog 1, mismatch repair system component, transcript variant X1	10.6309	0.419645	0.243484	0.723442
OG0006250	LOC100859284	undifferentiated embryonic cell transcription factor 1-like	29.9992	0.377984	0.234	0.292804
OG0006844	THUMPD2	THUMP domain containing 2, transcript variant X1	12.3462	0.864051	0.229705	0.28465
OG0004524	DUPD1	dual specificity phosphatase and pro isomerase domain containing 1	9.67364	0.69919	0.228354	0.0809593
OG0006476	ACOX2	acyl-CoA oxidase 2, transcript variant X2	14.2715	0.121247	0.223297	0.148182
OG0004804	SLC25A43	solute carrier family 25 member 43	12.5655	0.310796	0.221443	0.0953733
OG0005853	TDP1	tyrosyl-DNA phosphodiesterase 1, transcript variant X1	13.3158	0.539128	0.21966	0.190532
OG0007545	OGN	osteoglycin	3.45387	0.735479	0.20882	0.0809659
OG0008185	HPS5	HPS5 biogenesis of lysosomal organelles complex 2 subunit 2, transcript variant X1	3.06431	0.135443	0.20759	0.293018
OG0003684	LOC107051857	translation initiation factor IF-2-like	8.24065	0.641602	0.206028	0.130699
OG0007530	CTSC	cathepsin C	6.84579	0.355737	0.203213	0.208116
OG0007133	PARK2	parkin RBR E3 ubiquitin protein ligase, transcript variant X1	2.91005	0.178342	0.198981	0.0982068
OG0002859	GOLGA3	golgin A3, transcript variant X1	88.0719	0.477235	0.196975	0.167194
OG0004994	SPTLC1	serine palmitoyltransferase long chain base subunit 1, transcript variant X1	17.5915	0.926764	0.193906	0.0944596
OG0003282	LOC107049411	epoxide hydrolase 3-like, transcript variant X1	24.4942	0.852963	0.192091	0.0807831
OG0003492	C7orf25	C7orf25 homolog, transcript variant X1	31.2433	0.450223	0.186322	0.129898
OG0004063	KREMEN1	kringle containing transmembrane protein 1	2.09022	0.428328	0.186172	0.0632891
OG0004464	HBS1L	HBS1 like translational GTPase, transcript variant X1	4.5542	0.601638	0.17906	0.119923
OG0005669	ZNF512B	zinc finger protein 512B, transcript variant 1	6.81495	0.332571	0.176497	0.142488
OG0004799	NOL6	nucleolar protein 6, transcript variant X1	6.38183	0.390658	0.175783	0.133662
OG0003981	ABCC4	ATP binding cassette subfamily C member 4, transcript variant X1	5.26998	0.0793024	0.174873	0.0115528
OG0002873	RUSC1	RUN and SH3 domain containing 1, transcript variant X1	43.0071	0.370728	0.173975	0.275569
OG0005388	COQ4	coenzyme Q4	11.8286	0.410836	0.173876	0.17601
OG0003390	CDC42EP3	CDC42 effector protein 3, transcript variant X7	4.50021	0.413586	0.169221	0.199931
OG0003939	TYW3	tRNA-yW synthesizing protein 3 homolog	4.29702	0.840424	0.167557	0.394985
OG0006304	PECR	peroxisomal trans-2-enoyl-CoA reductase	16.3686	0.120283	0.167008	0.369027
OG0007298			22.1426	0.411762	0.158212	0.09622
OG0005156	BSDC1	BSD domain containing 1	4.09585	0.410073	0.157793	0.132772
OG0007357	RFC1	replication factor C subunit 1, transcript variant X1	8.3424	0.238741	0.156718	0.152408
OG0003724	AHCTF1	AT-hook containing transcription factor 1, transcript variant X4	8.40427	0.335487	0.156425	0.382176
OG0007877	QSOX2	quiescin sulfhydryl oxidase 2	99.2453	0.180049	0.155409	0.148109
OG0006215	CAV2	caveolin 2	1.38877	0.549014	0.155199	0.128665
OG0004165	AASDHPPT	aminoadipate-semialdehyde dehydrogenase-phosphopantetheinyl transferase, transcript variant X1	4.39849	0.310151	0.155046	0.296265
OG0008502	C1D	C1D nuclear receptor corepressor, transcript variant 1	19.4649	0.358253	0.149011	0.152775
OG0005680			7.87111	0.778821	0.148863	0.348705
OG0004780	MSRA	methionine sulfoxide reductase A, transcript variant X1	4.20089	0.39642	0.146335	0.187113
OG0003355	RNLS	renalase, FAD-dependent amine oxidase, transcript variant X1	5.05883	0.562216	0.145737	0.261426
OG0007461	SLC25A42	solute carrier family 25 member 42, transcript variant X1	4.08651	0.698459	0.144493	0.0709101
OG0003351	TCEB3	transcription elongation factor B subunit 3	11.6336	0.679478	0.144398	0.0759104
OG0002863	SGPL1	sphingosine-1-phosphate lyase 1, transcript variant X1	17.6445	0.623293	0.144204	0.129491
OG0005100	GNPAT	glyceronephosphate O-acyltransferase, transcript variant X1	739.119	0.524212	0.144176	0.122342
OG0004415	RARS2	arginyl-tRNA synthetase 2, mitochondrial, transcript variant X1	24.6799	0.290694	0.140338	0.162792
OG0005169	TKFC	triokinase and FMN cyclase, transcript variant X3	3.06392	0.186795	0.13695	0.149032
OG0007887	CCNH	cyclin H	4.25945	0.618809	0.136566	0.162745
OG0005500	RRP36	ribosomal RNA processing 36	2.69034	0.295059	0.133927	0.171996
OG0002771	PIGP	phosphatidylinositol glycan anchor biosynthesis class P, transcript variant X1	7.20598	0.159551	0.133748	0.0840496
OG0007333	KLHL38	kelch like family member 38, transcript variant X1	12.0887	0.804968	0.133168	0.112188
OG0006798	WNK2	WNK lysine deficient protein kinase 2, transcript variant X1	4.24157	0.0629711	0.132716	0.189927
OG0004570	TMED5	transmembrane p24 trafficking protein 5	4.98614	0.877457	0.131819	0.0928571
OG0008065	F11R	F11 receptor	3.13381	0.751303	0.130341	0.0836071
OG0006647	M6PR	mannose-6-phosphate receptor, cation dependent, transcript variant X1	15.887	0.393748	0.129087	0.34781
OG0004313	POLR2K	RNA polymerase II subunit K, transcript variant X3	3.97222	0.492383	0.124441	0.129751
OG0005330	EDA2R	ectodysplasin A2 receptor	3.0724	0.286168	0.124429	0.124397
OG0005921	DPM1	dolichyl-phosphate mannosyltransferase subunit 1, catalytic	8.57501	0.355435	0.124191	0.054437
OG0008512	DCP1B	decapping mRNA 1B	1.86321	0.140405	0.12396	0.0644229
OG0008424	LOC107051359	N-acetyl-D-glucosamine kinase-like	6.82131	0.110047	0.122901	0.108732
OG0008582	CYB5B	cytochrome b5 type B	1.27084	0.311607	0.121761	0.2405
OG0005204	NUDT1	nudix hydrolase 1	7.60644	0.876871	0.120156	0.0943988
OG0004507	METTL21A	methyltransferase like 21A, transcript variant 1	7.4913	0.232821	0.119783	0.358056
OG0003669	CEP76	centrosomal protein 76, transcript variant X1	3.32093	0.404922	0.114762	0.0711165
OG0003640	PARP16	poly(ADP-ribose) polymerase family member 16, transcript variant X1	1.81723	0.188458	0.114724	0.146124
OG0004713	MICAL3	microtubule associated monooxygenase, calponin and LIM domain containing 3, transcript variant X1	7.0219	0.980136	0.114127	0.107431
OG0005631	PPCS	phosphopantothenoylcysteine synthetase, transcript variant X1	998.996	0.334514	0.112242	0.130745
OG0002923	SLC25A29	solute carrier family 25 member 29	1.92434	0.397491	0.112146	0.0766439
OG0005121	GNPTG	N-acetylglucosamine-1-phosphate transferase gamma subunit	13.3764	0.517146	0.111595	0.236666
OG0004944	PUM3	pumilio RNA binding family member 3, transcript variant X3	382.325	0.960071	0.111382	0.235757
OG0004077	LARS	leucyl-tRNA synthetase, transcript variant X1	11.3476	0.174425	0.110049	0.0545465
OG0007902	STARD10	StAR related lipid transfer domain containing 10	272.269	0.278316	0.108299	0.00176256
OG0003371	AMY1A	amylase, alpha 1A; hepatic	28.6783	0.118323	0.105596	0.147743
OG0005857	BCL2L10	BCL2 like 10	2.01878	0.512211	0.104578	0.226344
OG0006368	ZCCHC6	zinc finger CCHC-type containing 6	2.0557	0.453227	0.101725	0.0695847
OG0003038	VAPA	VAMP associated protein A, transcript variant 1	1.05652	0.189397	0.101062	0.0857338
OG0004157	EPS15	epidermal growth factor receptor pathway substrate 15, transcript variant X2	1.60116	0.129268	0.100792	0.161813
OG0003756	C17orf75	C17orf75 homolog, transcript variant X1	5.45351	0.783524	0.098768	0.0636543
OG0005661	GPR75	G protein-coupled receptor 75	8.05862	0.3628	0.098076	0.0602611
OG0002667	ATPAF1	ATP synthase mitochondrial F1 complex assembly factor 1, transcript variant X1	20.1255	0.247151	0.0979324	0.135118
OG0005556	ADAL	adenosine deaminase like, transcript variant X1	7.82222	0.653056	0.0955321	0.0760478
OG0006996	EFNA2	ephrin A2	5.18285	0.923474	0.0947696	0.0516553
OG0002732	ISY1	ISY1 splicing factor homolog	2.34858	0.790443	0.0914791	0.0341027
OG0007682	MRPL37	mitochondrial ribosomal protein L37	4.96516	0.855009	0.0901724	0.303264
OG0007165	HYAL1	hyaluronoglucosaminidase 1, transcript variant X2	711.221	0.603399	0.0900896	0.19757
OG0003781	PARL	presenilin associated rhomboid like	32.8211	0.393366	0.0889151	0.186461
OG0008215	TMEM131	transmembrane protein 131, transcript variant X1	8.86758	0.182322	0.0883086	0.115713
OG0006752	NARF	nuclear prelamin A recognition factor, transcript variant X1	11.7558	0.417225	0.0876255	0.0990173
OG0005887	SNX10	sorting nexin 10, transcript variant X1	17.1965	0.647841	0.0857063	0.0198248
OG0005676	MLYCD	malonyl-CoA decarboxylase, transcript variant X2	18.0453	0.854794	0.0856333	0.0578123
OG0007719	PTPRB	protein tyrosine phosphatase, receptor type B, transcript variant X1	9.62879	0.413531	0.083576	0.120785
OG0007880	MIEF2	mitochondrial elongation factor 2, transcript variant X2	1.22105	0.100018	0.0831426	0.211238
OG0004403	WWOX	WW domain containing oxidoreductase	7.09604	0.0533164	0.082958	0.129981
OG0005119	MTCP1	mature T cell proliferation 1, transcript variant X3	4.82171	0.395582	0.0824277	0.203938
OG0004851	GCC1	GRIP and coiled-coil domain containing 1	11.0851	0.0392949	0.0796465	0.0882813
OG0002852	RPA3	replication protein A3	5.9238	0.0507836	0.0720461	0.191465
OG0002865	IL1B	interleukin 1, beta, transcript variant X1	2.97441	0.0331627	0.0718319	0.0926111
OG0007727	LPL	lipoprotein lipase, transcript variant X1	16.8243	0.392678	0.0714763	0.101141
OG0007549	NASP	nuclear autoantigenic sperm protein, transcript variant X1	2.31028	0.472986	0.067153	0.0803348
OG0007839	ZBTB18	zinc finger and BTB domain containing 18, transcript variant X1	2.43905	0.747613	0.0655582	0.0168344
OG0003134	SGTB	small glutamine rich tetratricopeptide repeat containing beta	15.7957	0.798319	0.0655432	0.0968652
OG0007036	ZNF341	zinc finger protein 341, transcript variant X1	6.81402	0.837084	0.0616966	0.156203
OG0004211	COMT	catechol-O-methyltransferase, transcript variant X3	7.96339	0.17207	0.0600577	0.342256
OG0008212	TTC17	tetratricopeptide repeat domain 17, transcript variant X1	6.91139	0.26129	0.0591523	0.0616576
OG0004079	RNF130	ring finger protein 130, transcript variant X1	6.30801	0.385435	0.0585364	0.0682549
OG0006183	RAB3GAP1	RAB3 GTPase activating protein catalytic subunit 1, transcript variant X1	3.98632	0.375619	0.057856	0.0642363
OG0006297	ABCB6	ATP binding cassette subfamily B member 6 (Langereis blood group)	42.6064	0.0468832	0.0574355	0.0435482
OG0007943	NUDT16L1	nudix hydrolase 16 like 1	10.4453	0.990079	0.057132	0.128378
OG0004213	BIN2	bridging integrator 2	2.98614	0.741178	0.0557743	0.0255676
OG0004861	SCAMP3	secretory carrier membrane protein 3, transcript variant X1	4.4247	0.964397	0.055223	0.0389576
OG0008280	NR1D2	nuclear receptor subfamily 1 group D member 2	4.60267	0.841192	0.0545103	0.0953534
OG0006173	ZNF414	zinc finger protein 414, transcript variant X1	9.77514	0.631241	0.0536771	0.12343
OG0008303	TPH1	tryptophan hydroxylase 1, transcript variant X1	6.34041	0.191749	0.0530077	0.108442
OG0003986	TBX21	T-box 21	12.3898	0.359399	0.0523878	0.0807545
OG0007218	FOXN3	forkhead box N3, transcript variant X15	2.8973	0.297629	0.0523649	0.00690035
OG0007419	DFFB	DNA fragmentation factor subunit beta, transcript variant X1	7.0713	0.646138	0.0508336	0.29447
OG0005692	B4GALT7	beta-1,4-galactosyltransferase 7	2.06247	0.277844	0.0506003	0.0450993
OG0002984	C12orf4	C12orf4 homolog, transcript variant X1	3.09826	0.077643	0.0502884	0.100226
OG0005443	LGALS8	galectin 8, transcript variant X3	16.0665	0.268277	0.050208	0.408535
OG0008077	SLC38A7	solute carrier family 38 member 7, transcript variant X4	44.1094	0.750918	0.0495305	0.0364161
OG0004037	DGKZ	diacylglycerol kinase zeta, transcript variant 1	18.4359	0.507103	0.0493675	0.0582149
OG0005136	PAIP1	poly(A) binding protein interacting protein 1, transcript variant 1	4.68745	0.087141	0.0488416	0.286553
OG0002669			9.85488	0.584043	0.0478617	0.0543095
OG0004475	R3HDM2	R3H domain containing 2, transcript variant X1	8.47006	0.261226	0.0476017	0.0718946
OG0005567	SARS2	seryl-tRNA synthetase 2, mitochondrial, transcript variant X1	31.4769	0.510574	0.0449088	0.096929
OG0002987	TNFAIP3	TNF alpha induced protein 3, transcript variant X1	14.9192	0.848303	0.0445049	0.0211979
OG0003904	DNAJC7	DnaJ heat shock protein family (Hsp40) member C7	6.63947	0.273559	0.0444476	0.0198522
OG0006525	PM5	pM5 protein	1.23719	0.211941	0.0439432	0.0730666
OG0004026	GTF2E1	general transcription factor IIE subunit 1, transcript variant X2	11.1156	0.097647	0.0423185	0.0701804
OG0006487	SPTY2D1	SPT2 chromatin protein domain containing 1, transcript variant X1	5.85531	0.0678455	0.0414592	0.0804664
OG0005325	THOC2	THO complex 2, transcript variant X1	2.13173	0.553948	0.0403521	0.0925906
OG0007264	AACS	acetoacetyl-CoA synthetase	17.5924	0.631667	0.0392803	0.0253714
OG0004133	CBFB	core-binding factor beta subunit, transcript variant 1	5.92006	0.519115	0.0366124	0.0706537
OG0004208	TOLLIP	toll interacting protein, transcript variant X1	12.8195	0.0636398	0.0335466	0.0430469
OG0007586	MTMR10	myotubularin related protein 10	11.6636	0.239119	0.0309505	0.0947258
OG0006836	ATAD3B	ATPase family, AAA domain containing 3B	11.6263	0.470782	0.0306538	0.0377722
OG0004144	ZNF462	zinc finger protein 462	1.13706	0.291581	0.0306057	0.121146
OG0003738	TIMM9	translocase of inner mitochondrial membrane 9, transcript variant 1	2.07385	0.610649	0.0303268	0.166113
OG0003193	FUNDC1	FUN14 domain containing 1, transcript variant 1	10.1824	0.142748	0.029495	0.0154514
OG0008258	CBX8	chromobox 8, transcript variant X1	1.74267	0.212545	0.0293163	0.0457907
OG0004148	ZCRB1	zinc finger CCHC-type and RNA binding motif containing 1, transcript variant X1	2.57356	0.234803	0.0283225	0.0146124
OG0003049	FAM20A	FAM20A, golgi associated secretory pathway pseudokinase, transcript variant X1	4.65994	0.280748	0.0282436	0.0559761
OG0006100	RANBP1	RAN binding protein 1	1.11115	0.550768	0.0274819	0.0533834
OG0006640	LURAP1L	leucine rich adaptor protein 1-like	1.48435	0.508898	0.0260463	0.0579669
OG0005298	METTL13	methyltransferase like 13	7.51548	0.258643	0.025385	0.0620687
OG0006343	SRPRA	SRP receptor alpha subunit	2.63248	0.308321	0.0238622	0.035202
OG0004940	TMEM106B	transmembrane protein 106B, transcript variant X1	8.43284	0.827087	0.0224268	0.0337484
OG0006989	POLE2	DNA polymerase epsilon 2, accessory subunit, transcript variant X1	7.00672	0.435769	0.0223143	0.0945387
OG0004230	FEZ2	fasciculation and elongation protein zeta 2, transcript variant X1	3.41566	0.678558	0.0215575	0.0401305
OG0004758	ELOF1	elongation factor 1 homolog	19.1005	0.299485	0.0202805	0.0739735
OG0003367	MED15	mediator complex subunit 15, transcript variant X1	26.2277	0.761839	0.0187879	0.037524
OG0006757	PHB2	prohibitin 2	5.12264	0.58647	0.0178692	0.00498998
OG0002584	C20H20ORF24	chromosome 20 open reading frame, human C20orf24	2.81654	0.29733	0.0177024	0.035414
OG0007086	USP3	ubiquitin specific peptidase 3, transcript variant X1	6.16463	0.191827	0.0174523	0.0152462
OG0004088	HTT	huntingtin, transcript variant X1	8.91049	0.795461	0.0168156	0.0501894
OG0007860	CPD	carboxypeptidase D	9.37903	0.14646	0.0158163	0.031081
OG0004957	CTDSPL2	CTD small phosphatase like 2, transcript variant X1	13.2183	0.0739905	0.0157076	0.067753
OG0008240	LOC431653	LOC431653, transcript variant X1	8.48007	0.192626	0.0155943	0.0344878
OG0002654	DEF6	DEF6, guanine nucleotide exchange factor, transcript variant X1	10.8242	0.580039	0.0135011	0.0274673
OG0005437	PELO	pelota homolog (Drosophila)	60.1207	0.848933	0.0132544	0.00280851
OG0004504	ZRANB2	zinc finger RANBP2-type containing 2	5.5511	0.223488	0.0116216	0.0169891
OG0003517	BABAM1	BRISC and BRCA1 A complex member 1, transcript variant X1	7.36328	0.824319	0.00959347	0.0265731
OG0003295	CDK2	cyclin dependent kinase 2	3.95212	0.0967431	0.00448345	0.00817272
OG0007810	MED20	mediator complex subunit 20	6.66548	0.568247	0.00322348	0.0328601
OG0007678	MSH4	mutS homolog 4, transcript variant X1	6.14603	0.781366	0.00254381	0.00693507
OG0007710	GPT2	glutamic--pyruvic transaminase 2	374.864	0.192216	0.0021419	0.000867963
OG0006559	MPLKIP	M-phase specific PLK1 interacting protein, transcript variant X1	0.583404	2.12636	0.653011	0.476137
OG0003502	LOC100859273	E3 ubiquitin-protein ligase HUWE1-like	0.241088	1.06803	0.576522	0.784624
OG0004773	IFT22	intraflagellar transport 22, transcript variant X1	0.538641	5.9269	0.57096	0.0962282
OG0003383	DNAJB6	DnaJ heat shock protein family (Hsp40) member B6, transcript variant X3	0.0808882	10.9268	0.566325	0.169406
OG0006408	TMEM126A	transmembrane protein 126A, transcript variant X8	0.843346	7.47316	0.542961	0.330296
OG0003543	CYB5R4	cytochrome b5 reductase 4, transcript variant X1	0.494811	20.742	0.534932	0.356571
OG0002465	LOC100857573	dual specificity protein phosphatase 13 isoform MDSP-like	0.757912	5.51232	0.513988	0.0969538
OG0007012	ACOX3	acyl-CoA oxidase 3, pristanoyl, transcript variant X6	0.462708	3.80653	0.507955	0.105004
OG0004770	APC	APC, WNT signaling pathway regulator, transcript variant X3	0.282894	1.59766	0.504496	0.359098
OG0006755	MRPS31	mitochondrial ribosomal protein S31, transcript variant X1	0.314532	13.9629	0.498325	0.335902
OG0003667	ALG8	ALG8, alpha-1,3-glucosyltransferase, transcript variant X1	0.748471	3.34966	0.475485	0.0876673
OG0008597	PRR33	proline rich 33	0.21001	1.48379	0.464108	0.530685
OG0003874	HIBCH	3-hydroxyisobutyryl-CoA hydrolase	0.529494	13.1913	0.463313	0.180405
OG0006492	HSD17B11	hydroxysteroid 17-beta dehydrogenase 11	0.0598717	7.03748	0.447205	0.181058
OG0007879	ANGEL1	angel homolog 1, transcript variant X1	0.626634	14.8657	0.440817	0.282285
OG0005281	SEC22C	SEC22 homolog C, vesicle trafficking protein, transcript variant X1	0.40884	2.03547	0.422671	0.205673
OG0006648	TLCD4	TLC domain containing 4	0.461713	2.07546	0.414329	0.21315
OG0004151	SIRT3	sirtuin 3, transcript variant X1	0.380737	18.77	0.385434	0.120546
OG0006496	TRIM25	tripartite motif containing 25	0.664348	8.83798	0.372228	0.186998
OG0008122	GTDC1	glycosyltransferase like domain containing 1, transcript variant X13	0.870031	5.08655	0.368947	0.175349
OG0004143	MRPL58	mitochondrial ribosomal protein L58, transcript variant X1	0.299058	12.3225	0.349147	0.159807
OG0004298	GSTK1	glutathione S-transferase kappa 1	0.368031	4.06924	0.31901	0.177362
OG0005465	BCDIN3D	BCDIN3 domain containing RNA methyltransferase, transcript variant X2	0.596435	2.57092	0.311936	0.168647
OG0006401	SCFD2	sec1 family domain containing 2, transcript variant X1	0.900802	28.2185	0.305788	0.209715
OG0008410	NUP42	nucleoporin 42	0.422527	8.1597	0.304207	0.561312
OG0007642	OTUD3	OTU deubiquitinase 3, transcript variant X1	0.206902	17.0363	0.301439	0.432105
OG0007191	CCSER2	coiled-coil serine rich protein 2, transcript variant X1	0.400996	12.0087	0.297854	0.280854
OG0003084	CAMSAP2	calmodulin regulated spectrin associated protein family member 2, transcript variant X1	0.216887	6.43276	0.292611	0.6265
OG0005983	TICAM1	toll like receptor adaptor molecule 1	0.427457	21.0681	0.291583	0.459661
OG0003698	OSGIN1	oxidative stress induced growth inhibitor 1, transcript variant X10	0.881055	15.0139	0.290116	0.221811
OG0007407	N6AMT1	N-6 adenine-specific DNA methyltransferase 1 (putative)	0.831892	161.231	0.287668	0.217481
OG0006718	MDN1	midasin AAA ATPase 1, transcript variant X1	0.290582	1.81176	0.277778	0.241726
OG0004210	CCDC84	coiled-coil domain containing 84	0.19448	169.854	0.273064	0.0675218
OG0007841	DNAAF5	dynein axonemal assembly factor 5	0.372952	1.61541	0.272549	0.243387
OG0005238	AGGF1	angiogenic factor with G-patch and FHA domains 1, transcript variant X1	0.804505	25.4795	0.271836	0.14463
OG0003168	AARS2	alanyl-tRNA synthetase 2, mitochondrial	0.42582	47.5098	0.267597	0.170847
OG0003624	CREM	cAMP responsive element modulator, transcript variant X1	0.860457	15.6386	0.262588	0.677941
OG0005790	LOC112529982	syntaxin-4-like, transcript variant X1	0.130974	1.17334	0.255952	0.022655
OG0007973	NRSN1	neurensin 1, transcript variant X2	0.659977	1.0924	0.255841	0.201094
OG0006046	NDUFA10	NADH:ubiquinone oxidoreductase subunit A10	0.139656	8.63082	0.255804	0.180711
OG0007453	LOC107051274	collagen alpha-2(IV) chain-like, transcript variant X1	0.908267	1.44206	0.248877	0.325485
OG0008180	GSTZ1	glutathione S-transferase zeta 1, transcript variant X1	0.485405	9.38267	0.240391	0.202342
OG0005317	MINPP1	multiple inositol-polyphosphate phosphatase 1	0.444377	2.92409	0.239213	0.236923
OG0003158	DCBLD2	discoidin, CUB and LCCL domain containing 2, transcript variant X2	0.43684	16.2911	0.238709	0.0821896
OG0008436	SEL1L3	SEL1L family member 3	0.209211	11.7335	0.232172	0.178876
OG0008300	LYRM4	LYR motif containing 4, transcript variant X1	0.557491	3.17803	0.227311	0.196861
OG0002721	PIK3IP1	phosphoinositide-3-kinase interacting protein 1	0.426842	19.3854	0.226971	0.175837
OG0007572	AVEN	apoptosis and caspase activation inhibitor	0.143624	12.0626	0.225	0.444468
OG0008257	SNRNP48	small nuclear ribonucleoprotein U11/U12 subunit 48	0.475152	2.06537	0.221601	0.176676
OG0007569	NAGA	alpha-N-acetylgalactosaminidase	0.253546	3.70301	0.220235	0.102892
OG0008363	CIDEC	cell death inducing DFFA like effector c, transcript variant X1	0.4009	2.10674	0.216249	0.106434
OG0005274	OGFOD2	2-oxoglutarate and iron dependent oxygenase domain containing 2, transcript variant X1	0.609694	5.99102	0.215485	0.116296
OG0003362	CTH	cystathionine gamma-lyase	0.548251	7.59291	0.210309	0.210002
OG0006288	PHACTR2	phosphatase and actin regulator 2, transcript variant X1	0.424219	1.10448	0.204913	0.31757
OG0005546	AHSA1	activator of Hsp90 ATPase activity 1	0.588924	5.05142	0.203822	0.0734938
OG0003239	HPF1	histone PARylation factor 1	0.333743	6.44442	0.203279	0.174629
OG0004860	UBA2	ubiquitin like modifier activating enzyme 2	0.0152608	8.38658	0.202028	0.0777247
OG0006001	RTKN	rhotekin, transcript variant X1	0.693533	255.792	0.201679	0.340411
OG0003586	EPB41L1	erythrocyte membrane protein band 4.1 like 1, transcript variant X1	0.000499914	15.9099	0.19839	0.0898672
OG0004685	SELENOP1	selenoprotein P1	0.771315	3.69685	0.195154	0.34578
OG0008051	LOC100857197	uncharacterized LOC100857197, transcript variant X1	0.0784854	19.0907	0.194252	0.113357
OG0006384	ASMTL	acetylserotonin O-methyltransferase like, transcript variant X1	0.170186	7.22333	0.19208	0.204045
OG0006920	AFF1	AF4/FMR2 family member 1, transcript variant X1	0.938293	20.41	0.189955	0.532868
OG0006592	XXYLT1	xyloside xylosyltransferase 1	0.417128	6.68344	0.188289	0.0526306
OG0005051	AOC3	amine oxidase, copper containing 3, transcript variant X5	0.280452	35.4165	0.186788	0.0997284
OG0003619	MVB12B	multivesicular body subunit 12B, transcript variant X1	0.563778	17.6977	0.182099	0.0514936
OG0005590	NUS1	NUS1 dehydrodolichyl diphosphate synthase subunit, transcript variant X1	0.19061	1.20547	0.179135	0.365567
OG0004889	TUBGCP4	tubulin gamma complex associated protein 4, transcript variant X1	0.948524	4.55081	0.177946	0.0273037
OG0005935	MTX2	metaxin 2, transcript variant X1	0.266643	7.65358	0.17742	0.114107
OG0006783	GART	phosphoribosylglycinamide formyltransferase, phosphoribosylglycinamide synthetase, phosphoribosylaminoimidazole synthetase, transcript variant X1	0.0670091	4.84685	0.17605	0.164737
OG0005404	TMEM144	transmembrane protein 144, transcript variant X3	0.528197	21.3787	0.170469	0.107197
OG0007384	CDAN1	codanin 1, transcript variant X2	0.256026	1.17051	0.167215	0.248453
OG0005215	TMEM237	transmembrane protein 237	0.356455	18.3061	0.163263	0.212607
OG0003066	TP53BP1	tumor protein p53 binding protein 1, transcript variant X1	0.765096	19.8351	0.160441	0.159264
OG0006870	FAN1	FANCD2/FANCI-associated nuclease 1, transcript variant X3	0.604541	10.8598	0.159231	0.248309
OG0004454	FDX1	ferredoxin 1	0.0840169	21.4602	0.155926	0.276691
OG0006392	STARD3NL	STARD3 N-terminal like, transcript variant X7	0.830951	2.36002	0.15556	0.0941693
OG0007213	ZNF451	zinc finger protein 451, transcript variant X1	0.447542	3.01193	0.154148	0.192172
OG0004336	MRPS15	mitochondrial ribosomal protein S15	0.426497	12.3342	0.15193	0.176422
OG0006562	EHBP1	EH domain binding protein 1, transcript variant X2	0.798501	5.68204	0.151693	0.141324
OG0006060	ADI1	acireductone dioxygenase 1	0.899967	1.35508	0.149905	0.119087
OG0003280	R3HCC1L	R3H domain and coiled-coil containing 1 like	0.377124	3.01928	0.142637	0.11679
OG0005637	DGKE	diacylglycerol kinase epsilon, transcript variant X1	0.989867	18.2703	0.141259	0.125541
OG0007893	ZBTB20	zinc finger and BTB domain containing 20, transcript variant X20	0.322981	7.43512	0.135361	0.313454
OG0003003	METTL13	methyltransferase like 13	0.380914	43.4989	0.133166	0.11488
OG0002554	SART3	squamous cell carcinoma antigen recognized by T-cells 3, transcript variant X2	0.000116376	776.05	0.131286	0.0567654
OG0005877	LOC415641	nesprin-1-like, transcript variant X1	0.841897	26.1065	0.130045	0.144806
OG0007968	CSF1	colony stimulating factor 1, transcript variant 1	0.44379	10.911	0.129973	0.281315
OG0003067	TBCE	tubulin folding cofactor E, transcript variant X3	0.0925402	2.62462	0.125434	0.257754
OG0004887	MIEN1	migration and invasion enhancer 1	0.107567	10.7138	0.122262	0.111966
OG0006732	MTX3	metaxin 3, transcript variant X1	0.754796	15.2636	0.121247	0.0561525
OG0008360	SUGT1	SGT1 homolog, MIS12 kinetochore complex assembly cochaperone	0.370721	10.5563	0.119773	0.194318
OG0003992	MIA3	MIA family member 3, ER export factor, transcript variant X1	0.467494	25.0231	0.119351	0.150778
OG0008414	PLIN2	perilipin 2, transcript variant X1	0.626156	6.97938	0.117721	0.159562
OG0006292	ZHX3	zinc fingers and homeoboxes 3, transcript variant X9	0.292906	13.0843	0.114024	0.112946
OG0008043	IRF2	interferon regulatory factor 2, transcript variant X1	0.0975903	2.51028	0.113704	0.0367589
OG0003292	JAG1	jagged canonical Notch ligand 1	0.474652	15.1683	0.113543	0.0259083
OG0003016	TMEM182	transmembrane protein 182	0.533781	9.57258	0.11336	0.207723
OG0005049	WDR12	WD repeat domain 12	0.514522	7.98476	0.111836	0.0844163
OG0004988	DNAJC28	DnaJ heat shock protein family (Hsp40) member C28, transcript variant X3	0.165359	1.464	0.111352	0.156969
OG0008028	DVL1	dishevelled segment polarity protein 1, transcript variant X1	0.265062	2.51327	0.110798	0.0682735
OG0005021	IST1	IST1, ESCRT-III associated factor, transcript variant X1	0.0529213	22.8847	0.110682	0.0923734
OG0005491	UFSP2	UFM1 specific peptidase 2, transcript variant X1	0.361661	2.55804	0.10728	0.0963279
OG0004510	ZNF142	zinc finger protein 142, transcript variant X1	0.209053	5.93435	0.106	0.0299661
OG0005145	CISD3	CDGSH iron sulfur domain 3	0.683389	4.51022	0.104004	0.259659
OG0007250	SIKE1	suppressor of IKBKE 1	0.332854	3.7051	0.103736	0.107359
OG0002647	PRRC1	proline rich coiled-coil 1	0.441048	18.2838	0.100022	0.162349
OG0008222	ALDH7A1	aldehyde dehydrogenase 7 family member A1, transcript variant X1	0.000112269	122.989	0.098096	0.129108
OG0004426	NVL	nuclear VCP-like, transcript variant X1	0.413206	2.97177	0.097997	0.0880566
OG0007500	IMMP2L	inner mitochondrial membrane peptidase subunit 2, transcript variant 1	0.458594	7.84949	0.0975174	0.103876
OG0007487	SDHAF4	succinate dehydrogenase complex assembly factor 4, transcript variant X1	0.596684	8.67667	0.096339	0.219657
OG0004367	MRPS34	mitochondrial ribosomal protein S34	0.507084	1.54801	0.0953471	0.27468
OG0003426	PLP2	proteolipid protein 2	0.677508	1.87961	0.0936305	0.123084
OG0006601	DEXI	Dexi homolog, transcript variant X2	0.399691	4.5297	0.0900127	0.0228504
OG0006018	PDLIM1	PDZ and LIM domain 1, transcript variant X1	0.242788	38.0683	0.0885283	0.0946166
OG0004612	B3GAT3	beta-1,3-glucuronyltransferase 3 (glucuronosyltransferase I), transcript variant X1	0.183971	9.80326	0.0855717	0.0481253
OG0006708	HIF1AN	hypoxia inducible factor 1 alpha subunit inhibitor	0.305751	3.66572	0.0835531	0.0192793
OG0002952	LOC418927	uncharacterized LOC418927	0.232954	1.01623	0.0828646	0.115931
OG0004784	UBAC1	UBA domain containing 1, transcript variant X1	0.706061	6.55487	0.0815333	0.0208851
OG0003059	PLA2G12A	phospholipase A2 group XIIA	0.315315	7.45521	0.0795814	0.0717344
OG0007673	DENR	density regulated re-initiation and release factor, transcript variant X1	0.637271	15.1177	0.079327	0.0578077
OG0003736	PSIP1	PC4 and SFRS1 interacting protein 1	0.47415	8.35245	0.0780109	0.14377
OG0007626	MRPL22	mitochondrial ribosomal protein L22	0.347624	15.2595	0.0765722	0.24793
OG0008116	TMEM135	transmembrane protein 135, transcript variant X1	0.442767	2.21579	0.0759614	0.147022
OG0007617	WSB2	WD repeat and SOCS box containing 2	0.000125416	90.0386	0.0744917	0.0469542
OG0005840	NAB1	NGFI-A binding protein 1	0.523049	17.2676	0.0744385	0.0512301
OG0005284	KLF13	Kruppel like factor 13	0.235845	10.8367	0.0714366	0.226088
OG0006685	MTF2	metal response element binding transcription factor 2, transcript variant X1	0.130814	2.30193	0.0684849	0.0798524
OG0008167	ATP6V1E1	ATPase H+ transporting V1 subunit E1	0.295541	8.85561	0.0654354	0.14124
OG0004246	ZNF280D	zinc finger protein 280D, transcript variant X1	0.281862	17.2678	0.0637686	0.137474
OG0004960	TJP1	tight junction protein 1, transcript variant X1	0.168766	3.94405	0.0632329	0.0812929
OG0007312	EIF5	eukaryotic translation initiation factor 5	0.484934	1.19255	0.0629809	0.0548007
OG0005365	ZFAND6	zinc finger AN1-type containing 6, transcript variant X1	0.693342	3.68928	0.0620535	0.108691
OG0005548	CNP	2',3'-cyclic nucleotide 3' phosphodiesterase	0.56158	50.2587	0.0607691	0.0931326
OG0002903	C16orf62	C16orf62 homolog, transcript variant X1	0.453233	30.9038	0.0594676	0.0660218
OG0006155	NHEJ1	non-homologous end joining factor 1, transcript variant X1	0.374114	4.47899	0.0579034	0.187182
OG0006277	C21orf59	C21orf59 homolog	0.384791	14.8164	0.0562591	0.0585937
OG0007751	C7orf26	C7orf26 homolog	0.202041	20.8914	0.0557006	0.0369634
OG0003249	POMGNT2	protein O-linked mannose N-acetylglucosaminyltransferase 2 (beta 1,4-)	0.603868	6.21798	0.0553124	0.0579804
OG0008422	CHAMP1	chromosome alignment maintaining phosphoprotein 1, transcript variant X2	0.77424	4.63261	0.0541799	0.00974266
OG0005324	CLN6	ceroid-lipofuscinosis, neuronal 6, late infantile, variant	0.526154	13.2364	0.0522992	0.0263857
OG0004977	IGFBP2	insulin like growth factor binding protein 2	0.821712	18.7907	0.0521657	0.0396013
OG0005173	PARK7	Parkinsonism associated deglycase, transcript variant X1	0.252701	17.9209	0.0521411	0.0658809
OG0006788	XYLT2	xylosyltransferase 2, transcript variant X1	0.935496	6.59072	0.0507348	0.0833043
OG0003277	E2F4	E2F transcription factor 4	0.576686	19.194	0.0494819	0.0977324
OG0003526	FNIP1	folliculin interacting protein 1	0.730017	8.66328	0.049054	0.0900067
OG0002774	BTBD7	BTB domain containing 7	0.353837	7.59047	0.0485953	0.0708804
OG0003645	LRIG2	leucine rich repeats and immunoglobulin like domains 2	0.0826685	1.00217	0.0474847	0.063466
OG0003231	TRNT1	tRNA nucleotidyl transferase 1, transcript variant X1	0.290171	20.7687	0.0456213	0.128469
OG0005405	TTN	titin	0.152311	12.5739	0.0448673	0.0757378
OG0004845	PM20D1	peptidase M20 domain containing 1, transcript variant X2	0.0882587	12.1138	0.0428272	0.136473
OG0008035	ACOT8	acyl-CoA thioesterase 8	0.299397	9.80704	0.0416549	0.0921523
OG0008575	ACAT1	acetyl-CoA acetyltransferase 1	0.39542	24.6362	0.0416334	0.0829501
OG0006281	LAMTOR5	late endosomal/lysosomal adaptor, MAPK and MTOR activator 5	0.823638	3.61804	0.0410708	0.00631701
OG0005234	ASB5	ankyrin repeat and SOCS box containing 5, transcript variant X8	0.0212791	15.9009	0.0410163	0.0251605
OG0002555	SNX30	sorting nexin family member 30	0.483093	10.7323	0.0397931	0.0066977
OG0004228	BIN3	bridging integrator 3, transcript variant X3	0.681447	3.68961	0.0396453	0.0524792
OG0008188	ANKS1A	ankyrin repeat and sterile alpha motif domain containing 1A, transcript variant X1	0.452815	12.8906	0.0392427	0.0393079
OG0003234	LMCD1	LIM and cysteine rich domains 1	0.195222	22.8541	0.0381877	0.0614083
OG0005730	FAF2	Fas associated factor family member 2	0.76214	5.15728	0.0374303	0.0165492
OG0006633	PLPP7	phospholipid phosphatase 7 (inactive)	0.613317	7.18506	0.036665	0.0231913
OG0007064	EMSY	EMSY, BRCA2 interacting transcriptional repressor, transcript variant X1	0.289861	2.85115	0.0350901	0.0204172
OG0004299	TMEM251	transmembrane protein 251	0.204209	1.36775	0.0321191	0.0317997
OG0006474	RNF20	ring finger protein 20, transcript variant X1	0.0775987	8.47737	0.0320689	0.0619469
OG0005348	HIRA	histone cell cycle regulator	0.572668	9.84398	0.0303856	0.0365865
OG0006406	PPEF1	protein phosphatase with EF-hand domain 1, transcript variant X2	0.129042	4.1685	0.0285237	0.0201808
OG0003046	RNF4	ring finger protein 4	0.166418	10.3501	0.0278068	0.0273836
OG0004466	PTPRD	protein tyrosine phosphatase, receptor type D, transcript variant X1	0.43345	22.3115	0.0271712	0.0383043
OG0003464	DLST	dihydrolipoamide S-succinyltransferase, transcript variant X1	0.251947	15.5894	0.0267915	0.139493
OG0006995	MUL1	mitochondrial E3 ubiquitin protein ligase 1	0.0764644	26.0581	0.0256271	0.0630791
OG0004359	UBTF	upstream binding transcription factor, RNA polymerase I, transcript variant X4	0.311417	6.87733	0.0249422	0.0089393
OG0008171	RNF34	ring finger protein 34, transcript variant X1	0.279579	12.8328	0.0248532	0.0623751
OG0004636	ID3	inhibitor of DNA binding 3, HLH protein	0.895414	2.40679	0.0244007	0.00959755
OG0002462	NABP2	nucleic acid binding protein 2, transcript variant X3	0.77346	2.32176	0.023938	0.0335959
OG0004376	CCAR1	cell division cycle and apoptosis regulator 1, transcript variant X1	0.742351	10.5652	0.0239333	0.0384378
OG0004554	COL6A1	collagen type VI alpha 1 chain, transcript variant X1	0.000140549	286.976	0.0236277	0.117404
OG0005569	MOB2	MOB kinase activator 2, transcript variant X1	0.687222	2.20373	0.0234596	0.00925659
OG0002763	MYADML2	myeloid associated differentiation marker like 2	0.472535	39.0179	0.0234106	0.0410753
OG0003200	ITPKC	inositol-trisphosphate 3-kinase C, transcript variant X1	0.768916	7.98914	0.0229081	0.0649725
OG0006620	BOK	BOK, BCL2 family apoptosis regulator	0.834279	5.50997	0.0218884	0.0361975
OG0002526	MED8	mediator complex subunit 8	0.0382667	4.43066	0.0210805	0.0427854
OG0005047	TMEM129	transmembrane protein 129	0.760672	13.3119	0.0202899	0.130594
OG0003436	FLCN	folliculin, transcript variant X3	0.0791485	17.8354	0.0201306	0.0320597
OG0003181	INTS7	integrator complex subunit 7	0.635599	21.6211	0.0192017	0.115565
OG0006463	OLA1	Obg like ATPase 1, transcript variant X1	0.00835893	7.54249	0.0178404	0.0617353
OG0004021	FAM175B	family with sequence similarity 175 member B, transcript variant X1	0.811649	11.7877	0.0174003	0.0603056
OG0005359	KLHL26	kelch like family member 26, transcript variant X1	0.950162	4.58832	0.0154069	0.0255588
OG0007170	RPL13	ribosomal protein L13	0.69617	1.98199	0.0151973	0.0342329
OG0002563	MCM5	minichromosome maintenance complex component 5	0.0692751	9.34442	0.0151626	0.0339891
OG0007844	LOC107057564	suppressor of cytokine signaling 7, transcript variant X2	0.731587	4.67403	0.0148506	0.0251985
OG0007409	SEC13	SEC13 homolog, nuclear pore and COPII coat complex component, transcript variant X1	0.128886	8.9049	0.012258	0.00943366
OG0007301	TNNI1	troponin I type 1 (skeletal, slow), transcript variant X1	0.977121	1.62747	0.00967395	0.0275627
OG0004371	TRAF2	TNF receptor associated factor 2, transcript variant X1	0.632274	29.6924	0.00679624	0.0512343
OG0005115	ZNF513	zinc finger protein 513, transcript variant X1	0.0924859	2.00612	0.00501545	0.0326361
OG0007618	KDM6A	lysine demethylase 6A, transcript variant X1	0.109848	3.04377	0.0040161	0.0266453
OG0006593	TAF1B	TATA-box binding protein associated factor, RNA polymerase I subunit B	0.35098	0.936022	1.49415	0.419888
OG0006916	CCDC25	coiled-coil domain containing 25, transcript variant X2	0.37431	0.357635	2.53035	0.00573189
OG0005403	OAZ1	ornithine decarboxylase antizyme 1	0.356981	0.266066	2.42627	0.0979283
OG0002907	ERMARD	ER membrane associated RNA degradation, transcript variant X2	0.248809	0.159164	421.342	1.41589
