# Supplementary material for: Multi-Omics Profiling of Lipid Variation and Regulatory Mechanisms in Poultry Breast Muscles
Source: Animals (Basel). 2025 Feb 27;15(5):694. doi: 10.3390/ani15050694 (PMC11898432; doi:10.3390/ani15050694)
Supplement: Supplementary file 1 [file animals-15-00694-s001.zip › Table S5 Four avian species under positive selection pressure for lipid metabolism-related genes..xlsx]

## Sheet: Sheet2
Table S5. Four avian species under positive selection pressure for lipid metabolism-related genes.
A total of 237 genes related to lipid metabolism were merged, of which 114 genes were positively selected and the rest were purified
Selection pressure	Ortholog	Gene Name
ka/ks>1	OG0008570	SNX21
ka/ks>1	OG0008480	DHRS3
ka/ks>1	OG0008404	LCLAT1
ka/ks>1	OG0008383	ACLY
ka/ks>1	OG0008245	ST6GALNAC4
ka/ks>1	OG0008097	SNX4
ka/ks>1	OG0008040	HADH
ka/ks>1	OG0008035	ACOT8
ka/ks>1	OG0007995	FDPS
ka/ks>1	OG0007923	HMGCS1
ka/ks>1	OG0007912	APOA1
ka/ks>1	OG0007908	GM2A
ka/ks>1	OG0007902	STARD10
ka/ks>1	OG0007828	PDZD8
ka/ks>1	OG0007727	LPL
ka/ks>1	OG0007702	FDXR
ka/ks>1	OG0007613	GLTP
ka/ks>1	OG0007508	HS1BP3
ka/ks>1	OG0007471	PRR29
ka/ks>1	OG0007316	ACOT11
ka/ks>1	OG0007285	SYNJ1
ka/ks>1	OG0007264	AACS
ka/ks>1	OG0007048	LBP
ka/ks>1	OG0007012	ACOX3
ka/ks>1	OG0006967	GLE1
ka/ks>1	OG0006952	PXDC1
ka/ks>1	OG0006942	LPCAT2
ka/ks>1	OG0006929	ZCCHC2
ka/ks>1	OG0006785	受选择
ka/ks>1	OG0006633	PLPP7
ka/ks>1	OG0006594	ACBD3
ka/ks>1	OG0006578	HSD17B4
ka/ks>1	OG0006499	ZDHHC4
ka/ks>1	OG0006476	ACOX2
ka/ks>1	OG0006392	STARD3NL
ka/ks>1	OG0006363	PIGW
ka/ks>1	OG0006331	PCK2
ka/ks>1	OG0006330	C2CD5
ka/ks>1	OG0006310	PSD3
ka/ks>1	OG0006285	SYNJ2
ka/ks>1	OG0006279	NPC2
ka/ks>1	OG0006127	SAMD8
ka/ks>1	OG0005984	ARHGAP23
ka/ks>1	OG0005976	CAPG
ka/ks>1	OG0005969	AP2M1
ka/ks>1	OG0005965	PNPLA3
ka/ks>1	OG0005950	LIAS
ka/ks>1	OG0005926	GGPS1
ka/ks>1	OG0005893	ACADL
ka/ks>1	OG0005887	SNX10
ka/ks>1	OG0005861	PLCB1
ka/ks>1	OG0005831	ANXA1
ka/ks>1	OG0005676	MLYCD
ka/ks>1	OG0005637	DGKE
ka/ks>1	OG0005590	NUS1
ka/ks>1	OG0005419	ABHD4
ka/ks>1	OG0005326	CERS4
ka/ks>1	OG0005310	GLYCTK
ka/ks>1	OG0005282	ERG28
ka/ks>1	OG0005235	ISPD
ka/ks>1	OG0005227	SMPD2
ka/ks>1	OG0005223	AAMDC
ka/ks>1	OG0005169	TKFC
ka/ks>1	OG0005151	SNX17
ka/ks>1	OG0005100	GNPAT
ka/ks>1	OG0005064	SNX14
ka/ks>1	OG0004985	CDS2
ka/ks>1	OG0004836	LOC107050229
ka/ks>1	OG0004827	受选择
ka/ks>1	OG0004734	FIG4
ka/ks>1	OG0004666	C2CD2L
ka/ks>1	OG0004639	CERK
ka/ks>1	OG0004615	VLDLR
ka/ks>1	OG0004599	PIGV
ka/ks>1	OG0004504	ZRANB2
ka/ks>1	OG0004503	EPN2
ka/ks>1	OG0004251	SNX19
ka/ks>1	OG0004138	PRKAB2
ka/ks>1	OG0004101	DGKD
ka/ks>1	OG0004069	PPT1
ka/ks>1	OG0004048	IDI2
ka/ks>1	OG0004037	DGKZ
ka/ks>1	OG0003960	SERINC5
ka/ks>1	OG0003875	HACD3
ka/ks>1	OG0003864	TMED8
ka/ks>1	OG0003861	SNX11
ka/ks>1	OG0003667	ALG8
ka/ks>1	OG0003534	FASN
ka/ks>1	OG0003497	MTPN
ka/ks>1	OG0003481	COL4A3BP
ka/ks>1	OG0003445	ELOVL5
ka/ks>1	OG0003401	PRELID1
ka/ks>1	OG0003332
ka/ks>1	OG0003331	TXN
ka/ks>1	OG0003304	EHHADH
ka/ks>1	OG0003299	VPS36
ka/ks>1	OG0003298
ka/ks>1	OG0003254	PMVK
ka/ks>1	OG0003227	DGAT2
ka/ks>1	OG0003200	ITPKC
ka/ks>1	OG0003198	TMEM189
ka/ks>1	OG0003151	ECHDC1
ka/ks>1	OG0003117
ka/ks>1	OG0003097	MGLL
ka/ks>1	OG0003062	PGS1
ka/ks>1	OG0003059	PLA2G12A
ka/ks>1	OG0002998	GDPD1
ka/ks>1	OG0002997	PNPLA2
ka/ks>1	OG0002993	AR
ka/ks>1	OG0002988	SPTSSA
ka/ks>1	OG0002900	CMC1
ka/ks>1	OG0002866	ARAP2
ka/ks>1	OG0002771	PIGP
ka/ks>1	OG0002616	HMGCR
ka/ks>1	OG0002555	SNX30
ka/ks>1	OG0002522	NAAA
ka/ks<1	OG0003968	STARD3
ka/ks<1	OG0003965	BBS5
ka/ks<1	OG0003848	LBR
ka/ks<1	OG0003795	SNX33
ka/ks<1	OG0003777	PLPP3
ka/ks<1	OG0003725	SMPDL3A
ka/ks<1	OG0003683	RASA4B
ka/ks<1	OG0003641	FDFT1
ka/ks<1	OG0003582	ZFYVE26
ka/ks<1	OG0003385	PI4KB
ka/ks<1	OG0003242	PISD
ka/ks<1	OG0003237	ESYT1
ka/ks<1	OG0003184	DDO
ka/ks<1	OG0003153	ECI2
ka/ks<1	OG0003143	IP6K1
ka/ks<1	OG0003094	SYNJ1
ka/ks<1	OG0003037	GSN
ka/ks<1	OG0003028	ASAH1
ka/ks<1	OG0003027	SPATA20
ka/ks<1	OG0002800	SMPD4
ka/ks<1	OG0002683	PLBD1
ka/ks<1	OG0002651	ANXA2
ka/ks<1	OG0002625	HADHA
ka/ks<1	OG0002612	ABCD2
ka/ks<1	OG0002604	VAC14
