# Supplementary material for: Multi-Omics Profiling of Lipid Variation and Regulatory Mechanisms in Poultry Breast Muscles
Source: Animals (Basel). 2025 Feb 27;15(5):694. doi: 10.3390/ani15050694 (PMC11898432; doi:10.3390/ani15050694)
Supplement: Supplementary file 1 [file animals-15-00694-s001.zip › Table S6 Co-enrichment pathways of differential genes and lipids in four avian species ..xlsx]

## Sheet: Sheet1
Table S6. Co-enrichment pathways of differential genes and lipids in four avian species .
AA vs AG
Pathway_Id	Pathway_definition	number_of_genes//metas	genes//metas_list
map00590	Arachidonic acid metabolism	11	PC(16:0/14:0);OG0008374;OG0002548;PC(20:1/20:4);PC(18:1/22:4);OG0004727;OG0008532;PC(18:1/22:5);PC(22:5/18:2);PC(16:0/16:0);PC(15:0/16:0)
map01100	Metabolic pathways	131	OG0002900;OG0005451;OG0003428;OG0002821;OG0006287;OG0006285;OG0003254;OG0006324;OG0003151;OG0006015;OG0006289;OG0007266;OG0004169;OG0007789;PC(20:1/20:4);OG0003657;OG0008129;OG0004508;OG0007542;OG0008089;OG0002614;OG0003512;OG0004727;OG0003618;OG0005030;OG0006025;PC(18:1/22:4);OG0003116;OG0002548;OG0007552;OG0003815;OG0004536;OG0008489;OG0006422;OG0005306;OG0005530;OG0005532;OG0006541;OG0005435;O…
map00564	Glycerophospholipid metabolism	19	PC(15:0/16:0);OG0004818;PC(20:1/20:4);PG(16:0/16:0);PC(18:1/22:4);OG0002683;LPC(20:2);LPC(22:5);LPC(22:4);OG0006942;PC(18:1/22:5);PC(22:5/18:2);LPC(20:5);PC(16:0/14:0);PC(16:0/16:0);OG0004985;OG0003143;OG0007721;OG0006002
map00561	Glycerolipid metabolism	10	OG0003227;TG(16:0/18:1/20:4);TG(18:1/18:2/20:4);TG(18:2/20:4/20:4);OG0002683;TG(16:1/18:1/20:4);OG0008222;TG(18:2/18:2/20:4);TG(18:1/18:1/20:4);TG(16:1/18:2/20:4)
map00600	Sphingolipid metabolism	6	OG0003211;Cer(d18:1/25:0);OG0002683;Cer(d18:1/26:0);Cer(d18:1/16:0);Cer(d18:1/24:0)
map00592	alpha-Linolenic acid metabolism	8	PC(16:0/14:0);PC(20:1/20:4);OG0007012;PC(18:1/22:4);PC(18:1/22:5);PC(22:5/18:2);PC(16:0/16:0);PC(15:0/16:0)
AA vs AC
Pathway_Id	Pathway_definition	number_of_genes//metas	genes//metas_list
map00590	Arachidonic acid metabolism	12	PC(15:0/18:2);PC(16:0/14:0);OG0008532;PC(18:1/22:4);OG0003059;OG0004727;PC(15:0/22:6);PC(18:1/22:5);OG0007881;PC(20:4/20:4);OG0004761;PC(20:1/20:4)
map00591	Linoleic acid metabolism	8	PC(15:0/18:2);PC(16:0/14:0);PC(20:1/20:4);PC(18:1/22:4);OG0003059;PC(15:0/22:6);PC(18:1/22:5);PC(20:4/20:4)
map01100	Metabolic pathways	281	OG0008010;OG0005451;OG0008403;OG0008291;OG0003428;OG0003429;OG0008404;OG0003507;OG0002629;OG0006285;OG0008361;OG0003761;OG0004221;OG0002756;OG0006324;OG0003151;TG(16:1/18:2/18:2);OG0006289;OG0006897;OG0007569;OG0005965;OG0007266;OG0003623;OG0003314;OG0007265;PC(20:1/20:4);OG0004217;OG0003581;OG0004644;OG0003200;OG0004025;OG0008339;OG0004391;OG0004876;OG0007784;OG0002955;OG0002831;OG0004405;OG0002…
map00564	Glycerophospholipid metabolism	23	OG0002683;OG0008404;OG0004201;PC(20:4/20:4);LPC(20:4);PC(20:1/20:4);OG0006730;LPC(22:6);PC(18:1/22:5);OG0007721;PC(15:0/18:2);PC(16:0/14:0);LPC(18:3);PG(16:0/16:0);OG0007471;PC(15:0/22:6);OG0005637;LPC(15:0);OG0005038;LPC(17:0);PC(18:1/22:4);OG0003059;LPC(16:0)
map00565	Ether lipid metabolism	4	OG0002683;OG0003059;OG0003314;LPC(18:0)
map00561	Glycerolipid metabolism	17	OG0002831;OG0005965;TG(18:2/18:2/18:2);OG0005637;TG(18:2/20:4/20:4);OG0002683;OG0008404;OG0004201;OG0007727;OG0007471;OG0003227;OG0003097;OG0005169;TG(16:1/18:2/20:4);OG0005310;TG(16:1/18:2/18:2);OG0002997
map00600	Sphingolipid metabolism	6	OG0002683;OG0003507;Cer(d18:1/16:0);OG0005227;OG0002863;OG0007748
map00592	alpha-Linolenic acid metabolism	10	PC(15:0/18:2);PC(16:0/14:0);PC(20:1/20:4);OG0007012;PC(18:1/22:4);OG0003059;OG0008285;PC(15:0/22:6);PC(18:1/22:5);PC(20:4/20:4)
AA vs AD
Pathway_Id	Pathway_definition	number_of_genes//metas	genes//metas_list
map00590	Arachidonic acid metabolism	9	PC(16:0/14:0);OG0008532;OG0002548;OG0004009;OG0004767;OG0004727;OG0008083;OG0004761;PC(18:1/22:4)
map00260	Glycine, serine and threonine metabolism	10	OG0007366;OG0003362;OG0005532;OG0004701;OG0006543;OG0008222;PS(18:0/22:5);OG0004592;OG0005310;OG0005051
map01100	Metabolic pathways	304	OG0004432;OG0005320;OG0005451;OG0004282;OG0008403;OG0004140;OG0008291;OG0003428;OG0003429;OG0006287;OG0002750;OG0006285;OG0003975;OG0008180;OG0002756;OG0006324;OG0007985;OG0006327;OG0004738;OG0006289;OG0007696;OG0004011;OG0004761;OG0004623;OG0003623;OG0007264;OG0007265;OG0007789;OG0003581;OG0003200;OG0007831;OG0008083;OG0008129;OG0002928;OG0002950;OG0004876;OG0002955;OG0005478;OG0003494;OG0006303…
map00564	Glycerophospholipid metabolism	36	OG0007471;OG0005666;LPC(15:0);OG0004201;LPC(20:5);LPC(22:5);LPC(20:4);OG0003062;LPC(20:1);LPC(17:0);LPC(22:4);LPC(22:6);OG0007282;LPC(16:1);OG0008083;OG0006981;PC(16:0/14:0);LPC(18:3);OG0006942;PS(18:0/22:5);OG0004985;OG0005637;OG0004101;OG0005038;OG0006002;OG0003143;LPC(20:0);OG0003010;PC(18:1/22:4);OG0006730;LPC(20:2);LPC(16:0);OG0004989;OG0002947;OG0007961;LPC(18:1)
map00565	Ether lipid metabolism	4	LPC(18:0);OG0006942;OG0008083;OG0004693
map00600	Sphingolipid metabolism	12	SM(d18:1/18:0);OG0004639;OG0003211;OG0003641;OG0003507;OG0004302;OG0004994;OG0004836;Cer(d18:1/20:0);OG0005227;OG0007836;OG0007748
map00592	alpha-Linolenic acid metabolism	6	OG0004420;PC(16:0/14:0);OG0007012;PC(18:1/22:4);OG0008285;OG0008083
AC vs AG
Pathway_Id	Pathway_definition	number_of_genes//metas	genes//metas_list
map00590	Arachidonic acid metabolism	12	PC(15:0/18:2);OG0008374;OG0002548;OG0003059;OG0004727;OG0008083;PC(15:0/16:0);PC(22:5/18:2);OG0007881;PC(20:4/20:4);PC(15:0/22:6);OG0004761
map00591	Linoleic acid metabolism	7	PC(15:0/18:2);OG0003059;PC(15:0/22:6);PC(15:0/16:0);PC(22:5/18:2);PC(20:4/20:4);OG0008083
map00563	Glycosylphosphatidylinositol (GPI)-anchor biosynthesis	8	OG0006363;OG0006869;PE(16:0/16:0);OG0004022;OG0008235;OG0002771;OG0004515;OG0004599
map01100	Metabolic pathways	294	OG0004432;OG0008010;OG0005451;OG0008403;OG0008291;OG0003428;OG0003429;OG0002821;OG0008404;OG0006287;OG0008591;OG0006285;OG0005717;OG0003761;OG0004221;OG0002756;OG0003151;OG0006142;OG0006289;OG0007569;OG0005965;OG0006745;OG0007266;OG0003623;OG0007264;OG0007789;OG0003581;OG0004644;OG0003200;OG0008235;OG0008339;OG0005352;OG0003271;OG0007542;OG0002955;OG0002831;OG0004405;OG0002587;OG0003618;OG0008315…
map00564	Glycerophospholipid metabolism	24	PE(16:0/16:0);OG0008404;OG0004201;OG0005100;PC(22:5/18:2);PC(20:4/20:4);LPC(20:4);LPC(17:0);OG0006730;LPC(22:6);OG0008083;OG0006981;OG0007721;PC(15:0/18:2);LPC(18:3);OG0007471;PC(15:0/22:6);LPC(20:5);LPC(15:0);OG0005038;OG0006002;OG0003059;PC(15:0/16:0);OG0004985
map00565	Ether lipid metabolism	4	OG0008083;OG0003059;OG0006422;LPC(18:0)
map00600	Sphingolipid metabolism	6	Cer(d18:1/18:0);Cer(d18:1/26:0);OG0003507;OG0005227;OG0008314;OG0002863
map00592	alpha-Linolenic acid metabolism	8	PC(15:0/18:2);OG0003059;OG0008285;PC(15:0/22:6);PC(15:0/16:0);PC(22:5/18:2);PC(20:4/20:4);OG0008083
AC vs AD
Pathway_Id	Pathway_definition	number_of_genes//metas	genes//metas_list
map00590	Arachidonic acid metabolism	10	OG0008532;OG0002548;OG0004009;OG0003059;PC(15:0/22:6);PC(15:0/16:0);OG0007881;OG0008083;OG0004767;PC(18:1/22:5)
map00591	Linoleic acid metabolism	5	PC(15:0/22:6);OG0008083;OG0003059;PC(18:1/22:5);PC(15:0/16:0)
map00260	Glycine, serine and threonine metabolism	9	OG0003362;OG0003657;OG0005532;OG0004701;OG0006543;OG0008222;PS(18:0/22:5);OG0005310;OG0005051
map01100	Metabolic pathways	284	OG0004432;OG0005320;OG0006025;OG0003428;OG0004349;OG0008404;OG0006287;OG0002750;OG0006285;OG0005717;OG0004221;OG0007142;OG0007985;OG0006327;OG0004738;OG0006289;OG0006897;OG0005965;OG0003203;OG0007266;OG0003623;OG0007264;OG0007789;OG0004217;OG0004644;OG0003200;OG0008235;OG0007831;OG0008083;OG0008129;OG0002928;OG0002878;OG0004876;OG0008330;PC(18:1/22:5);OG0002831;OG0004405;OG0008251;OG0006696;OG000…
map00564	Glycerophospholipid metabolism	28	OG0002683;OG0008404;LPC(20:5);LPC(20:1);LPC(22:4);LPC(16:1);LPC(18:1);OG0008083;PC(18:1/22:5);OG0007721;OG0006981;LPC(18:3);PG(16:0/16:0);OG0006942;PC(15:0/22:6);OG0005637;OG0005038;OG0006002;OG0003010;OG0003059;LPC(20:2);LPC(22:5);OG0004989;PC(15:0/16:0);PS(18:0/22:5);OG0002947;OG0007961;OG0004985
map00565	Ether lipid metabolism	6	OG0002683;OG0003059;OG0006942;OG0008083;LPC(18:0);OG0004693
map00561	Glycerolipid metabolism	18	OG0002831;OG0005965;TG(18:2/18:2/18:2);OG0003589;OG0005637;TG(18:1/18:2/20:4);TG(18:2/20:4/20:4);OG0002683;OG0008404;OG0002997;OG0008222;OG0003097;OG0006981;OG0005169;TG(16:1/18:2/20:4);OG0005310;OG0007836;OG0003227
map00600	Sphingolipid metabolism	10	SM(d18:1/18:0);OG0004639;OG0003641;OG0004302;OG0002683;OG0004836;OG0005227;OG0007836;OG0002863;OG0004994
map00592	alpha-Linolenic acid metabolism	6	OG0004420;OG0003059;PC(15:0/22:6);PC(18:1/22:5);OG0008083;PC(15:0/16:0)
AD vs AG
Pathway_Id	Pathway_definition	number_of_genes//metas	genes//metas_list
map00590	Arachidonic acid metabolism	8	OG0008374;OG0002548;OG0004009;OG0008083;PC(18:1/22:5);PC(22:5/18:2);OG0004761;OG0004767
map00260	Glycine, serine and threonine metabolism	12	OG0005306;OG0008515;OG0007366;OG0005532;OG0004701;OG0006543;OG0003362;OG0004786;PS(18:0/22:5);OG0004592;OG0005310;OG0005051
map01100	Metabolic pathways	328	OG0004432;OG0005320;OG0005451;OG0008403;OG0008291;OG0003429;OG0002821;OG0006471;OG0003252;OG0002750;OG0006285;OG0003975;OG0008180;OG0002756;OG0003151;OG0007985;OG0006327;OG0004738;OG0006289;OG0006897;OG0007569;OG0004011;OG0006331;OG0007266;OG0003623;OG0007264;OG0007789;OG0004217;OG0003581;OG0003434;OG0008339;OG0007836;OG0004508;OG0002950;OG0004876;OG0007542;OG0002955;PC(18:1/22:5);OG0004405;OG000…
map00564	Glycerophospholipid metabolism	38	OG0007471;LPC(15:0);OG0004201;LPC(20:5);LPC(22:5);PC(22:5/18:2);LPC(20:4);OG0003062;LPC(20:1);LPC(17:0);LPC(22:4);OG0005100;LPC(22:6);OG0007282;LPC(16:1);OG0008083;OG0006981;OG0007721;PC(18:1/22:5);LPC(18:3);OG0006942;PS(18:0/22:5);OG0004985;OG0005637;OG0004818;OG0004101;OG0005038;OG0006002;LPC(20:0);OG0003010;OG0006730;OG0002683;LPC(20:2);LPC(16:0);OG0004989;OG0002947;OG0007961;LPC(18:1)
map00565	Ether lipid metabolism	7	OG0002683;OG0004693;OG0006942;OG0008083;LPC(18:0);OG0006422;OG0002998
map00561	Glycerolipid metabolism	19	OG0003097;OG0003199;OG0003589;OG0005637;TG(18:1/18:2/20:4);TG(18:2/20:4/20:4);OG0002683;OG0007282;OG0004201;OG0007727;OG0007471;TG(18:2/18:2/20:4);OG0006981;OG0005169;TG(16:1/18:2/20:4);OG0005310;OG0004101;OG0007836;OG0003227
map00600	Sphingolipid metabolism	13	SM(d18:1/18:0);OG0004639;OG0003507;OG0003641;OG0004302;OG0002683;OG0004836;Cer(d18:1/20:0);OG0005227;OG0007836;Cer(d18:1/26:0);OG0007748;OG0003725
map00592	alpha-Linolenic acid metabolism	5	OG0008285;OG0004420;OG0008083;PC(18:1/22:5);PC(22:5/18:2)
