# Supplementary material for: Multi-Omics Profiling of Lipid Variation and Regulatory Mechanisms in Poultry Breast Muscles
Source: Animals (Basel). 2025 Feb 27;15(5):694. doi: 10.3390/ani15050694 (PMC11898432; doi:10.3390/ani15050694)
Supplement: Supplementary file 1 [file animals-15-00694-s001.zip › Table S7 Differentially expressed genes related to lipid metabolism under positive selection pressure..xlsx]

## Sheet: Sheet1
Table S7. Differentially expressed genes related to lipid metabolism under positive selection pressure.
Orthogroup	Gene Name	AA FPKM	AC FPKM	AG FPKM	AD FPKM	AC_vs_A-Significant	AC_vs_A-Regulate	AG_vs_A-Significant	AG_vs_A-Regulate	AG_vs_AC-Significant	AG_vs_AC-Regulate	AG_vs_D-Significant	AG_vs_D-Regulate	D_vs_A-Significant	D_vs_A-Regulate	D_vs_AC-Significant	D_vs_AC-Regulate
OG0008480	DHRS3	4.43	8.57	5.03	1.1633	yes	down	no	up	yes	up	no	down	no	up	yes	up
OG0008404	LCLAT1	7.9	2.4067	14.4	2.62	yes	up	no	down	yes	down	no	down	no	down	yes	down
OG0008097	SNX4	6.3667	3.26	9.0167	1.73	yes	up	no	down	yes	down	yes	down	no	up	no	down
OG0008040	HADH	55.2567	118.277	90.9167	42.9467	yes	down	no	down	yes	up	no	up	yes	down	no	up
OG0007995	FDPS	41.8967	54.3567	53.82	32.5967	yes	down	no	down	no	up	no	up	no	down	no	up
OG0007923	HMGCS1	6.49	7.2233	7.8467	2.6867	yes	down	no	down	no	up	no	up	no	down	no	up
OG0007912	APOA1	1553.23	524.437	281.92	306.22	yes	up	yes	up	yes	up	yes	up	yes	up	no	down
OG0007908	GM2A	2.57	4.6667	2.9633	11.32	yes	down	no	down	yes	up	yes	up	yes	down	yes	down
OG0007902	STARD10	5.8033	1.17	1.9967	0.5433	yes	up	yes	up	no	down	no	up	no	up	no	down
OG0007828	PDZD8	1.2567	1.5233	1.0733	0.48	yes	down	no	down	yes	up	no	down	no	down	yes	up
OG0007727	LPL	2.3767	10.51	3.1767	6.8833	yes	down	no	down	yes	up	yes	up	yes	down	no	down
OG0007702	FDXR	4.4133	8.8133	3.67	1.2	yes	down	no	down	yes	up	yes	down	yes	up	yes	up
OG0007613	GLTP	6.5367	1.2767	3.03	0.7567	yes	up	no	up	yes	down	yes	down	yes	up	no	up
OG0007471	PRR29	7.4733	22.27	7.8	11.67	yes	down	no	down	yes	up	yes	up	yes	down	no	up
OG0007316	ACOT11	15.7933	51.55	23.5667	7.4233	yes	down	no	down	yes	up	no	down	no	down	yes	up
OG0007012	ACOX3	4.67	0.8767	1.26	0.4233	yes	down	yes	down	no	up	no	up	yes	down	no	up
OG0006967	GLE1	3.7233	1.3867	3.2133	1.1933	yes	up	no	up	yes	down	no	down	no	up	no	down
OG0006929	ZCCHC2	1.6833	1.8733	2.3633	2.76	yes	down	yes	down	no	down	no	down	yes	down	no	down
OG0006499	ZDHHC4	1.31	1.99	1.3833	1.8267	yes	up	no	up	no	down	yes	up	yes	down	yes	down
OG0006330	C2CD5	2.98	2.2933	2.84	3.1133	yes	down	no	down	no	up	no	up	yes	down	no	down
OG0006310	PSD3	4.0133	2.38	1.9267	0.5033	yes	up	no	up	no	down	yes	down	yes	up	yes	up
OG0006285	SYNJ2	1.22	1.66	1.9833	2.8433	yes	down	yes	up	yes	up	yes	up	yes	down	yes	down
OG0005984	ARHGAP23	1.0467	2.9833	1.4333	1.12	yes	down	no	down	yes	up	yes	up	yes	down	no	up
OG0005965	PNPLA3	7.5967	2.1	17.9	3.7733	yes	up	no	down	yes	down	no	down	no	down	yes	down
OG0005950	LIAS	7.2167	14.77	8.3567	5.78	yes	down	no	down	yes	up	no	up	no	down	yes	up
OG0005926	GGPS1	4.5633	6.36	5.0867	0.56	yes	down	no	down	no	up	yes	down	yes	up	yes	up
OG0005893	ACADL	82.9067	568.807	67.7733	139.017	yes	down	no	up	yes	up	yes	up	yes	down	yes	up
OG0005887	SNX10	6.2367	0	2.6533	0.5433	yes	up	yes	up	yes	down	yes	down	yes	up	no	down
OG0005861	PLCB1	1.14	1.3967	1.1567	0.43	yes	down	no	up	yes	up	no	up	no	down	yes	up
OG0005637	DGKE	1.6433	1.1267	1.2567	0.86	yes	up	no	up	no	down	yes	up	yes	down	yes	down
OG0005310	GLYCTK	5.1233	0.55	4.8567	4.5967	yes	up	no	down	yes	down	yes	down	yes	up	yes	down
OG0005235	ISPD	1.6767	1.2633	1.8633	0.88	yes	up	yes	down	yes	down	no	down	yes	down	yes	down
OG0005227	SMPD2	1.4233	4.6033	1.2433	6.7167	yes	down	no	up	yes	up	yes	up	yes	down	yes	down
OG0005223	AAMDC	14.8167	25.99	40.7267	6.9167	yes	down	yes	down	no	down	no	down	no	down	no	up
OG0005169	TKFC	5.04	6.3433	5.39	1.56	yes	down	no	down	no	up	yes	down	no	up	yes	up
OG0005151	SNX17	91.7433	29.9	55.57	17.4133	yes	up	no	up	no	down	no	down	yes	up	no	up
OG0005064	SNX14	4.8467	1.89	5.65	3.0167	yes	up	no	down	yes	down	no	up	no	down	yes	down
OG0004666	C2CD2L	1.9533	5.88	2.2367	1.91	yes	down	yes	down	yes	up	no	up	yes	down	no	up
OG0004599	PIGV	1.2933	1.3367	1.1733	2.1333	yes	down	no	up	yes	up	yes	up	yes	down	no	up
OG0004503	EPN2	14.5467	3.3733	9.6467	2.4033	yes	up	no	down	yes	down	yes	down	no	up	no	down
OG0004251	SNX19	2.0233	1.2567	1.3733	2.34	yes	up	yes	up	yes	down	yes	up	yes	down	yes	down
OG0004048	IDI2	3.53	1.4933	6.9867	2.5267	yes	up	yes	down	yes	down	no	down	no	down	yes	down
OG0003960	SERINC5	7.2867	2.3333	3.8733	2.9533	yes	up	no	up	no	down	yes	up	yes	down	yes	down
OG0003864	TMED8	6.0833	0.8533	3.0033	0.6367	yes	up	yes	up	yes	down	yes	down	yes	up	no	down
OG0003667	ALG8	1.59	2.1267	2.2967	1.61	yes	down	no	up	yes	up	yes	up	yes	down	no	up
OG0003534	FASN	1.3233	1.3733	1.5033	2.1933	yes	down	no	up	yes	up	yes	up	yes	down	yes	down
OG0003497	MTPN	2.8233	3.7067	3.0133	2.9933	yes	down	yes	up	yes	up	yes	up	yes	down	no	down
OG0003445	ELOVL5	1.93	1.2467	1.78	12.0833	yes	up	yes	up	no	up	yes	up	yes	down	yes	down
OG0003299	VPS36	6.3233	1.6667	6.0633	2.7667	yes	up	no	down	yes	down	no	down	no	up	yes	down
OG0003298	CRYL1	13.81	2.5933	24.0867	1.18	yes	up	yes	down	yes	down	yes	down	yes	up	no	up
OG0003227	DGAT2	8.4867	20.4433	22.3033	43.6133	yes	down	yes	down	no	up	yes	up	yes	down	yes	down
OG0003200	ITPKC	2.9233	6.4167	2.13	17.8033	yes	down	no	up	yes	up	yes	up	yes	down	yes	down
OG0003198	TMEM189	7.03	1.89	4.09	2.2367	yes	up	no	up	no	down	no	up	no	up	no	down
OG0003151	ECHDC1	1.69	3.81	1.57	1.5467	yes	down	yes	up	yes	up	yes	up	no	down	no	up
OG0003097	MGLL	7.6033	39.8367	11.2833	75.0167	yes	down	no	down	yes	up	yes	up	yes	down	yes	down
OG0003059	PLA2G12A	6.2833	24.7867	9.2367	4.52	yes	down	no	down	yes	up	no	down	no	down	yes	up
OG0002997	PNPLA2	38.9733	287.56	25.6733	57.5733	yes	down	no	up	yes	up	no	up	no	up	yes	up
OG0002993	AR	10.6133	1.7767	24.61	4.06	yes	up	yes	down	yes	down	yes	down	yes	up	no	down
OG0002988	SPTSSA	4.79	8.01	3.16	4.0433	yes	down	no	up	yes	up	yes	up	yes	down	no	up
OG0002866	ARAP2	11.1	1.6	9.76	4.48	yes	up	no	up	yes	down	no	down	no	up	yes	down
OG0002555	SNX30	2.1267	0.7733	1.65	0.52	yes	up	no	up	yes	down	yes	down	yes	up	no	down
OG0002522	NAAA	3.2833	8.33	4.87	2.9667	yes	down	no	down	yes	up	no	up	yes	down	no	up
