# Supplementary material for: Multi-Omics Profiling of Lipid Variation and Regulatory Mechanisms in Poultry Breast Muscles
Source: Animals (Basel). 2025 Feb 27;15(5):694. doi: 10.3390/ani15050694 (PMC11898432; doi:10.3390/ani15050694)
Supplement: Supplementary file 1 [file animals-15-00694-s001.zip › Table S8 Pearson correlation coefficient between differential genes related to lipid metabolism subject to positive selection and differential lipids in pectoral muscle in four poultry species..xlsx]

## Sheet: Sheet1
Table S8. Pearson correlation coefficient between differential genes related to lipid metabolism subject to positive selection and differential lipids in pectoral muscle in four poultry species.
Gene	meta	pearson_value	p_value	FDR
RAD51D	AcCa(20:0)	0.972212	0.00114751	0.00279839
SKIV2L2	AcCa(20:0)	0.962999	0.00202829	0.00316466
RAD51D	BiotinylPE(10:0/18:1)	0.981427	0.000514222	0.00239607
SKIV2L2	BiotinylPE(10:0/18:1)	0.968579	0.00146542	0.0029462
RAD51D	BiotinylPE(10:1/16:0)	0.988334	0.000203357	0.00213853
SKIV2L2	BiotinylPE(10:1/16:0)	0.980917	0.000542785	0.00242193
RAD51D	CL(17:0/15:1/20:4/24:1)	0.95748	0.00267343	0.00338974
SETDB2	CL(17:0/15:1/20:4/24:1)	-0.972942	0.00108831	0.00276758
SKIV2L2	CL(17:0/15:1/20:4/24:1)	0.965348	0.00178036	0.00306902
SETDB2	CL(18:2/24:1/18:0/18:1)	0.966787	0.00163629	0.00302019
SKIV2L2	CL(18:2/24:1/18:0/18:1)	-0.974764	0.000947245	0.00268651
RAD51D	CL(23:1/18:1/20:4/20:4)	0.960001	0.00236791	0.00329584
SETDB2	CL(23:1/18:1/20:4/20:4)	-0.987392	0.000237435	0.00218133
SKIV2L2	CL(23:1/18:1/20:4/20:4)	0.973613	0.00103525	0.00273801
SETDB2	CL(24:0/16:0/20:3/20:4)	-0.963715	0.00195102	0.00313193
MRPL32	DG(16:1/18:2)	0.968151	0.0015054	0.00291494
PNPLA2	DG(16:1/18:2)	0.974332	0.000979817	0.00264096
MRPL32	DG(16:1/18:3)	0.963762	0.00194595	0.0031057
PNPLA2	DG(16:1/18:3)	0.954142	0.00310619	0.00351923
SPTSSA	DG(19:1/18:2)	0.95117	0.00351835	0.00364223
PNPLA2	DG(19:1/18:2)	0.984622	0.000352915	0.00216976
RAD51D	DG(19:1/18:2)	0.982226	0.000471056	0.00237328
SKIV2L2	DG(19:1/18:2)	0.997799	7.26049e-06	0.00164595
RNASEH2B	DG(33:1/18:1)	0.957732	0.00264214	0.00336768
MRPL32	DG(33:1/18:1)	0.983774	0.000392791	0.00220949
PNPLA2	DG(33:1/18:1)	0.967829	0.00153583	0.00292734
MRPL32	DGDG(18:0/20:4)	0.954821	0.00301556	0.0034902
PNPLA2	FA(22:5)	0.986372	0.000277302	0.00208591
RAD51D	GM2(d16:0/18:1)	0.982185	0.000473213	0.00237559
SETDB2	GM2(d16:0/18:1)	-0.97675	0.000804558	0.00260165
SKIV2L2	GM2(d16:0/18:1)	0.974815	0.00094344	0.00268514
MRPL32	LPC(15:0)	0.990921	0.000123267	0.00185349
SPTSSA	LPC(15:0)	0.967694	0.00154865	0.00293346
PNPLA2	LPC(15:0)	0.983036	0.00042922	0.00223489
RNASEH2B	LPC(16:0)	0.960607	0.00229719	0.00324349
MRPL32	LPC(16:0)	0.961973	0.0021416	0.00318272
PNPLA2	LPC(16:0)	0.970534	0.0012896	0.00280956
RAD51D	LPC(17:0)	0.981917	0.000487511	0.00238333
SKIV2L2	LPC(17:0)	0.965273	0.00178806	0.00307112
RAD51D	LPC(17:1)	0.963151	0.00201178	0.00315927
RNASEH2B	LPC(18:0)	0.981791	0.000494358	0.002293
MRPL32	LPC(18:0)	0.99118	0.00011635	0.00184009
SPTSSA	LPC(18:0)	0.983924	0.000385575	0.0022011
PNPLA2	LPC(18:0)	0.98278	0.000442241	0.00224791
RAD51D	LPC(18:0)	0.952733	0.00329846	0.00358071
RNASEH2B	LPC(18:2)	0.986629	0.000266969	0.00206741
MRPL32	LPC(18:2)	0.963641	0.0019589	0.00310941
PNPLA2	LPC(18:2)	0.958137	0.00259209	0.00335021
RAD51D	LPC(18:2)	0.976159	0.000845821	0.00263024
SKIV2L2	LPC(18:2)	0.955357	0.00294504	0.00347708
MRPL32	LPC(18:3)	0.962027	0.00213559	0.0031803
PNPLA2	LPC(18:3)	0.984893	0.000340627	0.00215721
SKIV2L2	LPC(18:3)	0.964091	0.001911	0.00311679
MRPL32	LPC(19:0)	0.963483	0.00197593	0.00311753
RAD51D	LPC(19:0)	0.988462	0.000198937	0.00213551
SETDB2	LPC(19:0)	-0.953155	0.00324033	0.00356518
SKIV2L2	LPC(19:0)	0.987365	0.000238459	0.00218027
RNASEH2B	LPC(20:4)	0.988105	0.000211412	0.00198423
MRPL32	LPC(20:4)	0.979373	0.00063381	0.00241742
SPTSSA	LPC(20:4)	0.964053	0.00191504	0.00309292
PNPLA2	LPC(20:4)	0.982748	0.000443898	0.00224767
RAD51D	LPC(20:4)	0.953353	0.00321318	0.00356051
RAD51D	LPC(20:5)	0.986909	0.000255933	0.00219713
SKIV2L2	LPC(20:5)	0.996923	1.41846e-05	0.00169139
RNASEH2B	LPC(22:6)	0.96067	0.00228985	0.00323983
MRPL32	LPC(22:6)	0.951027	0.00353878	0.0036482
RAD51D	LPC(22:6)	0.97504	0.000926716	0.00267794
SKIV2L2	LPC(22:6)	0.966551	0.00165957	0.0030277
MRPL32	MePC(18:4/16:1)	0.989168	0.000175357	0.00192904
PNPLA2	MePC(18:4/16:1)	0.972701	0.0011077	0.00271532
RAD51D	MePC(18:4/16:1)	0.960283	0.00233481	0.00328515
SKIV2L2	MePC(18:4/16:1)	0.978962	0.000659225	0.00251178
RNASEH2B	MLCL(11:1/18:0/20:4)	0.984448	0.000360919	0.00217905
MRPL32	MLCL(11:1/18:0/20:4)	0.983583	0.000402061	0.00221798
SPTSSA	MLCL(11:1/18:0/20:4)	0.971094	0.00124129	0.00278561
PNPLA2	MLCL(11:1/18:0/20:4)	0.980697	0.0005553	0.00234778
RAD51D	MLCL(11:1/18:0/20:4)	0.995021	3.71241e-05	0.00184511
SKIV2L2	MLCL(11:1/18:0/20:4)	0.987177	0.000245572	0.00219219
RNASEH2B	MLCL(14:2/16:0/16:0)	0.960255	0.00233806	0.00325827
MRPL32	MLCL(14:2/16:0/16:0)	0.959534	0.00242308	0.00328908
PNPLA2	MLCL(14:2/16:0/16:0)	0.966828	0.00163233	0.00296739
RNASEH2B	MLCL(14:2/18:0/18:0)	0.959024	0.00248414	0.00331237
MRPL32	MLCL(14:2/18:0/18:0)	0.965403	0.0017747	0.00303082
PNPLA2	MLCL(14:2/18:0/18:0)	0.95985	0.00238565	0.00327565
SPTSSA	MLCL(18:2/16:0/18:0)	0.953532	0.00318876	0.00354206
PNPLA2	MLCL(18:2/16:0/18:0)	0.995112	3.57771e-05	0.00164765
RAD51D	MLCL(18:2/16:0/18:0)	0.950358	0.00363526	0.00367059
SKIV2L2	MLCL(18:2/16:0/18:0)	0.958007	0.0026081	0.00336833
MRPL32	PA(8:0e/10:0)	0.977514	0.000752759	0.00250704
RAD51D	PA(8:0e/10:0)	0.953319	0.00321775	0.00356089
SKIV2L2	PA(8:0e/10:0)	0.958947	0.00249345	0.00333524
RNASEH2B	PA(8:0e/12:4)	0.972339	0.00113713	0.00273249
MRPL32	PA(8:0e/12:4)	0.994137	5.14533e-05	0.0017204
SPTSSA	PA(8:0e/12:4)	0.95403	0.00312123	0.00352433
PNPLA2	PA(8:0e/12:4)	0.988409	0.000200752	0.00196992
RAD51D	PA(8:0e/12:4)	0.993609	6.1132e-05	0.00186899
SKIV2L2	PA(8:0e/12:4)	0.992418	8.6014e-05	0.00195612
SETDB2	PC(10:0/11:4)	0.954612	0.0030434	0.00350665
SKIV2L2	PC(10:0/11:4)	-0.959269	0.00245478	0.00332366
RAD51D	PC(14:0e/22:5)	-0.960489	0.00231089	0.00327537
SETDB2	PC(14:0e/22:5)	0.97268	0.0011094	0.0027787
SKIV2L2	PC(14:0e/22:5)	-0.976903	0.000794028	0.00259289
SETDB2	PC(14:1e/22:5)	0.968699	0.00145427	0.00294267
SKIV2L2	PC(14:1e/22:5)	-0.957594	0.00265924	0.00338626
MRPL32	PC(15:0/18:2)	-0.95088	0.00355997	0.00365294
SKIV2L2	PC(15:0/18:2)	-0.956365	0.00281451	0.00343569
SETDB2	PC(16:1/18:3)	-0.950502	0.00361447	0.00366683
RNASEH2B	PC(16:1e/18:1)	-0.98983	0.000154632	0.00189565
MRPL32	PC(16:1e/18:1)	-0.958548	0.0025418	0.00333157
SPTSSA	PC(16:1e/18:1)	-0.991778	0.000101136	0.00182409
PNPLA2	PC(16:1e/18:1)	-0.966892	0.00162608	0.00296543
RAD51D	PC(16:1e/18:1)	-0.99	0.000149503	0.00207571
SKIV2L2	PC(16:1e/18:1)	-0.975589	0.000886565	0.00265502
SETDB2	PC(16:1e/20:4)	0.966061	0.00170827	0.00304525
RNASEH2B	PC(16:2e/19:0)	-0.99253	8.34924e-05	0.00180074
MRPL32	PC(16:2e/19:0)	-0.953976	0.00312862	0.00352596
SPTSSA	PC(16:2e/19:0)	-0.973921	0.00101131	0.00266043
MRPL32	PC(16:2e/22:4)	-0.998951	1.64866e-06	0.00141332
SPTSSA	PC(16:2e/22:4)	-0.957553	0.00266441	0.00337538
PNPLA2	PC(16:2e/22:4)	-0.989608	0.000161416	0.00190782
SKIV2L2	PC(18:0/20:3)	0.957415	0.00268161	0.00339163
MRPL32	PC(18:1/22:5)	-0.965474	0.0017675	0.00302827
PNPLA2	PC(18:1/22:5)	-0.954215	0.00309644	0.00351659
SETDB2	PC(18:2/22:6)	-0.998252	4.58233e-06	0.00169561
SKIV2L2	PC(18:2/22:6)	0.951786	0.00343083	0.00361799
MRPL32	PC(18:2e/22:6)	-0.971426	0.00121307	0.00277308
RAD51D	PC(18:3/22:5)	-0.976376	0.00083053	0.00262134
SETDB2	PC(18:3/22:5)	0.974593	0.000960055	0.00269855
SKIV2L2	PC(18:3/22:5)	-0.967821	0.00153661	0.00297493
RAD51D	PC(18:3e/18:0)	0.951021	0.00353967	0.00364799
SETDB2	PC(18:3e/18:0)	-0.993812	5.73155e-05	0.00186146
SKIV2L2	PC(18:3e/18:0)	0.96479	0.00183777	0.00308961
RNASEH2B	PC(18:3e/21:0)	0.950072	0.00367702	0.00368547
RAD51D	PC(18:3e/21:0)	0.961034	0.00224795	0.00325412
MRPL32	PC(20:1/20:4)	-0.96732	0.00158453	0.00295175
PNPLA2	PC(20:1/20:4)	-0.954149	0.00310533	0.00351927
RAD51D	PC(20:4/20:4)	0.972445	0.00112846	0.00278989
SETDB2	PC(20:4/20:4)	-0.992781	7.79759e-05	0.00192275
SKIV2L2	PC(20:4/20:4)	0.974179	0.000991483	0.00271517
RAD51D	PC(20:4/22:6)	0.969502	0.00138104	0.00290496
RAD51D	PC(22:6/13:0)	0.95682	0.00275656	0.0034174
SETDB2	PC(22:6/13:0)	-0.984603	0.000353785	0.00230165
SKIV2L2	PC(22:6/13:0)	0.970195	0.0013193	0.00287768
SETDB2	PC(30:1/18:1)	0.956557	0.00278995	0.00342702
SKIV2L2	PC(30:1/20:4)	-0.96067	0.00228987	0.00326868
MRPL32	PC(8:0/11:1)	-0.952079	0.00338967	0.00360123
RAD51D	PC(8:0/11:1)	-0.960845	0.00226961	0.00326094
SETDB2	PC(8:0/11:1)	0.950335	0.0036386	0.00367221
SKIV2L2	PC(8:0/11:1)	-0.986476	0.000273119	0.00222574
RNASEH2B	PE(10:0e/6:0)	0.963148	0.00201208	0.00313036
MRPL32	PE(10:0e/6:0)	0.974984	0.000930844	0.00261722
SPTSSA	PE(10:0e/6:0)	0.995243	3.38866e-05	0.00163909
PNPLA2	PE(10:0e/6:0)	0.973965	0.00100794	0.00265865
RAD51D	PE(10:0e/6:0)	0.95061	0.00359882	0.00366203
RNASEH2B	PE(10:1e/10:3)	0.963407	0.00198402	0.00312144
MRPL32	PE(10:1e/10:3)	0.989841	0.000154285	0.00189597
SETDB2	PE(18:0e/18:1)	0.966237	0.00169065	0.00304011
SKIV2L2	PE(18:0e/18:1)	-0.958102	0.00259634	0.00336374
SETDB2	PE(18:0p/18:1)	0.964426	0.00187572	0.00310132
RAD51D	PE(18:0p/20:4)	-0.965423	0.00177273	0.00306721
SETDB2	PE(18:0p/20:4)	0.967996	0.00152001	0.00296904
SKIV2L2	PE(18:0p/20:4)	-0.980004	0.000595779	0.0024649
SETDB2	PE(18:1/18:2)	-0.972683	0.0011091	0.00277857
MRPL32	PE(18:1e/16:0)	0.981144	0.000529954	0.00232159
PNPLA2	PE(18:1e/16:0)	0.968089	0.00151125	0.00291824
SETDB2	PE(18:1e/18:1)	0.972875	0.00109364	0.0027707
SETDB2	PE(18:1p/18:1)	0.957204	0.00270803	0.00340001
MRPL32	PE(18:1p/22:6)	-0.960747	0.00228096	0.00323522
MRPL32	PE(18:2/18:2)	0.970601	0.00128376	0.00280587
RAD51D	PE(18:2/20:4)	0.975254	0.000910934	0.00266946
SETDB2	PE(18:2/20:4)	-0.971281	0.00122531	0.00283676
SKIV2L2	PE(18:2/20:4)	0.960874	0.00226631	0.00326004
MRPL32	PE(18:2/22:6)	0.990854	0.00012509	0.00185464
PNPLA2	PE(18:2/22:6)	0.971537	0.00120372	0.00276683
RAD51D	PE(18:2/22:6)	0.977323	0.000765551	0.00257119
SKIV2L2	PE(18:2/22:6)	0.990318	0.000140169	0.00206721
SETDB2	PE(18:2e/22:4)	0.979935	0.000599875	0.00246849
SKIV2L2	PE(18:2e/22:4)	-0.95514	0.00297356	0.00348477
MRPL32	PE(18:2e/22:5)	-0.950717	0.00358334	0.00365988
RAD51D	PE(18:2e/22:5)	-0.954475	0.0030616	0.00351351
SKIV2L2	PE(18:2e/22:5)	-0.958986	0.00248877	0.00333396
MRPL32	PE(18:3/18:2)	0.989254	0.000172597	0.00192215
PNPLA2	PE(18:3/18:2)	0.962711	0.0020598	0.00315011
SETDB2	PE(18:3/20:4)	-0.960567	0.00230181	0.00327172
SETDB2	PE(19:0/20:4)	-0.967857	0.00153319	0.00297432
MRPL32	PE(20:1e/20:4)	-0.963998	0.00192092	0.00309497
PNPLA2	PE(20:1e/20:4)	-0.961607	0.00218277	0.00320039
MRPL32	PE(20:4/20:4)	0.982303	0.000466979	0.00226988
PNPLA2	PE(20:4/20:4)	0.958863	0.00250363	0.00332031
RAD51D	PE(20:4/20:4)	0.971948	0.0011693	0.00280773
SKIV2L2	PE(20:4/20:4)	0.990768	0.000127442	0.00204862
MRPL32	PE(20:4/22:6)	0.988347	0.000202894	0.00197271
PNPLA2	PE(20:4/22:6)	0.974876	0.000938904	0.00262237
RAD51D	PE(20:4/22:6)	0.991434	0.00010974	0.00202319
SKIV2L2	PE(20:4/22:6)	0.995835	2.59793e-05	0.00175093
SKIV2L2	PE(22:5/20:4)	0.960098	0.00235651	0.00329212
RNASEH2B	PE(22:6/22:6)	0.957642	0.00265329	0.00337102
MRPL32	PE(22:6/22:6)	0.992126	9.27544e-05	0.00180466
SPTSSA	PE(22:6/22:6)	0.956606	0.00278367	0.00341395
PNPLA2	PE(22:6/22:6)	0.998445	3.626e-06	0.00149131
RAD51D	PE(22:6/22:6)	0.971491	0.00120752	0.00282845
SKIV2L2	PE(22:6/22:6)	0.977795	0.000734137	0.00255144
RAD51D	PE(8:0/11:1)	-0.955168	0.00296982	0.00348481
RAD51D	PEt(19:0/20:4)	-0.959519	0.00242487	0.0033121
SETDB2	PEt(19:0/20:4)	0.991066	0.000119379	0.00204632
SKIV2L2	PEt(19:0/20:4)	-0.980404	0.000572213	0.00245176
SKIV2L2	PG(16:1/18:1)	0.971704	0.0011897	0.00282
MRPL32	PG(16:1/18:2)	0.972575	0.00111784	0.00272255
PNPLA2	PG(16:1/18:2)	0.955856	0.00287998	0.00344721
RAD51D	PG(18:1/18:1)	0.993927	5.52078e-05	0.00186043
SKIV2L2	PG(18:1/18:1)	0.987119	0.000247823	0.00219282
RAD51D	PG(18:1/18:2)	0.954918	0.00300274	0.00349356
RAD51D	PG(18:2/18:2)	0.954713	0.00302993	0.00350211
SKIV2L2	PG(18:2/18:2)	0.954802	0.00301807	0.00349827
MRPL32	PG(18:2/20:4)	0.971222	0.00123038	0.00278173
RAD51D	PG(18:2/20:4)	0.953555	0.00318556	0.00355386
SKIV2L2	PG(18:2/20:4)	0.954473	0.00306188	0.00351361
PNPLA2	PG(19:1/16:0)	0.953874	0.00314238	0.00352961
RAD51D	PG(19:1/16:0)	0.989072	0.000178492	0.00211037
SKIV2L2	PG(19:1/16:0)	0.981108	0.000531978	0.00241523
RAD51D	PG(20:3/18:2)	0.968593	0.00146415	0.00294591
SKIV2L2	PG(20:3/18:2)	0.964925	0.00182379	0.00308156
RAD51D	PI(18:2/18:2)	0.975363	0.000903011	0.00266339
SKIV2L2	PI(18:2/18:2)	0.951338	0.00349437	0.00363613
RAD51D	PI(18:2/20:4)	0.978174	0.000709344	0.00253659
SKIV2L2	PI(18:2/20:4)	0.984612	0.000353369	0.00230207
MRPL32	PI(24:1/20:4)	0.955363	0.00294425	0.00346785
RAD51D	PS(16:1e/20:3)	-0.963129	0.00201409	0.00316012
SETDB2	PS(16:1e/20:3)	0.990613	0.000131772	0.00206327
SKIV2L2	PS(16:1e/20:3)	-0.976706	0.000807562	0.00260387
SKIV2L2	PS(16:1e/22:6)	-0.977297	0.000767289	0.00257206
RAD51D	PS(18:0/18:2)	-0.962577	0.00207455	0.00318152
SETDB2	PS(18:0/18:2)	0.966569	0.00165776	0.00302709
SKIV2L2	PS(18:0/18:2)	-0.975356	0.000903486	0.00266396
RAD51D	PS(18:1e/20:4)	-0.965968	0.0017176	0.00304664
SETDB2	PS(18:1e/20:4)	0.956848	0.00275298	0.00341636
SKIV2L2	PS(18:1e/20:4)	-0.977709	0.000739805	0.00255473
SETDB2	PS(20:2/22:4)	0.994646	4.29179e-05	0.00186199
SKIV2L2	PS(20:2/22:4)	-0.951858	0.00342064	0.00361555
SETDB2	PS(20:3e/18:1)	0.972913	0.00109059	0.00276835
RAD51D	PS(20:3e/20:4)	-0.954551	0.00305151	0.00350994
MRPL32	PS(20:4/20:4)	0.964015	0.00191909	0.00309442
SKIV2L2	PS(20:4/20:4)	0.956918	0.00274409	0.00341256
MRPL32	PS(20:4/22:6)	0.989029	0.0001799	0.00194355
PNPLA2	PS(20:4/22:6)	0.980112	0.000589373	0.00238024
RAD51D	PS(20:4/22:6)	0.978014	0.000719732	0.00254236
SKIV2L2	PS(20:4/22:6)	0.992855	7.63859e-05	0.00192492
RNASEH2B	TG(14:1e/18:3/22:3)	0.951832	0.00342432	0.00361274
MRPL32	TG(14:1e/18:3/22:3)	0.974363	0.000977448	0.00263947
MRPL32	TG(16:0/16:0/20:5)	-0.96085	0.00226911	0.00323117
PNPLA2	TG(16:0/16:0/20:5)	-0.976957	0.000790371	0.00253386
RAD51D	TG(18:1/11:1/11:1)	0.959739	0.00239877	0.00330478
SETDB2	TG(18:1/11:1/11:1)	-0.979736	0.000611754	0.00247738
SKIV2L2	TG(18:1/11:1/11:1)	0.97111	0.00123988	0.0028426
MRPL32	TG(18:1/11:1/12:1)	0.987212	0.00024427	0.00203445
PNPLA2	TG(18:1/11:1/12:1)	0.96713	0.0016029	0.00295887
RAD51D	TG(18:1/11:1/18:2)	0.9552	0.00296554	0.00348414
SETDB2	TG(18:1/11:1/18:2)	-0.998025	5.8452e-06	0.00173705
SKIV2L2	TG(18:1/11:1/18:2)	0.966366	0.00167784	0.00303515
MRPL32	TG(18:1/12:3/21:1)	0.967794	0.00153911	0.00292912
MRPL32	TG(18:1/18:2/23:0)	0.952646	0.00331054	0.0035772
RAD51D	TG(18:2/11:1/18:2)	0.976401	0.000828781	0.00262073
SETDB2	TG(18:2/11:1/18:2)	-0.97152	0.00120513	0.00282747
SKIV2L2	TG(18:2/11:1/18:2)	0.975019	0.000928274	0.00267961
MRPL32	TG(18:2/13:0/18:2)	0.963083	0.00201914	0.00313407
PNPLA2	TG(18:2/13:0/18:2)	0.959377	0.00244176	0.00329677
RNASEH2B	TG(18:2/14:1/22:6)	0.961481	0.00219699	0.00320755
MRPL32	TG(18:2/14:1/22:6)	0.983021	0.000429985	0.00223626
PNPLA2	TG(18:2/14:1/22:6)	0.967091	0.00160668	0.00295916
PNPLA2	TG(18:2/14:3/18:2)	0.95712	0.00271868	0.00339195
PNPLA2	TG(18:2e/11:2/22:6)	0.952733	0.00329851	0.00357359
RNASEH2B	TG(18:2e/6:0/10:3)	0.965792	0.00173528	0.00301437
MRPL32	TG(18:2e/6:0/10:3)	0.957739	0.00264125	0.00336732
PNPLA2	TG(18:2e/6:0/10:3)	0.959551	0.00242106	0.00328841
MRPL32	TG(18:3/18:2/18:3)	0.982137	0.000475775	0.00227809
PNPLA2	TG(18:3/18:2/18:3)	0.972947	0.00108792	0.00270051
MRPL32	TG(18:3/18:2/20:5)	0.974376	0.000976442	0.00263926
PNPLA2	TG(18:3/18:2/20:5)	0.979292	0.000638783	0.00242223
MRPL32	TG(18:3e/6:0/8:0)	0.976767	0.000803402	0.00254309
PNPLA2	TG(18:3e/6:0/8:0)	0.982653	0.000448764	0.00225037
MRPL32	TG(18:3e/8:0/10:1)	0.956069	0.00285246	0.00343764
RAD51D	TG(18:4/16:0/18:4)	-0.961116	0.00223853	0.00325032
SKIV2L2	TG(18:4/16:0/18:4)	-0.968736	0.00145085	0.00294113
RNASEH2B	TG(22:5/18:2/18:2)	0.955545	0.00292047	0.00346024
MRPL32	TG(22:5/18:2/18:2)	0.951917	0.00341233	0.00360909
RNASEH2B	TG(6:0/12:2/18:1)	-0.969083	0.00141902	0.00287218
MRPL32	TG(6:0/12:2/18:1)	-0.950316	0.00364146	0.00367456
RAD51D	TG(6:0/12:2/18:1)	-0.978221	0.000706292	0.00253373
